# Supplementary material for: Genome-wide analysis of 3′-untranslated regions supports the existence of post-transcriptional regulons controlling gene expression in trypanosomes
Source: PeerJ. 2013 Jul 30;1:e118. doi: 10.7717/peerj.118 (PMC3728762; doi:10.7717/peerj.118)
Supplement: File S1 — List of 3′-downstream genomic sequences used for motif elucidation. Fasta file of 3′-downstream sequences of the 1617 genes from the 53 T. cruzi metabolic KEGG groups. [file peerj-01-118-s005.txt]

>Tc00.1047053508951.20  | Trypanosoma cruzi CL Brener Esmeraldo-like | hexokinase, putative | genomic | TcChr5-S reverse | (geneCodeEnd+1 to geneCodeEnd+350) | length=350
GGAATAAATGTAAATAGGTACGAGGTTTTTTTCTATATATATATTGGACTTTTTTTTGTT
TTTTATGGGTGAAAACGAATTTTTTATGGTTGTTAACAGGTTTTTATTATTATTATTGTT
GTTTTTGTTTTTATGTGCAGGTGTCTGGGGGATTATCTCGCGTTAATTTTTACGTGGCTG
CCTGTGCGTTAGTCACGCCTAGGGGAATGTGAGGGTTATAGGGCGCAATAAAGGTGTTGA
GGCATTTATAAAACCGTTTTTTGTTGTTTTTTTGTTTTTTTTAATTTATTTATTTATTTC
TAAGATGTTGTGGAAAAGGATTTTTTTTTTTCACTTTTTTTTAGATATTT
>Tc00.1047053510187.100  | Trypanosoma cruzi CL Brener Non-Esmeraldo-like | glucokinase | genomic | TcChr37-P forward | (geneCodeEnd+1 to geneCodeEnd+350) | length=350
TCATGCCGAGAAGAAAATCTCCTGGACGCATTCACGTGTGCGAATGAAGTTACACCTGTT
TATTATTATTATTATTATTATTATTTTATGCAAATGGACAAAAGAAAACGAGAAAAAAAA
AAACAACTTTTTAATCAAAAGACGAAGAACAACAGGAATATATATATATATATATATATA
TATATAAAGAGGGAAAATGGACAATGCATCTTTTTTTTTTTCTGCCCACTCATTCACTGT
GCTTTTTCCTTTGATTTTGATGCATTTTGTGCGTTCCCCCTGTTTTTATTATCATTATTT
CCCCGGTTACTTTTTTTTTTTTTTTACGTGCGTCCATGCGTCTGTGTGTA
>Tc00.1047053510889.221  | Trypanosoma cruzi CL Brener Non-Esmeraldo-like | glucose-6-phosphate isomerase, glycosomal, putative | genomic | TcChr6-P reverse | (geneCodeEnd+1 to geneCodeEnd+350) | length=350
AGAGAATTTCTTTTTGAATTTACCAAAAAAAGGGAGAGGAGGGGAATATGTATCAATCCG
GAAATACTAAGGGGAAAAAGACGGGATCTTGGGAAGGAGCAAAAGAGGATGATTTTGTGT
GCATTTCTTTTTCCTTTTTTTTTTTTTTTGGGGGGGGGGGGAAAGGCTTTTTGGGTATAT
ATATATAAAAAGAAAGCGGTCCATTAATCATGACCAAGATGGTCGTTGCTTTTTTTGCTT
GTTTGTTTCCGTACGCATGAGAATTGAAACCTCTATGTTCTGGTTGTTGTTTTTTTGCGC
ATTTTCTTTGATTTCGAATAAAAAAAAAAAAAAAGGGTTTTGGGAAGGCA
>Tc00.1047053504163.40  | Trypanosoma cruzi CL Brener Esmeraldo-like | fructose-bisphosphate aldolase, glycosomal, putative | genomic | TcChr20-S forward | (geneCodeEnd+1 to geneCodeEnd+350) | length=350
CCGTGACTGTCCGACTTAAGCGGCGGTCGTCCGTCAATTGCAAAATTTAAAGATTTCAGA
ATTAATAGTCTGGAAATGTAGGAGAAATAAGGTGTTGAGCGCTGTAGAGTGAATATGTGA
CAGCAAAATGAACTAAATAAAAACGAGAAAAAAAAAAGGGATAATTTGGCACTGAAAAGT
GCCCTGGGGCAGGGAATGTATGGAGATGTTTGTTGTTTTTTTCTGTTTGTTTTTCTGTTT
TTTGAGTATCTAAGGAGAAGAAAACGGCTTTTGATCAAGCTACGGTATTCCTCCTTTTAG
CCACTTTTGAAGCCAGAGGCGCGCACAAATGCCTCTAGCCCTAAAAAAAA
>Tc00.1047053510301.10  | Trypanosoma cruzi CL Brener Non-Esmeraldo-like | fructose-bisphosphate aldolase, glycosomal, putative | genomic | TcChr20-P forward | (geneCodeEnd+1 to geneCodeEnd+350) | length=350
CCGTGACTGTCCGACTTGAGCGGCGGTCGTCCGTCAATTGCAAAATTTAAGGATTTCAGG
ATCAATGGGCTGGAAATGTAGGAGAAATAGGGTGTTGAGCGCTGTAGAGTAAATATGTGA
CAGCAAAATGAACTAAATAAAAACGGAAAAAAAAAAAAGGGATTATTTGGCACTGAAAAG
TGCTTTGGGGCAAGGAGAGTATGGAGATGTTTGTTGTTTTTTTCTGTTTGTTTTTCTGTT
TTTCGAGTATCTAAAGGAATAAAAACGGTGTTTGATCAAGCTACGGTATTCCTCCTTTTA
ACCACTTTTGAAGCCAGAGGCGCACGCAAATGCCTCTAGCCATAAAAAAA
>Tc00.1047053506835.70  | Trypanosoma cruzi CL Brener Non-Esmeraldo-like | PAS-domain containing phosphoglycerate kinase, putative | genomic | TcChr32-P forward | (geneCodeEnd+1 to geneCodeEnd+350) | length=350
CGGGGGTGGGGTGTAGTTTAATACGTTTGGAGAGAAACAACGTATTGTGCGGTGGCAGTA
AAAGAGGGAAAATTATGAGAAATGCTGCATGAATTGTGAGGAATACAAGGAGAGTGTACA
CATCCTCCTTTTAGTGGAAACCAACGGTGTCTGAAAAGGAAAGAAGGGGGAAAACGGATT
ATGGGTATGAGGGGGTGATAACGTCGGGACGGGTGGAAACAAGTGAGTGGGTTTATCTTC
AAGCGAAGGGGTTGCCGGTTTTCATACCGTCTCTCTGTTTTTTTCAGTTTGCCTATATCT
ATCTATCTATCTATCTATCTATCTATATATATATATATATATATATTTAA
>Tc00.1047053506945.20  | Trypanosoma cruzi CL Brener Esmeraldo-like | PAS-domain containing phosphoglycerate kinase, putative | genomic | TcChr32-S forward | (geneCodeEnd+1 to geneCodeEnd+350) | length=350
CGGGGGCGGGGTGTAGTTTAATACATTTGGAGAGAAACAACGTATTGTGCGGTGGCAGTA
AAAGAGGGAAAAATATGAGAAATGCTGCACGAATTGTGAGGAATACAAGGAGAGTGTACA
CATCCTCCTTTTAGTGGAAATCAACGGTGTCTGAAAAGGAAAGAGGGGGAAAAACAGATT
ATGGGTATGAGGGGGTGATAACGTCGGGACGGGTGGAAACAAGTGAGTGGGTTTATCTTC
AAGCAAAGGGGTTGCCGGTGTTTTTTTCTGCAAGGCACACTACAGAGTATGATCTGGTGC
TATATATATATATATAATACTTCTTTTTTACTCTCTTTTTTCACACGCTT
>Tc00.1047053506247.330  | Trypanosoma cruzi CL Brener Non-Esmeraldo-like | 2,3-bisphosphoglycerate-independent phosphoglycerate mutase, putative (PGAM) | genomic | TcChr37-P forward | (geneCodeEnd+1 to geneCodeEnd+350) | length=350
GCGAAGGTGCCGATTGAAATCAGAACGAAACGCAAACTTGGACAGATGTTTGTTTTGTTT
TGACAATCAAAAGGAATATTCAAAAGGAATATCGCTGTTGGTAGCAATGTTTTGCATGGC
AATGTTGTGTGACCCATTTACGCGAAGCTAATAAAAGAAGTTAATAATAATGGATATAAA
TGTTGGACAAACGGGAAAGGGGAGAAAATGCAAGAACGGAGCAGTGGGGTGGGCGGGAGG
CGAGTGTAGGCTAACTGAAAGAAAATTGAGGAAGGAAATGCAAATATAACATATATATAT
ATATATATATATATATGTATAAACGTGCATTCAAAGAGAGTTTTTTGAGA
>Tc00.1047053507811.44  | Trypanosoma cruzi CL Brener Esmeraldo-like | phosphoglycerate mutase protein, putative | genomic | TcChr21-S forward | (geneCodeEnd+1 to geneCodeEnd+350) | length=350
AACACATGTGAACTCTTAAGCAGACCTCATTTCTGAAGTGTCTACCTCTATCCGGTATAT
AAATATATATATGGGACGGACTGGGGGATGCTTCACTTTCTTGTGTGTATGTTTGTGTGT
GTGTGTGTGTGTTTATTTTTCTTACCCACTATTACCATCCTTTTTCTTCTGTTGTTGATG
CTGCTGTCTCTTTTATTTGTCTCTCTCCGTTTGTTTGTTTTTGGTCTATTGGTAATATAT
ATATATATTTCGGTCGTTGCTTTTTGGTGAAAGTGTGTGCTTTGCAAGGACGGATGCCAC
CCAAACGATGGAATGCTCCTTCCATGATGAGCCCTGCAGAGACGATCAAG
>Tc00.1047053511649.150  | Trypanosoma cruzi CL Brener Non-Esmeraldo-like | phosphoglycerate mutase protein, putative | genomic | TcChr21-P forward | (geneCodeEnd+1 to geneCodeEnd+350) | length=350
AACACATGTGAACTCTTAAACAGGCCTCATTTCTGAAGTGTCTACCTCTATCCGGTATAT
AAATATATATATGGGACGGACTGGGGGATGCTTCTCTTTCTTGTGTGTATTTGTGTGTGT
GTGTGTGTGTTTATTTTTTTCCCCCACTATTACCATCCTTTTTCTTCTGTTGTTGATGCT
GCTGTCTCTTTTATTTGTCTCTCTCCGTTTGTTTGTTTTTTGTTTTTTCTTTTTGGTCTA
TTGGTAATATATATATTTCGGACGTTGCTTTTTGGTGAAAGTGTGTGCTTTGCAAGGACG
GATGCCACCCAAACGATGGAATGCTCCTTCCATGATGAGCCCTGCGGAGA
>Tc00.1047053504105.140  | Trypanosoma cruzi CL Brener Non-Esmeraldo-like | enolase | genomic | TcChr36-P reverse | (geneCodeEnd+1 to geneCodeEnd+350) | length=350
AGGAAATGTATTTAAGGAAGAAAGAGCGAAGTGGACTGGAAAAAAAGTGAATTAATACGA
AATATATATATATATATATATATATATAAGAAAAAATAAGAAAAGAATTACGTCTTTTTA
TATAATTTTATTTTAATGTTTTATTTCAATCGGCACTTTAAAATGTAAGGATTATTTTGA
ATAGGGTGGGAGTGGAGTTTCTTGTGAGAGGGAAGGAAAATAAAATGTTATGGGCAAAGG
GAATTTTAAAAAAAGGAAATGCAATAATAATAATAAAGAAAATGGACTTTTGTATGGAAG
TTTGCTACGGGCTAAGGGAGGGAGGGGGGGAAGATATGTTCTGGCTTGGT
>Tc00.1047053510091.80  | Trypanosoma cruzi CL Brener Esmeraldo-like | pyruvate dehydrogenase E1 beta subunit, putative | genomic | TcChr40-S reverse | (geneCodeEnd+1 to geneCodeEnd+350) | length=350
ACGGAGGAGCTTGGATTTCAAGCAAGTAGGAGAATTAAGAAGAAAAAAGGAAAAAAAGGG
GGCTGGTGAGTGGAGGATGAAGAGAAAAGGGAGGAGGAAAACCAAGGAATGAAAACGGAG
AGATGGCGGTGGCAAACAATTGAAAGGATGGGACTCCGTAGTGTTGAGGAGGGGAGGGAA
GTGAAATGATGTATTTGTGCCTACGTAGACGAGCAGCGCGGATACAATGAAGAGCCAATA
TTACGCCATGATATAACGATAAGTTTCCTCACGCAAAAACACACACATATATGTGGACAT
GTATACATACATGTATACATGTATGTGCGTCTGTCTGGAGGTGGTGGAAC
>Tc00.1047053510421.320  | Trypanosoma cruzi CL Brener Non-Esmeraldo-like | pyruvate dehydrogenase E1 beta subunit, putative | genomic | TcChr40-P reverse | (geneCodeEnd+1 to geneCodeEnd+350) | length=350
CTGAGGAGCTGGGATTTCAAGCAAGTAGGAGAATTAAGAAGGAAAAAGAAAAAGAAAAGA
AATGGGTGAGTGAGTGGGGAATGAAGAGAAAAGTGAGGAGGAAAACCAACGAATGAAAAC
GGAGAGATGGCGGTGGCAAACAATTGAAAGGACGGGACTCTGTAGTGCTAAGGAGAGGAG
GGAAGTGAAATTATGTATTTGTGCCTACCTGGACGAACAGCGCGGATACAATGAAGAGTC
AATATTACGCCATGATATAACGATAAGTTTCCTCACGCAAAAGCACACACACGCATATAT
GTGGACATGTATGTATACATGTAAGTGCGTCTGTCTGGAGGTGATGGAAC
>Tc00.1047053509717.20  | Trypanosoma cruzi CL Brener Non-Esmeraldo-like | dihydrolipoamide acetyltransferase precursor, putative | genomic | TcChr4-P reverse | (geneCodeEnd+1 to geneCodeEnd+350) | length=350
GAGATCGGAGCTGTGCCTGAGGGAGTAAGAGATACAGCGTGGAAGTGAAGGGGGTTGGGG
CAATGTAAGGGACTTTTAAGAAATACAATATATATATATATATATTTCCTGAAGGAGAAA
TAAAAAGGAATAAAACGCCCGACGCCAGTAAGAGGGTCAGGGGTGTTTATCTGTGTGTTT
TCTCTGCACTGGTGTTGGTGGATTTGTGGGTTTTCATTTCAGAGTGTATATATACATATA
TATATATATATATTTAGTGTGTGTGTGGGAAAAAGGGGGAGGGAGAGATGCTGCCGTCGT
ACACGTGTGCCTTTCGCTCTTGTTTTTCCTTCATTATTTGCGTATTTATT
>Tc00.1047053510105.170  | Trypanosoma cruzi CL Brener Esmeraldo-like | dihydrolipoamide acetyltransferase precursor, putative | genomic | TcChr4-S reverse | (geneCodeEnd+1 to geneCodeEnd+350) | length=350
GAGATCGGAGCTGTGCCTGAGGGAGTAAGAGATACAGCGTGGAAGTGAAGGGGGCTGAGG
CAATGTAAGGGACTTTTAAGAAATACAATATATATATATATATATATTTCATGAAGGAGA
AATAAAAAGGAATAAAACGCCCGACGCCAGTAAGAGGGTCAGGGGTGTTTATCTGTGTGT
TTTCTCTGCACTGGTGTTGGTGGATTTGTGGGTTTGCATTTCAGAGTGTATATATACATA
TATATATAAATATATATATTTTTATTGTGTGTGTGGGGGGGAAAAAGGGGGAGGGAGAGA
TGCTGCCGTCGTACACGTGTGCCTTTCGCTCTTGTTTTTCCTTCCTTATT
>Tc00.1047053506701.10  | Trypanosoma cruzi CL Brener Non-Esmeraldo-like | dihydrolipoamide dehydrogenase, putative (GCVL-1) | genomic | TcChr36-P reverse | (geneCodeEnd+1 to geneCodeEnd+350) | length=350
GACGAATTTGGATATATATAGATATATGTGTATATTCTTTGTAGTTATACAAAGATGGCT
TTAAAAGAGTGAAGAAAAAAATTTTGGAAAAAGAATGTTATCTGAATTACGGTTTCTGTT
GGCACAAGGAAAATAGAATATAAATTATTATTATTATTTTTTTTTTTAATTATTTAATTG
GTTGTTTTTTTTTTTTGTTTTTTTTTTTTTGTTAGGTTTATCTTTTGCCATGTATTGTTT
TTCGCCATTATATATGTATGGAATTTAATTGAATATTTTTTTGCCAACGCTTTTTATTAT
TATTAATTGCTCGGTAAAAAAATAGTAATTGAATTATAATGTGCCAAGGT
>Tc00.1047053507089.270  | Trypanosoma cruzi CL Brener Esmeraldo-like | dihydrolipoyl dehydrogenase, putative (GCVL-2) | genomic | TcChr35-S reverse | (geneCodeEnd+1 to geneCodeEnd+350) | length=350
AAATTTTTTATGCGGTCTCTACATGTACATCCACGCACATAAGCTAAAAAAAAAAAAAAG
TGCTTATATGAGGGCGGCGGTACGTACACACGCGGTAGCATGAATGGCCCAAAAGAGGGA
GACTGGGGGACGCCTTAATCGACGTGAAGGGATGATAGCAAAGACAGGAGGAGAAGAAGT
ATTAAAAGAAAAAAAAAGTTGTGAGTAAGAGGATTAATTAAAAAAAAAAAAAAAGGATGG
GAGGAGGAGGAGGAAAAGAGCCGAGGGGACAAAAAAAAAAGGTGAGGAAGGCACATCGTG
CATCACCTCCCGCTGTCTATGTTGTTAGTGTGTAGGGGAAGTAAATAGGT
>Tc00.1047053508933.20  | Trypanosoma cruzi CL Brener Non-Esmeraldo-like | dihydrolipoamide dehydrogenase, putative,acetoin dehydrogenase e3 component, putative | genomic | TcChr31-P forward | (geneCodeEnd+1 to geneCodeEnd+350) | length=350
GAAAGGAAGGGACATGCGAAAGTAAAAGATTTCATTTCATGGAAAAATGCTCCGACCCTC
GACGGGGGACCAATTTTTTTTTCCTTTTTTTTGCAGTGAAGAAAGTGACAAATGCGGTAG
AGATTTCCCTCAGGGCAGGCAAAGAAACGGAGCCCTCAGCGCCATCTCTGTTTACGCTAT
TCTCCTTCTTTTACCCCTCTTTTTTTTTTTTTTGGAAAGGACACCCTTCAACGCGTATAC
ACAAGCTACATGTAGAGAGAAATGGGAATGTACTGCACAGGACCAAAAACGTATGCGTGT
GCATGTACGGCTGTTTTTCCGTTTTCCTTTTTTTCTTTTTGACTGTTTCA
>Tc00.1047053509379.10  | Trypanosoma cruzi CL Brener Esmeraldo-like | dihydrolipoamide dehydrogenase, putative (GCVL-1) | genomic | TcChr36-S reverse | (geneCodeEnd+1 to geneCodeEnd+350) | length=350
GACGAATTTGGATATATATAGATATATGTGTATATTCTTTGTATTTATACAAAGATGGCT
TTAAAAGAGTGAAAAAAAAAAATTTGGAAAAAGAATTTTATCTGAATTACGTTTTCTGTT
GGCACAAGGAAAATAAAATATAAATTATTATTATTATTATTATTATTATTATTATTATTA
TTATTTTTTTTTTTTTTTTTTTTTTTTTTTTTTTTTTTTTTTTCTTGAAGTTTATCTTTT
GCCATGTATTGTTTTTCGCCATCATATATGTATGGAATTTAATTGAATATTTTTGTGCCA
AAGCTTATTATTATTATTAATTGCTCGGTAAAAAAATATTAATTGAATTA
>Tc00.1047053511025.110  | Trypanosoma cruzi CL Brener Non-Esmeraldo-like | dihydrolipoyl dehydrogenase, putative (GCVL-2) | genomic | TcChr35-P reverse | (geneCodeEnd+1 to geneCodeEnd+350) | length=350
AATTTTTTTATGCGGCGTCTACACGTACATCCACGCACATAAGCTAAAAAAAGAAAAATG
CTTATATGAGGGCGGCTGTACGTACACACGCCGGAGTATGAATGACCCAAAAGAGGGAGA
CTGGTGGACTCCTTAATCAACGTGAAGAGATGATAGCTAAGGCAGAAGGATAAGATGTAT
TAAAAGAAAAAAAAAAGTTGTGAGTAAGAGGATTAATAATAATAAAAAAAAAAAAGGACG
GGAGGAGGAGGAGGAAAAGAGCCGAGGGGGCAAAAAAAAAAAAAGGTGAGGAAGGCACAT
CGTGCATCACCCCCCGCTGTCTATGTTGTTAGTGTGTAGGGGAAGTAAAT
>Tc00.1047053507023.120  | Trypanosoma cruzi CL Brener Non-Esmeraldo-like | aldehyde dehydrogenase family, putative | genomic | TcChr32-P forward | (geneCodeEnd+1 to geneCodeEnd+350) | length=350
AGGGAGGAAAAAAACATGGCCAGTGTGAATCAAACCTTCTTGTTTTGTCTTTTTTTTTTT
TCTGCTGGCGCTGTTGGTGGTGTTCTGTTGCGTACCGATCCCTTTTGGCGAGGCCCGCGC
AGAGGCGTGCTTGAGGCAAAAGCATGTTTGCCTAGTGGAACAACTGGATTCAATTCCTTT
TCCTTCTTTGTCTTGCCGTCGTCTTTGTTATGCAAGCAATTGAGATATTGAGGAAGGAAA
AGGATTTTTTATAATCCTTTTTTTTTTTCCCTTTCGCTTGCTGGAGGTGTTGGTTGAAGC
TACAGCGGCATGTCATTGTTCATGCTCCTCAACGTTGCGTACGCACGAAT
>Tc00.1047053511751.120  | Trypanosoma cruzi CL Brener Esmeraldo-like | aldehyde dehydrogenase family, putative | genomic | TcChr32-S forward | (geneCodeEnd+1 to geneCodeEnd+350) | length=350
AGTGAGGAAAAAAAACATGGCCAGTGTAGATCAAACCTTCTTGTTTTGTCTTTTTTTTTT
TTTTCTGCTGGCGCTGATGGTGGTGTTCTGTTGCGTACCGATCCCTTTTGGCGAGGCCCG
CGCAGAGGCGTGTTTGAGGCAAAAGCATGTTTGCCTAGTGGAACAACTGGATTCAATTCC
TTTTCCTTCTTTCTCTTGCCGTCGTCTTTGTTATGCAAGCAATTGAGATATTGAGGAAAG
AAAAGGATTATTTATAATCCTTTTTTTCTTCTTTCGCTTGCTGGAGGTGTTGGTTGAAGC
TACAGCGGCATGTCATTGTTCATGCTCCTCAACGTTGCGTACGTATGAAT
>Tc00.1047053504427.110  | Trypanosoma cruzi CL Brener Esmeraldo-like | acetyl-CoA synthetase, putative | genomic | TcChr22-S forward | (geneCodeEnd+1 to geneCodeEnd+350) | length=350
TGTAGACGGAGGAGGAATATCTCCAAATGCAAGATGAATGATAATCACCTTGCGTGGCTC
CCCTCTTCTTTTTTTTTTTTTCTTTTTTCCTGTGGGCACTGACACCTCCCGTTGGACTGT
GGTCCTTCTCTTTTTGTCTCGCCCCTCCTTCCCTCCCCTCCAAAATCTTCCCTTTTTGAT
GCTGCGTTGTTGTTTTTATTATTATTATTATTATTATTATTATTCTTTTTTGTTGTCTTT
GTTTTGTTTTCTTCTTGAGGGGAGAGGAGAGTGGAGTTGCGACACCGCCACTCAGTGTGG
GTGTACCTGTGTGGGTGTGTGGATGTCTACATGTACATTTTGAGTCTGGG
>Tc00.1047053509331.30  | Trypanosoma cruzi CL Brener Non-Esmeraldo-like | acetyl-CoA synthetase, putative | genomic | TcChr22-P forward | (geneCodeEnd+1 to geneCodeEnd+350) | length=350
TGTAGAAGGAGGAGGAATATCTCCAAATGCAAGATGCATGATATAATCACCTTGCGTGGC
TCCCCCCTTCTTTTTTTTTTTTTTTTTTTTTTTTTTTTTTGAGGGGGGAGGGGAATTTGT
CATATGCGCAGATGAGTGGATTTTATTATTGTTTTGGTTTTTATTTAACAATTATCCCTG
CCGCTTTGCACGTTGCATTCCGCTGTTTTTTCCCCTGCGGACGGGACGCGTTGCTTTGGG
GAGGTGGGGGGACTGATGTATCTTAACTCAATTTGCAAAATGTTTGGCAAAAAAAAGGCC
CTTTTTCTTCAATTTCTTTTTGTTGTAGTTTTTCTTTTTTTCTTTTGTAC
>Tc00.1047053504425.90  | Trypanosoma cruzi CL Brener Esmeraldo-like | aldose 1-epimerase-like protein, putative | genomic | TcChr22-S forward | (geneCodeEnd+1 to geneCodeEnd+350) | length=350
ATGGAAATGTGGATATATATATATATATATATTCTTTTACTTTTGTAGTGGTGGTGGTTC
TTTTTCTTTCCGTTTGTTTCCGGATGCGTTGAATCTTTTTTTTTTCCTTTTTTCTTTTTT
TTTTTTTTTTTGAATATTCGCGCTGTCAGACGGACGGACGGACGGACATTAATACGCAAG
AAGGGAAGAGTAGTAAACACACACACACACACACACACACTGTGAAGGGAAAATATGAGG
CTTAGTGGGTGGCGATGGAAGGTGGCAATGAAAGGCTTGCATGTTGAGTTGGAAATAAAA
ACGGTGCTTTTTTGAGAAATAAAGCCATTTTCAGGGAGGGAAAACAAAAA
>Tc00.1047053509331.180  | Trypanosoma cruzi CL Brener Non-Esmeraldo-like | aldose 1-epimerase-like protein, putative | genomic | TcChr22-P forward | (geneCodeEnd+1 to geneCodeEnd+350) | length=350
ATGGAAATGTGGATGTATATATATACATACATACATATATGTATTCCTTTACTTTAGTAG
TGGTGGTGGTTCTTTTTTCTTTCCGTTTGTTTCCGAATGCGTTGAATCTTTCTTTTTTTC
CTTTTTTGAATATTTGCGCTGTCAGACGGACGGACGGACATTAATACGCAAGAAGGGAAG
AGTAGTACACACACACACACACACTGTGAAGGGAAAATATGACGCTTAGTGGGTGGCGAT
GGAAGGTAGGTGGCAATGAAAAGCTTGCATGTTGAGTGGGAATAAAACGGTGCTTTTTTG
AGAAATAAAGTCATCTTCAGGGAAAGAAAACAAAACAAAAACAAAAAGAG
>Tc00.1047053506405.10  | Trypanosoma cruzi CL Brener Esmeraldo-like | phosphomannomutase-like protein, putative | genomic | TcChr34-S reverse | (geneCodeEnd+1 to geneCodeEnd+350) | length=350
TGAAAAACAATTGGGTCATTGGGGGAAGGGGAGGTCATCGTAAACAATAGACGAAGGGCA
AAACATAAAAAGACGGAAATAGCGGATATTTGCTTTATAAATGTTGTTGTTGAGACGCAA
GGATATAACAGCCAGCGAGTGCTTTTAAATTAATTCAAAACGACAGATAAATAACCATAT
ATATATATATATATATAGTTATTTATTTTGTCTGGGGGAGTTATTATTATTATTTGTGGA
AGAAGGAGGGTGGGGTGTACGTTTTTATCCATCAGTTTCTGTTCTAGCTATTGGTTTAGT
GGAAAGTACTTTTTTTTTTTTTTTGTGTGTGTGTGTGTTTGTGTTGTTGT
>Tc00.1047053508637.90  | Trypanosoma cruzi CL Brener Non-Esmeraldo-like | phosphoglucomutase | genomic | TcChr10-P reverse | (geneCodeEnd+1 to geneCodeEnd+350) | length=350
GCGGCAAAAGAAGTGGTAACGAAAAAAGGAAATGAACTGAATTTGTTTATTTTTATTTCT
TTCACTCCCCCCTTTTTTTCTTTTTCTGGGAGGTGAACAACATAATATTTTAATGTTTAG
AATTTGTTTCTTTTGGTTTTCTTTTTTTTCAAGCTCATGAAGTGTTGCCTGTTATTCATG
TATAGAAAACGATAATGCAATTGTAACTTTATGGGAAATAACTCTGCCCGATTCATAAAT
GTATAACGTTCTTTCATGTTAGTTATCTGTCAGACAATTGAATAACGATGGTTATAAAAA
GGACAAAAGAAAAAAAAAAGGAAGGAAAAGAGAATATGTAATTTTTCTTT
>Tc00.1047053509801.30  | Trypanosoma cruzi CL Brener Esmeraldo-like | citrate synthase, putative | genomic | TcChr40-S forward | (geneCodeEnd+1 to geneCodeEnd+350) | length=350
GCAAACGAAGAATGGAAGAACTGAGAGTGAAAGAGGGGGAAAAAAAGTTGGGATTGGGAG
AGAGTTACTGTAGAACTAAAAGTATCCACATAAAAATTTAAAGAATGCGAAGAAAAGAGG
AAACGCCAATGTGATGCGGCTCATTTCTTGGGTGTTTTGTTTTTCTTTTCTTTTTTGCTA
CCTTTGATTTTTGTTTGTTTGTTTTTTTTTCGTTCCTCATGTGGTTTTGTATTTTCCTCT
TTCTTGTGTTTCTGCACCCCCCACGCCATCAGGTTTGTTGTCTCCGTCTGAATGTAGACA
CATGCATGGATATTAGATGTGTTTGTCGATTCATCTGTTGTTGCATGTGG
>Tc00.1047053511277.110  | Trypanosoma cruzi CL Brener Non-Esmeraldo-like | citrate synthase, putative | genomic | TcChr40-P forward | (geneCodeEnd+1 to geneCodeEnd+350) | length=350
GCAAACGAAGAATGGAAGAACCGAGAGTGAAAGAGGGGGGGAAAAAGTTGGGATTGGGAG
AGAGTTACTGTAGAAATAAAAGTATCCACATAAAAATTTAAAGAATGCAAAGAAAAGAGG
AAACGCCAATGTGATGCGGCTCATTTCTTGGGTGTTTTTGTTTTCTTTTCTTTTTTGCTA
CCTTTGATTTTTGCTTGTTTGTTTTTTTCGTTCCTCATGTGGTTTTGTATTTTCCTCTTT
TTTGTGTTTCTGCACCCCCCACGCCATCAGGTTTGTTGTCTTCGTCTGAATGTAGACACA
TGCATGGATATTAGATGCGTTTGTCGATTCATCTGTTGTTGCATGTGGCC
>Tc00.1047053511277.290  | Trypanosoma cruzi CL Brener Non-Esmeraldo-like | aconitase, putative | genomic | TcChr40-P reverse | (geneCodeEnd+1 to geneCodeEnd+350) | length=350
AGGAAACCAAAGACGAAAAGGAAAGAAAAAGAAATGGTAATAATAGTTATATATATATAT
ATATATATATATTAAATCTATACTTTCCACTTACTTGTGAGCAATGGTGCAGCTGGGGTG
CCCAATTACAATTCTATCTGCACCTACTTATATTATTAGCATTATGTATTGCTTTGTGCT
AGCGAAAATGCGAAGGACAATGAGAAGGAGATGAAGGTTTCTTTATGTATGACCTGACCT
TTTCCCCCAAATATGCCATGTTGGAAGGCAGCGAGTGATTTTTTTTTTTTTTTTTGGTCC
CGTCCATTCCCTACCGCTTTTTATACGGAGTGGATGGAGAAGTCAATAAG
>Tc00.1047053511575.60  | Trypanosoma cruzi CL Brener Esmeraldo-like | isocitrate dehydrogenase [NADP], mitochondrial precursor, putative | genomic | TcChr12-S forward | (geneCodeEnd+1 to geneCodeEnd+350) | length=350
GGCGTGAGGAGTGGGAGTACCAGTTGTTGCGAAGCCGAAATAAAAGAAATTAACAACATG
AACGGAACATAGAAATATACATATATTTATTCATTCATTTATTTATTTATACAAAAAGAC
TGTCTTTGTATTTATAGGCGTGTGTGGGTGAAAGGGTGAAAATGAAAGAAAAAAAAAAAT
GATGCGACTTTATTAAGATGGCTTATAAGTCCAGGAATGATGTTTATAAAAGAAAGAAAG
AAAGAAAGAAAACCAAAAAAAAAAAAAAAATTTTGTTCATGAGTGTGTTACTTCGGTGAA
CGGAACGGACTGGAGGCCAGCGGGGAAGGGGGCGGTGGAATGCGGTGGGA
>Tc00.1047053510717.30  | Trypanosoma cruzi CL Brener Esmeraldo-like | 2-oxoglutarate dehydrogenase E1 component, putative | genomic | TcChr16-S forward | (geneCodeEnd+1 to geneCodeEnd+350) | length=350
CGGCATGATCCCCATCCCGTCTTCATTCCTTCATTCCTTTATTCCTTGCTGAAAATGTAT
TTACATGCGCACTCCCGTAGGAGGAAGAAGAAGAAGAAGAAGAAGAAGAATGTGTTTGTG
GTGGTAGTGGTGGTTAGCCGCTAAATAATCGACCCTTCAAATGACGTTGGAACAGAAAAA
AAAAAAAAAAAAATAATAATAATAGTATTCTTTAGGGAATAAAAACTAGAACCACAACAT
TATAAAATCAGATGCCTCTTTGTTTTTTAAGCGTTTGAGAAGAAGAAACGAGAAATATAA
ATATATATTTAAATACACACGAAAGGAATGTTTTTCTCAAATGATGAAAC
>Tc00.1047053510797.10  | Trypanosoma cruzi CL Brener Non-Esmeraldo-like | 2-oxoglutarate dehydrogenase subunit, putative | genomic | TcChr39-P forward | (geneCodeEnd+1 to geneCodeEnd+350) | length=350
CCTCATAAAAGCAATGGAAAGAAGAAATTAAAATATTATTGTCATATGCGCATATATATT
TGTGTGTGCGTGCGTGTGTGTGTGCGTGCGTGTGTGTGTGCGTGTGTGTGTGTCTAATTG
CGTGAAAACGTTAGTAAAGGGAGAACCAATATTTTTATTGTGAAAGTAAGGAGAAAAAAG
AAAAAAATCTTGTTTTTGGTTTTATTGTAAAGAACACAATATTTGTCGTTGCAGCATGAA
TGATGGGTTGAAAAAAGCCCAGAAAGAGAAAAGGTAGAAAGAAGAAGGTTTCCGTTTGTT
TTGTTTTGTTTTTTTTTCTTTTAATCTATTTGTTTATTTATGATGCTACC
>Tc00.1047053506025.60  | Trypanosoma cruzi CL Brener Esmeraldo-like | 2-oxoglutarate dehydrogenase, E2 component, dihydrolipoamide succinyltransferase, putative | genomic | TcChr30-S forward | (geneCodeEnd+1 to geneCodeEnd+350) | length=350
GAACGGGAGGGCGCATGTATGTTCCTGTGCATGTCTGCCTGTCTGTCTGTCTTTCTGTCT
TTCTCTGTCCGTGTGTGTGTGCGTGGCGTTTGCATGTTTTTTTTTTTTTTTTGCCCTTCT
TACTTTACTGATGTGTTTACACGGCGCGTCTGCGCGCATTAAAAAGCAATTCGTTGAGTT
TTTTTCTTTTTTCTCCCCTTTTCTCTCTCTGTGAGGAGGAGGAGGAGGAGGAGGAGGAAA
CAACGGCAAACAAACAAAACAAAAGCGAAGAAAAAAAAAAATTAATATAAAAAAAAAGGA
AATAAATATGAAATAAAAGGGCAATAAATGAAACGAATCGAAAAAGAAAC
>Tc00.1047053506701.10  | Trypanosoma cruzi CL Brener Non-Esmeraldo-like | dihydrolipoamide dehydrogenase, putative (GCVL-1) | genomic | TcChr36-P reverse | (geneCodeEnd+1 to geneCodeEnd+350) | length=350
GACGAATTTGGATATATATAGATATATGTGTATATTCTTTGTAGTTATACAAAGATGGCT
TTAAAAGAGTGAAGAAAAAAATTTTGGAAAAAGAATGTTATCTGAATTACGGTTTCTGTT
GGCACAAGGAAAATAGAATATAAATTATTATTATTATTTTTTTTTTTAATTATTTAATTG
GTTGTTTTTTTTTTTTGTTTTTTTTTTTTTGTTAGGTTTATCTTTTGCCATGTATTGTTT
TTCGCCATTATATATGTATGGAATTTAATTGAATATTTTTTTGCCAACGCTTTTTATTAT
TATTAATTGCTCGGTAAAAAAATAGTAATTGAATTATAATGTGCCAAGGT
>Tc00.1047053507757.70  | Trypanosoma cruzi CL Brener Esmeraldo-like | dihydrolipoamide dehydrogenase, putative,acetoin dehydrogenase e3 component, putative | genomic | TcChr31-S forward | (geneCodeEnd+1 to geneCodeEnd+350) | length=350
GAAGGGAAGGGACATGCGAAACTAAAAGCGTTCATTTCATGGAAAAATGTTCCGGTCCTC
GACGGTGGACCATTTTTTTTTTTTTTTTTGCAGCGAAGAAAGTGACAAATGCGGTAGAGA
TTTCCTTCAGGACAGGCAAAGAAACGGAGCCCTCAGCGTCATCTCTGTTTACGCTATTCT
TTTTTTCTTTTACCCCTCTTTTTTTTTTTTTTGTTTGTTTGTTTGTTTTGAAAGGGCACC
CTTGAACGCGTATACACAAGCTACATGTAGAGAGAAATGAGAATGTAATGCACACGACCA
AAAACGTATGCGTGTGCATGAATGGCTGTTTTTCCGTTTTTATTTCATTT
>Tc00.1047053508933.20  | Trypanosoma cruzi CL Brener Non-Esmeraldo-like | dihydrolipoamide dehydrogenase, putative,acetoin dehydrogenase e3 component, putative | genomic | TcChr31-P forward | (geneCodeEnd+1 to geneCodeEnd+350) | length=350
GAAAGGAAGGGACATGCGAAAGTAAAAGATTTCATTTCATGGAAAAATGCTCCGACCCTC
GACGGGGGACCAATTTTTTTTTCCTTTTTTTTGCAGTGAAGAAAGTGACAAATGCGGTAG
AGATTTCCCTCAGGGCAGGCAAAGAAACGGAGCCCTCAGCGCCATCTCTGTTTACGCTAT
TCTCCTTCTTTTACCCCTCTTTTTTTTTTTTTTGGAAAGGACACCCTTCAACGCGTATAC
ACAAGCTACATGTAGAGAGAAATGGGAATGTACTGCACAGGACCAAAAACGTATGCGTGT
GCATGTACGGCTGTTTTTCCGTTTTCCTTTTTTTCTTTTTGACTGTTTCA
>Tc00.1047053509379.10  | Trypanosoma cruzi CL Brener Esmeraldo-like | dihydrolipoamide dehydrogenase, putative (GCVL-1) | genomic | TcChr36-S reverse | (geneCodeEnd+1 to geneCodeEnd+350) | length=350
GACGAATTTGGATATATATAGATATATGTGTATATTCTTTGTATTTATACAAAGATGGCT
TTAAAAGAGTGAAAAAAAAAAATTTGGAAAAAGAATTTTATCTGAATTACGTTTTCTGTT
GGCACAAGGAAAATAAAATATAAATTATTATTATTATTATTATTATTATTATTATTATTA
TTATTTTTTTTTTTTTTTTTTTTTTTTTTTTTTTTTTTTTTTTCTTGAAGTTTATCTTTT
GCCATGTATTGTTTTTCGCCATCATATATGTATGGAATTTAATTGAATATTTTTGTGCCA
AAGCTTATTATTATTATTAATTGCTCGGTAAAAAAATATTAATTGAATTA
>Tc00.1047053511909.40  | Trypanosoma cruzi CL Brener Non-Esmeraldo-like | succinate dehydrogenase flavoprotein, putative | genomic | TcChr26-P reverse | (geneCodeEnd+1 to geneCodeEnd+350) | length=350
TAATTGGTGCATTTTATGACGGCAGCCGATAGAGGGGGATGGGGAAGTGGAAGAAGAAAG
GAAAGGAAAGCGTTTTTGCATATAACAAAAGGAGGGGGCGTAATTGCGTGCAGCGTCTAT
GTCTGTATGTAACAAAAATCGTACCTATGTACATTTGGCGGGTATTTGGTAGGAAAATAA
GAAAGGGTGGAGGGTGCATACTTGTACGCATGTCTATTGGTTTTCTTTTTTTTTCGCAGG
TGTGTGCATGTGTCTGCATACGTGGAGAGAGAGAGGGGGAGAGAGAGAGATGGAAAGGGA
CAAGATGGACATGTCGACAATGCACAGGAGAACAAAAGAGAGTGGAGCAC
>Tc00.1047053507257.60  | Trypanosoma cruzi CL Brener Esmeraldo-like | fumarate hydratase, putative | genomic | TcChr36-S reverse | (geneCodeEnd+1 to geneCodeEnd+350) | length=350
TGTTTTTATGCAAATATATACTTATATGTACACTTCTATATAAACATAAATCTCGCTCTT
CTGTGGATGTAGAGAACGAAGAAATGGATTGGTTTCTGTGAGCTGGACGAAAATGAAAGG
CCGGAAGTGAGTTGCGCAAACGCTGCTCGTACATGTCATTTTGTAATTTTCCAAAAGAAG
AGGGAGTTGAGTGAAGACTATACACACACACACAAACACACGTATAAGCATTTGCACACG
CGTGCAGGAAAATAAAATAAGTCTTGTTTCCTATCACCATCCATATGACTTTCTTTTCAG
ATTTCAGTGAAGGTAACAATGTAGAAATTAAAAAGAAACAAAAAAACGAG
>Tc00.1047053510329.270  | Trypanosoma cruzi CL Brener Non-Esmeraldo-like | fumarate hydratase, putative | genomic | TcChr36-P reverse | (geneCodeEnd+1 to geneCodeEnd+350) | length=350
TGTTTCTATGCAAATATATACTTATATGTACACTTCTATATAAACATAAATCTCGCTCTC
CTGTGGATGTAGAGAAAGAAGAAATGGATTGGTTTCTGTGAGCTGGACGAAAATAAAGGG
CCGGAAGTGAGTTGCGTAAACGCTGCTCGTACATGTCATTTTGTAATTTTCCAAAAGAAG
AGGGAAATGAGTGAAGACTATACACACAAAAAAAAAAAAAAACCACACGTATAAGCATTT
GCACACGCGTACAGGAAAATAAAATAAGTCTTGTTTCCTATCACCATCCATATGACTTTC
TTTTCAGATTTCAGTAAAGATAACAATGTAGAAATTAAAAAGAAACAAAA
>Tc00.1047053506195.110  | Trypanosoma cruzi CL Brener Non-Esmeraldo-like | malate dehydrogenase, putative | genomic | TcChr36-P reverse | (geneCodeEnd+1 to geneCodeEnd+350) | length=350
AAGGGGAACGATACCCCCGTGGAGGGTAGCTCCTCCTCCTTTTCTTTTTTTTTTTTTTTT
TGACTTGTATTTCCCTTGTGGCCCGTCTTCTCGCTCGCCGAAAGCGTAAAAATGGAGTCG
TAATAATACACGAGAATGAAAAAAGGGGGCATTGTGAGGGGGAAATTAACCTTTAAAGGA
TTCGTAGCTGGGAACATTGCATGAAAATGTCTTTGCAATGAAGGGTTTGGGGGGCGCACG
CGCATCGGGCGGAGAGAAGGGAGAAACAAAAACAACAACAACAAAATGGTTTAGAGAAAA
ATGACGATCGACGAAAGAAGTGGCAAAGAACAGAATAAAATGGGGGAAAT
>Tc00.1047053507883.100  | Trypanosoma cruzi CL Brener Esmeraldo-like | malate dehydrogenase, putative | genomic | TcChr36-S reverse | (geneCodeEnd+1 to geneCodeEnd+350) | length=350
GTGTGACGACAAACTGTATGACACTGTGTGTCGTGTTTTTTTTTTTTTTTTTTTTCACGG
GGCCCGTGCATATTTATGTGTATATACATGGGGTGGATTCGGTTGGATGGCGTTCCACGT
TCTGTGGAAAAGAAGAAAATGAATGGTCACAATGGTCGTCTGAACCTTATTTAGTTAGTT
AGTTATTTTCCATTTGTGTGCGTACTTTTTTGTGTAGCCGCTGTTTTATTTTATTCTTAT
TATTATTTGGTTGTTGTTGTTGTTGTTGTTGTTGCGCATTGGGGTGGTGGGTCAATAATT
TACATTCACAAAGAAATAACAGCAGAAAACAACAATAACAACAACAAAAA
>Tc00.1047053507547.90  | Trypanosoma cruzi CL Brener Esmeraldo-like | glycosomal phosphoenolpyruvate carboxykinase, putative | genomic | TcChr23-S reverse | (geneCodeEnd+1 to geneCodeEnd+350) | length=350
GTAGGCAATTAAATTGTCAATAAGCGGGTTGTAACCTGCTGAACTAATGTGGTTAGAAGA
AAATGCTCTTTTTTTCCCGTTGTTATTGGGGGGAGAGGGATAGATGTGCTTCTGCACGGT
AGCTAGGAACTTTTTTTTTAAATTTTGAGTGCGTGGTGGATTACAACAGGGAGACGCTTT
TTGAGTTTTTTTGTTTTAATATGATTTTTTTTCTTCTTTTTTTTTTTTTTGTTTCACGCT
ATCCCCACCTTTCCTATTTAAATTCTGAATACGAATTCTGTCCCCTTTATTTATAAAAAA
AAAAGGAAAAAAAAAGCATGAAATTCCAAAGTGCCATGTAATATTTTGTT
>Tc00.1047053508441.20  | Trypanosoma cruzi CL Brener Non-Esmeraldo-like | glycosomal phosphoenolpyruvate carboxykinase, putative | genomic | TcChr23-P reverse | (geneCodeEnd+1 to geneCodeEnd+350) | length=350
GTAGGCAATCAAATTGCCAATAAGCGGGTTGTAACCTGCTGAATTAATGTGGTCAGAAGA
AAATGCTCTTTTTTTCCCGTTGTTATTGGGGGAGAGGGATAGATGTGCTTCTGCACGGTA
GCTAGGAACTTTTTTTTTTTTAAGTTTGAGTGCGTGGTGGATTACAACAGGGAGACGCTT
TTTGAGTTTTTCGTTTTAATACGATTTTTTTTTTTTTTTGTTCCTGCACGCTATTCCCGC
CTTTTCTTATTTAAATTCTGAATACGAATTATGTCTCCGTTATTTATAAAAAAAAAAAAG
AAAAAAGCATGAAATTCCAAAGTGCCATGTATTATTTTGTTTTTTTTTCC
>Tc00.1047053507831.70  | Trypanosoma cruzi CL Brener Esmeraldo-like | pyruvate dehydrogenase E1 component alpha subunit, putative | genomic | TcChr40-S forward | (geneCodeEnd+1 to geneCodeEnd+350) | length=350
AGGTGCTTCTTAGGGGAGTAGCAGTGGGAGCGGCCCTTAGTGGCTGAAGAAGAAATCAAC
CAACACGCGAAAGAGAAAATAAACAAGGCAAGGGGTAGATGATGTATGAGACAAGTGGTC
CGTACGTTTTATTTTATATATTTTACTTTGGCTTATTTTCGTTCCTATTACTTTTTTTGC
TGTGATTGATACGGGGCAATTGTATCAAAGATGCCGCGCAAATCCACGCCATCAGCCGGC
ATGGAAAGAGACCTCTCTGAACTGGCAAAAGATGAAATGTCTCCGAGGAGGCTACGACGG
GGGTGGGTGAATCAAGAAGGGCGTAATGATGTGAATGGGAGCGTGAGGAA
>Tc00.1047053511261.160  | Trypanosoma cruzi CL Brener Non-Esmeraldo-like | pyruvate dehydrogenase E1 component alpha subunit, putative | genomic | TcChr40-P forward | (geneCodeEnd+1 to geneCodeEnd+350) | length=350
AGGTACTTCTTAAGGGAGTAGCAGTGGCAGCGGTCCTTAGTGGCTGAAGAAGAAATCAAC
CAACACGCGAAAGAGAAAATAAACAAGGCAAGCAGTAGATGATGTATGAGACAAGTGGTC
CGTACGTTTTATTTTATATATTTTACTTTGTCTTATTCTTGTTCCTATTACTTTTTTTGC
TGTGACTGATACGGGACAATTGTGTCAAAGATGCCGCGCAAATCCACGCTACCAGCCGGC
ATGGAAAGAGATCTCTCTGAAGTGGCAAATGATGAAATGTCTCCGAGGAGGCTACGACGG
GGGTGGGTGAATCAAGAAGGGCGTAATGATGTGAATGGGAGCGTGAGGAA
>Tc00.1047053510091.80  | Trypanosoma cruzi CL Brener Esmeraldo-like | pyruvate dehydrogenase E1 beta subunit, putative | genomic | TcChr40-S reverse | (geneCodeEnd+1 to geneCodeEnd+350) | length=350
ACGGAGGAGCTTGGATTTCAAGCAAGTAGGAGAATTAAGAAGAAAAAAGGAAAAAAAGGG
GGCTGGTGAGTGGAGGATGAAGAGAAAAGGGAGGAGGAAAACCAAGGAATGAAAACGGAG
AGATGGCGGTGGCAAACAATTGAAAGGATGGGACTCCGTAGTGTTGAGGAGGGGAGGGAA
GTGAAATGATGTATTTGTGCCTACGTAGACGAGCAGCGCGGATACAATGAAGAGCCAATA
TTACGCCATGATATAACGATAAGTTTCCTCACGCAAAAACACACACATATATGTGGACAT
GTATACATACATGTATACATGTATGTGCGTCTGTCTGGAGGTGGTGGAAC
>Tc00.1047053510421.320  | Trypanosoma cruzi CL Brener Non-Esmeraldo-like | pyruvate dehydrogenase E1 beta subunit, putative | genomic | TcChr40-P reverse | (geneCodeEnd+1 to geneCodeEnd+350) | length=350
CTGAGGAGCTGGGATTTCAAGCAAGTAGGAGAATTAAGAAGGAAAAAGAAAAAGAAAAGA
AATGGGTGAGTGAGTGGGGAATGAAGAGAAAAGTGAGGAGGAAAACCAACGAATGAAAAC
GGAGAGATGGCGGTGGCAAACAATTGAAAGGACGGGACTCTGTAGTGCTAAGGAGAGGAG
GGAAGTGAAATTATGTATTTGTGCCTACCTGGACGAACAGCGCGGATACAATGAAGAGTC
AATATTACGCCATGATATAACGATAAGTTTCCTCACGCAAAAGCACACACACGCATATAT
GTGGACATGTATGTATACATGTAAGTGCGTCTGTCTGGAGGTGATGGAAC
>Tc00.1047053509717.20  | Trypanosoma cruzi CL Brener Non-Esmeraldo-like | dihydrolipoamide acetyltransferase precursor, putative | genomic | TcChr4-P reverse | (geneCodeEnd+1 to geneCodeEnd+350) | length=350
GAGATCGGAGCTGTGCCTGAGGGAGTAAGAGATACAGCGTGGAAGTGAAGGGGGTTGGGG
CAATGTAAGGGACTTTTAAGAAATACAATATATATATATATATATTTCCTGAAGGAGAAA
TAAAAAGGAATAAAACGCCCGACGCCAGTAAGAGGGTCAGGGGTGTTTATCTGTGTGTTT
TCTCTGCACTGGTGTTGGTGGATTTGTGGGTTTTCATTTCAGAGTGTATATATACATATA
TATATATATATATTTAGTGTGTGTGTGGGAAAAAGGGGGAGGGAGAGATGCTGCCGTCGT
ACACGTGTGCCTTTCGCTCTTGTTTTTCCTTCATTATTTGCGTATTTATT
>Tc00.1047053510105.170  | Trypanosoma cruzi CL Brener Esmeraldo-like | dihydrolipoamide acetyltransferase precursor, putative | genomic | TcChr4-S reverse | (geneCodeEnd+1 to geneCodeEnd+350) | length=350
GAGATCGGAGCTGTGCCTGAGGGAGTAAGAGATACAGCGTGGAAGTGAAGGGGGCTGAGG
CAATGTAAGGGACTTTTAAGAAATACAATATATATATATATATATATTTCATGAAGGAGA
AATAAAAAGGAATAAAACGCCCGACGCCAGTAAGAGGGTCAGGGGTGTTTATCTGTGTGT
TTTCTCTGCACTGGTGTTGGTGGATTTGTGGGTTTGCATTTCAGAGTGTATATATACATA
TATATATAAATATATATATTTTTATTGTGTGTGTGGGGGGGAAAAAGGGGGAGGGAGAGA
TGCTGCCGTCGTACACGTGTGCCTTTCGCTCTTGTTTTTCCTTCCTTATT
>Tc00.1047053506529.508  | Trypanosoma cruzi CL Brener Esmeraldo-like | glucose-6-phosphate isomerase, glycosomal, putative | genomic | TcChr6-S reverse | (geneCodeEnd+1 to geneCodeEnd+350) | length=350
AGAAAATTTCTTTTTGAATTTACCAAAAAAGGAGGGGGAGGAGGGGAATATGTATCAATC
CGGAAATAATAAGGGTAAAAAGACGGGATCTTGGGAAGGAGCAAAAGAGGATGATTTTAT
GTGCATTTGTTTTTCTTTTTTTGGAGGCTTTTTGGGTATATGAAAAAAAAAAAAAAAAAA
AAAAAAAAAAAAGAAAGCGGTCCATTAATCATGACCACGATGGTCGTTGCCTTTTTTTTT
TTGCTTGTTTGTTTCCGTACGCATGAGAATTGAAACCTCTGTGTTCTGGTTATGTTACCC
TGTTTTTTGCGCATTTTCTTTGATTTTGAAAAAAAAAAAAAAAAAAAAAA
>Tc00.1047053510889.221  | Trypanosoma cruzi CL Brener Non-Esmeraldo-like | glucose-6-phosphate isomerase, glycosomal, putative | genomic | TcChr6-P reverse | (geneCodeEnd+1 to geneCodeEnd+350) | length=350
AGAGAATTTCTTTTTGAATTTACCAAAAAAAGGGAGAGGAGGGGAATATGTATCAATCCG
GAAATACTAAGGGGAAAAAGACGGGATCTTGGGAAGGAGCAAAAGAGGATGATTTTGTGT
GCATTTCTTTTTCCTTTTTTTTTTTTTTTGGGGGGGGGGGGAAAGGCTTTTTGGGTATAT
ATATATAAAAAGAAAGCGGTCCATTAATCATGACCAAGATGGTCGTTGCTTTTTTTGCTT
GTTTGTTTCCGTACGCATGAGAATTGAAACCTCTATGTTCTGGTTGTTGTTTTTTTGCGC
ATTTTCTTTGATTTCGAATAAAAAAAAAAAAAAAGGGTTTTGGGAAGGCA
>Tc00.1047053509287.50  | Trypanosoma cruzi CL Brener Non-Esmeraldo-like | glucose-6-phosphate 1-dehydrogenase, putative | genomic | TcChr24-P reverse | (geneCodeEnd+1 to geneCodeEnd+350) | length=350
AAGGATTTTTTCTTCTTTTATTTTCTTCTGAACATCGAACAACGTTTTACACCTTCAAAG
AATGAAGGTGGGAAAAAGGAGAGAGGGAGAGGGAGAGAGAGGATGCATGCACGTAAATCC
TGAAAAGCAGAAAATTGACACATGCCTGTGTCTTTGTGCGTAGTTTGCTCTTTCTCCTTT
TTCATCTTTTTGTTGTTGTTAGATGTCCTTTTCTGGCCCTTTTTTTGTTTTCTTCTTTTC
TTTTCCATTTCCCGTGTAATTGATGCAACTTGACGGCGTTGGAACTTGGCGCCGCCTCCA
GAAATTGTTTTGGAATCGAGGAGGGTCATGCAGAAGGCATTCATTTGAAG
>Tc00.1047053503713.30  | Trypanosoma cruzi CL Brener Esmeraldo-like | 6-phosphogluconolactonase, putative | genomic | TcChr25-S forward | (geneCodeEnd+1 to geneCodeEnd+350) | length=350
CACCTCTTCTTACAAAAAGGAATACATATGCATCTATACTGTAATATGTACATATATATT
TCCTCACAACTAGTATCTGAGGAACCGCCTTGTTTTGCGGTTGTTTTTCCTTACGCCCGT
GTTTACTTTTTTGTTTTCTTTGGCGTGTGGGTGGACGGGTGAATGTGGGGATATAAAAAT
GCATCAAACTTCTAGCTTCCATTTAGCCAGTTTTATTTTATTTTATTTTATTTATTTGTT
TTTTTTCTTTATTTCCGTATTTGGAGTTTCTTCTTATATGGGAGAGGGAGAGCGAGTGGC
GTAGCTGTTTATTTTGTCCTACCTCCACCCATTGGGAACTGAGGCTTATT
>Tc00.1047053503945.40  | Trypanosoma cruzi CL Brener Non-Esmeraldo-like | 6-phosphogluconolactonase, putative | genomic | TcChr25-P forward | (geneCodeEnd+1 to geneCodeEnd+350) | length=350
CACCTCTTTTTACACAAAAGAGTACATATGCATCTATAATGTAATATGTACATATATATA
AATATATATACGTGTGTGTGTGTGTGTGTGTGCCAGTGAACACTTACTGCTGGTGGGTAG
TGACGCTTGTCAGTTTTACATTGGGAGAAGCACATCATGTCATGCCGAGCGTGAGAGGGA
AGTTGAGAATTGAGAGGAAGACGTCAATGCTTTTACACCGCTTCCTGTTTGTTTTTTATC
CCGTCAGGCTGCTATGCATAAGGGAGGAAATGCGAGGCGTTTGTGTATCCGTTGCTGCCT
CCCCTTTTTGCCCCTCACACACAGACTGACTAGCACCACTACTGCCACTA
>Tc00.1047053510663.70  | Trypanosoma cruzi CL Brener Non-Esmeraldo-like | 6-phosphogluconate dehydrogenase, decarboxylating, putative | genomic | TcChr39-P forward | (geneCodeEnd+1 to geneCodeEnd+350) | length=350
GAATGCTCAGTTTTTTGTTTTGTTTGTTTCTTTGCTTTCCTGGGTAACGTGGCCGACTCA
ACAAAAGTATATTGTCAATACGCAAAATAAATTTTATAAGCAACGAGACGGAGACGAACA
CGGACGTAATATAAGTGTACACACTAGAAGAAAAAAGAAAACGGCCTTTAGGATGTAATG
TGGGCATGAAAGAGGATGGTACAGGTAAAACGATATATATTTGAGAGGTTCAATTAACCT
TTTTTCTTTTTTCTTCTTTTTTCTTTTTTTTTCATTTGGTTTTGTTTGTGTTTTATGGGG
GAAAGAGAAAATATTTTTATGCATGTGCTTACGTCAGGGGCAAATATATA
>Tc00.1047053509213.70  | Trypanosoma cruzi CL Brener Non-Esmeraldo-like | ribulose-5-phosphate 3-epimerase, putative | genomic | TcChr20-P forward | (geneCodeEnd+1 to geneCodeEnd+350) | length=350
ATAGTATTGTTTCATACGTACGTGGATACAGCGAATCATTATTATTATTATTATTATTTT
TCCTTTGATGCATGGATGCCTGCGTAAACAGGGGGTGAGAATTTAAAAAAAAAAATAAAG
GAAAAGGGAAAGGGAAATTTTAATTGGAACAACGCGTCGTGTAAAATTCTGAGTCCTGAA
GCGAGAAGGGCACCCCGAACCCGCGCGTTTGTGTTGATGCCAGACAAAGTATATGCACTT
ATACACTCACAAGGAATATATGAAGGAGGAGCCGACCAATACACACAAATTTATGCATGT
GACTCTTCATTTTCACGTCTCTGTCTGTTTGTATGTGTGATTTTTTTATG
>Tc00.1047053510257.30  | Trypanosoma cruzi CL Brener Esmeraldo-like | ribulose-5-phosphate 3-epimerase, putative | genomic | TcChr20-S forward | (geneCodeEnd+1 to geneCodeEnd+350) | length=350
ATAGTATTGTTACATACGTACATGGATGCAGCGAAGTATTAATTTTTTTTTTTTTCCTTT
CATGCATTGATGCCTGCGTAAAGAGGGGGTGAGAATTTAAAAAAAAAAAAAAAAGGAAAA
GGGAAAGGGAAATTTTAATTGGAACAACGCGTCGTGTAAAACTCTGAGTCCTGAAGCGAG
AAGAGCACCCCGAACCCGCGCGTTTGTGTTGATGCCAGACAAAATATATGCACTTATACA
CTCAGAAGGAATATATGAAGGAGGAGCCGACCAATACACACACAAATTTATGTATGTGAC
TCTTCATTTCCACGTTTCTGTCTGTTTTGCATGTGTGATTTTTTGTTTAT
>Tc00.1047053503477.20  | Trypanosoma cruzi CL Brener Esmeraldo-like | transaldolase, putative | genomic | TcChr25-S forward | (geneCodeEnd+1 to geneCodeEnd+350) | length=350
GCAGGCAGCGGCAACAGGGGAAAGGGGCACAGGAAAACCAATTTGCAAGAGTGATGGGCG
TAATACGAGCTAAACCAAATAACAAAGTTTAATAATAATAATAATAATAATGCGCATGTA
TGTACATGTACATGTATATGACTGTTATTATTATTATTATTATGAATACCAAACAGAAGG
GAGGGTGAATGAAAGCAAACGAGTAACAGTGCCCACACATATGTATATATATATACACAC
ACAAACACCCAAAAGAAACCGACGGCTTCCCCCCCCCTCCCCCTCTCCCACACACACTTC
CCTAGGAGAAAAAAAAAAAGCGACAACATCAACATCAAAAAAGGAATGAG
>Tc00.1047053508601.119  | Trypanosoma cruzi CL Brener Non-Esmeraldo-like | ribose 5-phosphate isomerase, putative | genomic | TcChr30-P reverse | (geneCodeEnd+1 to geneCodeEnd+350) | length=350
GCGAACGAGAAATGATGTACAGGAATGCATGCAATTTTTTGTATTTATCTGTATTTGTGT
GTGTGTGTGTTTGTGGGAAGCAACGGATTTCACTTCTGCCCCATTTCTCCACTACCGCCA
ACAATACAGACAAAAGAAGGAAAAAAAAGGGAAGCCGGTAAGAGCGAGAGGAACAGGGCG
AGCGCTTGTAATTAACTGAGGGGGAATGGACTTATTTTCTGTAGAGGAGGCGCGTGTCTG
CGTAGGCCAAAGAAAAATGGGCTTTATAAAAATATCCAATTGTGCGCACCGGTGACCACG
ACGAGGGAAAAAGGCGGCAAATATATATATTTTTATTTTTATTTTTGCAA
>Tc00.1047053509199.24  | Trypanosoma cruzi CL Brener Esmeraldo-like | ribose 5-phosphate isomerase, putative | genomic | TcChr30-S reverse | (geneCodeEnd+1 to geneCodeEnd+350) | length=350
GCGAGCGAGAAATGATGTACAGGAATGCATGCAATTTTTTGTATTTATCTGTATGTGTGT
GTGTGTGTTTGTGGGAAGCAACGCATTTCACTTCTGCCCCATTTCTCCACCACCGCCAAC
AATACAGGCAAAAGAATAAAAAAAAAAGGGAAACCGGTAAGAACGAGAGGATCAGGGCGA
GCGCTTGTAATTAACGGAGGGGGAACGGACATATTTTCTGTAGAGGAGGCGCGTGTCTGC
GTAGGCCAAAGACAAATGGGCTTTATATAAATATCTGATTGTGCACACCGGTGGCCACGA
GGAGGGAAAAAGGCGGCAAATATATTTTTTTTTTATTTTTATTTTTGCAA
>Tc00.1047053507559.80  | Trypanosoma cruzi CL Brener Esmeraldo-like | deoxyribose-phosphate aldolase, putative | genomic | TcChr27-S forward | (geneCodeEnd+1 to geneCodeEnd+350) | length=350
GGGCAAATCGCGAGTTTCCAGCCGGCGGCACCCGCAGCGGCAAAACAAAGTGCGGGGGAG
GGGTGCAGCATCTGGCATGGACTTAGGCGGGGTGATGACGACAGAGGAAAAAAGAAAAAA
AGGGAGCAAAGCCATAAAATAGAAATGGATACATAAACGGAGCCAGGGCTTTAGTTTAAG
TTTCCACTGGGGGCGAAAAGGGCGGGTTTGGTGCAGACCAACGGGGTGAAAGAACAAAAA
TAGGGGGCGAAGGAAAAAAGACGATGGGATTTGGATGTCTGGAAGAGTGTTGCTGTACGT
ACACGTTCTGCCGGGGAGAGAGGAAAAAAAGAAAAAAAAAAAAAAAAACC
>Tc00.1047053510303.50  | Trypanosoma cruzi CL Brener Non-Esmeraldo-like | deoxyribose-phosphate aldolase, putative | genomic | TcChr27-P forward | (geneCodeEnd+1 to geneCodeEnd+350) | length=350
GGGCAAATCGCGAGTTTCCGGCCGGCGGCACCCGCAGCGGCAAAACAACGTGCGGGGGAG
GGGTGCAGCATCTGGCATGGACCCGGGCGGGGTGATGACGACAGAGGAAAGAAGAGAAAA
AAAGGGAGCAAAGCCATAAAACAAAAATGGACAAATAAACGGAGCCAGGACTTTAAGTTT
CCACTGGGGGCGAAAAGGGCGGGTTTGGTGCAGACCAACGGGGGGAAAGAACAAAAATGG
GGGGTAAAGGAAAAAAGACGATGGAATTTGGATGTCTGGAAGAGTGTTGCCGTACGTACA
CGTTCTGCGGGGGAGAAAACAAACAAACAAACAAAAAAAAACGTTTATTT
>Tc00.1047053506925.480  | Trypanosoma cruzi CL Brener Esmeraldo-like | ribokinase, putative | genomic | TcChr39-S forward | (geneCodeEnd+1 to geneCodeEnd+350) | length=350
ATTGGGTTTAAGAAGCGGGAAGAGAAGTTACGTGACAAGGGAAATATTTGTGAAACATGT
GAAAAAGAAATAAATTTAGGGGTCATTTGGCCGTTTTTGCGCATAGACGTACCATTTCAC
GCAGAAAATGGGCCAAGTGTGACCAACTTTTTTCCTACCTCCCTGTGACTAGGGGTCAGT
CTGCGTTTGAGGGAGACGAGGTGTATTTGAGGGAATACAATCGGTTCGGAAACAATCACG
CGTTTCCGTATAAAATGATGTGAGGGCATGAAAAACAAAAACAAAAAAAAATGCAAAGAA
TACGGCGTCAAAAAACACGTGAAAAAGCAATTTGCTTTATATTAAGAGGG
>Tc00.1047053506405.10  | Trypanosoma cruzi CL Brener Esmeraldo-like | phosphomannomutase-like protein, putative | genomic | TcChr34-S reverse | (geneCodeEnd+1 to geneCodeEnd+350) | length=350
TGAAAAACAATTGGGTCATTGGGGGAAGGGGAGGTCATCGTAAACAATAGACGAAGGGCA
AAACATAAAAAGACGGAAATAGCGGATATTTGCTTTATAAATGTTGTTGTTGAGACGCAA
GGATATAACAGCCAGCGAGTGCTTTTAAATTAATTCAAAACGACAGATAAATAACCATAT
ATATATATATATATATAGTTATTTATTTTGTCTGGGGGAGTTATTATTATTATTTGTGGA
AGAAGGAGGGTGGGGTGTACGTTTTTATCCATCAGTTTCTGTTCTAGCTATTGGTTTAGT
GGAAAGTACTTTTTTTTTTTTTTTGTGTGTGTGTGTGTTTGTGTTGTTGT
>Tc00.1047053507773.60  | Trypanosoma cruzi CL Brener Non-Esmeraldo-like | phosphoribosylpyrophosphate synthetase, putative | genomic | TcChr39-P reverse | (geneCodeEnd+1 to geneCodeEnd+350) | length=350
GTAAGACGCGCCACTGGACAAAGTAGGCACATTTGGCTTTCGGAAGAAGCCTTCGAAAAA
ACAGCAACAACAAAAACTAAATGAAAGCACTGAAGGCAGAGGTAGTGTACGCTGAAAAAC
ACCTACATACGCATCTATGTATGCATCACGCGTACAGGGAATGGGAAGAATGGAAGGAAA
GGATTTAAAATTTAAAAACTGCCAGTTGTGTTGTGCTGATTAAAACGAAACAGTGATATA
TAGCTTTCAGGCGAAAAGAAGGAGTGAGGAAAGAAAAAGATCCAACCGAACCAAACAACA
CGAATGGGAAAGGGGGAAAAAAAAGTGGGCAATGAGTTGAAAAATTAAAC
>Tc00.1047053507809.30  | Trypanosoma cruzi CL Brener Esmeraldo-like | ribose-phosphate pyrophosphokinase, putative | genomic | TcChr21-S forward | (geneCodeEnd+1 to geneCodeEnd+350) | length=350
TGAGGGAAAAAAAAAAAATTTTTTATGAAGGACTGGTTCATTTTTCCCTTTTCTTTTGTG
GGTTTGTGGGAAGATATCCTGTTTTTTGTTTTGTTTTCTCCGTTGATTTGTCTCTTGTTG
CATTTTGGCATTTGTTGCTTGCTCTTATTAATTTATTCTCTTGTATTACAACTGTCTATC
AGCCCCCAGTGGCCATGGAGTGAGAGGAGGAGAGGGGATAATCAACGGAGATTCCTACAT
CAACCATATTTGTTATTTTATACACGTGTCTGCCCTTCGGTGTGTGTGTGTGTGTGTGTG
TTTGGCGGGAATGAGGGTGGGGAAGTGTGTGGTGTATTGAGCAAAGTCTA
>Tc00.1047053508717.30  | Trypanosoma cruzi CL Brener Esmeraldo-like | phosphoribosylpyrophosphate synthetase, putative | genomic | TcChr37-S forward | (geneCodeEnd+1 to geneCodeEnd+350) | length=350
TACCGAGTCTTGACGTTCTCACATGGAATTTACAGAATATGTATGGGGAAACAAAGGGGA
ACGAAACGCAGGACGAAAGGAAGAAAATAAAAATGAAATTATATATATATATATATATAT
ATATATATATGGAAGAGACATGGAGAACGATCGAGACGCGGGGTGGAGGCAAATTAAATA
TAGGAAAAAAAAAAAAGTGCGAAGCCATAAGAAAAACAACTAGGAAGAATAAAAACACAC
AGGGCACAGTGAAGTGGAAGAAATAGGCCAAGAAACCAGGAATGGAAGAAGGTTCCGGCT
TATTTTCTCTTCTTCTTCTCCAGCTTTTGTTTGTTTTGCATATTGCCACG
>Tc00.1047053510431.250  | Trypanosoma cruzi CL Brener Esmeraldo-like | phosphoribosylpyrophosphate synthetase, putative | genomic | TcChr39-S reverse | (geneCodeEnd+1 to geneCodeEnd+350) | length=350
GTAAGACGCGCCACTGGACAAAGTAGGCACATTTGGCTTTCGGAAGAAGCCTTCGAAAAG
ACAGCAACAACAAAAATTAAATGAAAGCACTGAAGGCAGAGGTAGTGTACGCTGAAAAAC
GCCTACATACGCATCTATGTATGCATCACGCGTACAGGGAAGGGGAAGAATGGAAGAAAA
GGATTTAAAAAACCGCCAGTTGTGTTGTGCTGATTAAAACGAAACAGTGATATGTAGCTT
TCAGGCGAAAAGAAGGAGTAAAGAAAGAAAAGGATCCAACCGAACCAAACAACACGAATG
GGAAAGGGGGAAAAAAAGTAGGCAATGAGTTGAAAAATTAAACGAAAAGA
>Tc00.1047053511661.90  | Trypanosoma cruzi CL Brener Non-Esmeraldo-like | ribose-phosphate pyrophosphokinase, putative | genomic | TcChr21-P forward | (geneCodeEnd+1 to geneCodeEnd+350) | length=350
CGAGGAAAAAAAAAAAAAATTTTTATGAAGGACTGATTCATTTTTCCCTTTTTTTTTTTG
CGGGTTTGTGGGAAGATATCCTGTTTTTTGTTTTGTTGTTTTGTTGTTTTTGTTTGTTTT
GTTTTGTTTTGTTTTCTCCGTTGATTTGTCTGTTGTTGCATTTTGGCATTTGTTGTTTGC
TCTTATAAATTTAGTCTCTTTTATTGCAACTGTCTACCGGCCCCCAGTGGCCGTGGAGTG
AAAGGAGGAGAGGGGATAATCAACGGAGATTCCTACACCAACCATATTTGTAATTTTATA
CACGTGCCTGCCCTTCGGTGTGTGTGTGTGTTTGGGGGGAATGAGGGTGA
>Tc00.1047053508177.20  | Trypanosoma cruzi CL Brener Non-Esmeraldo-like | carbohydrate kinase, thermoresistant glucokinase, putative | genomic | TcChr27-P forward | (geneCodeEnd+1 to geneCodeEnd+350) | length=350
CACCGCGCGGAGCGGAAGTGCGTTCCATAGTTGTTGTTGTTGTTGTCACCGGATGTGCGC
GACTCTTTCTCTTTTCATCGCCTCACGTTTAATCCGACTGTTGGGAGTTTTTGATGCCTC
CTGCCCCTTTTCTCTCCCTCTCTCTCTCTCTCAGGAAGAAAAAAAGGAAAATAAAAAAGG
CTGAGAATACACGAAAGAAAGAAATTAAGACGCATCTGCGTGTTGGGGGAGGGGAAACAG
AGAAAACAGAAGAGAAACGAAAAGGGGAGTTGGCATAAATAGACGGAGGCACTCACACAT
TGCGCACGCTCAGCGACATTGACGTCCACCATAACAGTAACAAAAGCAGC
>Tc00.1047053511693.60  | Trypanosoma cruzi CL Brener Esmeraldo-like | hypothetical protein, conserved | genomic | TcChr27-S forward | (geneCodeEnd+1 to geneCodeEnd+350) | length=350
CACCGCGCGGAGTGGAAGTGCGTTCCATAGTTGTTGTTGTTTTCCTGTTGTTGTCACCGG
ATGTGCGCGACTCTTTCTCTTTTCTTCGCCTCACGTGTAATCCGACTGTTGGGGGTTTTT
GATGCCTCCTGCCCCTTTTCTTTCTCTCTCTCTCTCTCTCAGGAAGAAAAAAAGAAAAAT
AAAAAAAGGCTGAGAATACACGAAAGAAAGAAATTAAGACGCATCTGCGTGTTGGGGGAA
GGGAAACAGAGAAAACAGAAAAGAAACGAAAAGGGGAGTTGGCATAAATAGACGGAGGCA
CTCACACATTGCGCACGCTCAGCGACATTGACGTCCACCATAACAGTGAC
>Tc00.1047053504163.40  | Trypanosoma cruzi CL Brener Esmeraldo-like | fructose-bisphosphate aldolase, glycosomal, putative | genomic | TcChr20-S forward | (geneCodeEnd+1 to geneCodeEnd+350) | length=350
CCGTGACTGTCCGACTTAAGCGGCGGTCGTCCGTCAATTGCAAAATTTAAAGATTTCAGA
ATTAATAGTCTGGAAATGTAGGAGAAATAAGGTGTTGAGCGCTGTAGAGTGAATATGTGA
CAGCAAAATGAACTAAATAAAAACGAGAAAAAAAAAAGGGATAATTTGGCACTGAAAAGT
GCCCTGGGGCAGGGAATGTATGGAGATGTTTGTTGTTTTTTTCTGTTTGTTTTTCTGTTT
TTTGAGTATCTAAGGAGAAGAAAACGGCTTTTGATCAAGCTACGGTATTCCTCCTTTTAG
CCACTTTTGAAGCCAGAGGCGCGCACAAATGCCTCTAGCCCTAAAAAAAA
>Tc00.1047053503677.10  | Trypanosoma cruzi CL Brener Esmeraldo-like | phosphomannose isomerase, putative | genomic | TcChr35-S forward | (geneCodeEnd+1 to geneCodeEnd+350) | length=350
GCGCAGAAAGGATCTTGAACGTTGTTACTGAATGATCTTGAAGGCGGGAGGGAATTGAAG
GAAGCAAAAAAGCGTTTTTTTTTTTAATTTATTTGGCCTGTTGTCGCAAATAAAAAAACA
AAAAAAAAAAAAAGAAAACAGATGTCAAGCGAGGGAGGCCACAGGAAGAACTGAAAATGG
TCAAAAGAGAATTGCGGCAAAAAGATACAAGGAAAAGTAAATGGCATTGAATGGAGAAGA
GCGTCCTGCAGAAAACAGCGTCGTTTTTGAGTATTGCCTCTTTTTTTTTTTTGTTGGAGG
GGGGAGAGAGGGGAGGGGGGCTTGTGGGTATTTTGCGGTGTTGGTACGTG
>Tc00.1047053511717.90  | Trypanosoma cruzi CL Brener Non-Esmeraldo-like | phosphomannose isomerase, putative | genomic | TcChr35-P forward | (geneCodeEnd+1 to geneCodeEnd+350) | length=350
GCGCAGAAAGGATCCTGAACGTTGTTACTGAATGGTCTTGAAGGCGGGAGGGAATTGAAG
GAAGCAAAAAAAAAAAAGCGTTTTTTTAAATTTATTTGGCCTGTTCTCGCAAATAAAAAA
AACAACAAAAAAAACGAATGTCAAGCGAGGGAGGCCACAGGAAGAAGTGAAAAGGGTCAA
AAGAGAATTGCGGCAAAAAGATAAAAGGAAAAGTAAATGTCATTGAATGGAGAAGAGCGT
CCTGCAGAAAACAGCGTCGTTTTTGAGTATTGCCTCTTTTTTTGTTGTTGTTGTTGTTGG
ATGGGGGAGAGAGGGGAGGGGGCTTGTGGGTATGTTGCGGTGTTGGTACG
>Tc00.1047053508257.70  | Trypanosoma cruzi CL Brener Non-Esmeraldo-like | phosphomannomutase-like protein, putative | genomic | TcChr34-P reverse | (geneCodeEnd+1 to geneCodeEnd+350) | length=350
TGAAAAACAATTGAGGCATTGGGGGAAGGGGAGGTCATCGTAAACAATAGACGAAGGGCA
AAACATAAAAAGACGGAAATAGCGGATATTTGCTTTATAAATGTTGTTGTTGAGACGCAA
GGGTATAACGACCGGTGAGTGCTTTTAAATTAATTCAAAACGACATATATATATATACAT
AGTTATTTATATAGTTATTTATTTTACCTGGGGGAGTTATTATTATTATTTGTGGGAGAA
GGAGGGTGGGGTTTACGTTTTTATTCATCAGTTTCTGTTCTAGCTATTGGTTTAGTGGAA
AGTACTTTTTTTTGTTGTTGTTGTGTGTGTTGTTGCTTGTTTCTTACCGA
>Tc00.1047053503589.10  | Trypanosoma cruzi CL Brener Esmeraldo-like | GDP-mannose pyrophosphorylase | genomic | TcChr22-S forward | (geneCodeEnd+1 to geneCodeEnd+350) | length=350
CACGCGGCGGGCAGTGTTACCAACGCTTTGAGGCTCTTCTTTCTTCTTTTACTTCCTTTT
GATTCTGCCGGTGTTTGGTGGCTGAAACCGAAACGAATTGGAGGTGGGGAAGGAGGAGAA
AAGAACAAAAAAAGATTGTAACAAGAACACCTGCGAACTCACAACGGAAAAAATAAGAAA
AAAGAAACGGTATAATAACATACATTTATGGGAGTGGAAATAATACATGAGTGGGTCAGT
GTGCGTGTGTATATATTTATATGTATGTTGTATGGAATTTTGTGTGCGTGTGTTTTCTGT
TTATCCATTTGCCGTGTTTGGTGGCAGTCGCCTGTGGGGGATGTTGCTCT
>Tc00.1047053510027.10  | Trypanosoma cruzi CL Brener Esmeraldo-like | GDP-mannose 4,6 dehydratase, putative | genomic | TcChr40-S reverse | (geneCodeEnd+1 to geneCodeEnd+350) | length=350
GGCGGAGCGAATGTGTCCGGAGAGCAGTGCATGGGGAGGGGAATGTGCGTGACTGATGCT
CTTGCGTGCGGTTGTTTTTTTCTCGCGGAGTATGAGAGAGAAAAAGGAGCCCGAAGAGGT
GCAGTGACAACTGCGGGAAAAATATGCGGGTGTGCCTCTGTTTTGGCTTCCGTGCTCGTT
TGGCACATGGCGGTGGATGGCCGGTGAGGCATTTACTTCACGCTTGCCTCTGTGTCAGGG
GACGCCGGAGGAGTGGCGAACGGGTGAGGCAGCAGATGACGGAACAAGCGAAGACTATTC
GCCCTGAAACGAGGGAGCAGACGAAAGGAAGAAGGGAACGCGTTACTGGT
>Tc00.1047053508951.20  | Trypanosoma cruzi CL Brener Esmeraldo-like | hexokinase, putative | genomic | TcChr5-S reverse | (geneCodeEnd+1 to geneCodeEnd+350) | length=350
GGAATAAATGTAAATAGGTACGAGGTTTTTTTCTATATATATATTGGACTTTTTTTTGTT
TTTTATGGGTGAAAACGAATTTTTTATGGTTGTTAACAGGTTTTTATTATTATTATTGTT
GTTTTTGTTTTTATGTGCAGGTGTCTGGGGGATTATCTCGCGTTAATTTTTACGTGGCTG
CCTGTGCGTTAGTCACGCCTAGGGGAATGTGAGGGTTATAGGGCGCAATAAAGGTGTTGA
GGCATTTATAAAACCGTTTTTTGTTGTTTTTTTGTTTTTTTTAATTTATTTATTTATTTC
TAAGATGTTGTGGAAAAGGATTTTTTTTTTTCACTTTTTTTTAGATATTT
>Tc00.1047053510121.20  | Trypanosoma cruzi CL Brener Non-Esmeraldo-like | hexokinase, putative | genomic | TcChr5-P reverse | (geneCodeEnd+1 to geneCodeEnd+350) | length=350
GGAATAAATGTAAATAGGTACGAGGTTTTTTTTTTATTATTGGACTTTTTTTTCTGTTGT
TTATTGGGTGAAAACGAAATTTTTATGGTTGTTAACAGGTCTTTATTATTATTATTATTG
TTTTTTTGATGTTGTTGTTGTTTTTGTTTTTATGTGCAGGTGTCTGGGGGATTATCTCGC
GTTAATTTTTACGTGGCTGCCTGTGCGTTAGTCACGCCTAGGGAAATGTGAGGGTTATAG
GGCGCAATAAAGGTGTTGAGGCATTTATAAAACCGTTTTTTTGTTTTTGTTTTTGTTTTT
GTTTTATTTATTTATTTATTTATTTCTAAGATGTTGTGGAAAAGGATTTT
>Tc00.1047053508153.950  | Trypanosoma cruzi CL Brener Non-Esmeraldo-like | 6-phosphofructo-2-kinase/fructose-2,6-biphosphatase, putative | genomic | TcChr36-P forward | (geneCodeEnd+1 to geneCodeEnd+350) | length=350
TGAGATAAATATGTATGTTTAAATGCAGGCATGTATGTACACACACGTGAGGGTGATGAT
TGGGTAAGCGTGAATGGGGTGTTAATTTGAGAGGCGTAGGAAAGGAAAAAAAAAAAAAAA
AAAGAAACAGTTGTGCATCCAAAAGCACAATGAAACGCGCTTTTTGTTAGTTTTTGTTGT
TGAAGTCTTTTTGTGTGTGTGTGTGTGTGTTGTGTGTTGGTGGTGGGAGTAGGTTTATTT
TGTCTTTGTTCTCCCATGGGCATGCTATTCCGCTACTGTTTTTTTTCCTCTTTTGTTTTT
CTCTTGTCATTTGATTGTGTGCCTTTCCTTTTTGGCGTTTTGGTTTGCTG
>Tc00.1047053504163.40  | Trypanosoma cruzi CL Brener Esmeraldo-like | fructose-bisphosphate aldolase, glycosomal, putative | genomic | TcChr20-S forward | (geneCodeEnd+1 to geneCodeEnd+350) | length=350
CCGTGACTGTCCGACTTAAGCGGCGGTCGTCCGTCAATTGCAAAATTTAAAGATTTCAGA
ATTAATAGTCTGGAAATGTAGGAGAAATAAGGTGTTGAGCGCTGTAGAGTGAATATGTGA
CAGCAAAATGAACTAAATAAAAACGAGAAAAAAAAAAGGGATAATTTGGCACTGAAAAGT
GCCCTGGGGCAGGGAATGTATGGAGATGTTTGTTGTTTTTTTCTGTTTGTTTTTCTGTTT
TTTGAGTATCTAAGGAGAAGAAAACGGCTTTTGATCAAGCTACGGTATTCCTCCTTTTAG
CCACTTTTGAAGCCAGAGGCGCGCACAAATGCCTCTAGCCCTAAAAAAAA
>Tc00.1047053504163.50  | Trypanosoma cruzi CL Brener Esmeraldo-like | fructose-bisphosphate aldolase, glycosomal, putative | genomic | TcChr20-S forward | (geneCodeEnd+1 to geneCodeEnd+350) | length=350
TGTTTCTTGTATTTTGATTTTTAATCCAGTGGTATCCGAAATTTTTTCGGTGTGATATTG
TGAATTCTCCGAATTTTTTTGGATTTTGTTTGTTTGTTTCCTTTGGTGTGGAGGGCAAAT
GGTTGTTTCTTTTTTTTTTTTTTTTTTTTTTGTGATGTCTATTCAGTTGTGCTGTGGGGA
TGGTGGAGGAGGACCCTTCGAGGCGGCCGTTGCCACGATTGACGGCGGAGCAACTGCAGG
ATCAAATTCGACGTCTGACGTATCGTCCACCCCCACCGGTGGTGCGTGACCCCTTTCCGG
TCTGTCCGTCCGTAAAGCGGTCGAAGGATGAAATTGATGCCGTCACTCAG
>Tc00.1047053510301.10  | Trypanosoma cruzi CL Brener Non-Esmeraldo-like | fructose-bisphosphate aldolase, glycosomal, putative | genomic | TcChr20-P forward | (geneCodeEnd+1 to geneCodeEnd+350) | length=350
CCGTGACTGTCCGACTTGAGCGGCGGTCGTCCGTCAATTGCAAAATTTAAGGATTTCAGG
ATCAATGGGCTGGAAATGTAGGAGAAATAGGGTGTTGAGCGCTGTAGAGTAAATATGTGA
CAGCAAAATGAACTAAATAAAAACGGAAAAAAAAAAAAGGGATTATTTGGCACTGAAAAG
TGCTTTGGGGCAAGGAGAGTATGGAGATGTTTGTTGTTTTTTTCTGTTTGTTTTTCTGTT
TTTCGAGTATCTAAAGGAATAAAAACGGTGTTTGATCAAGCTACGGTATTCCTCCTTTTA
ACCACTTTTGAAGCCAGAGGCGCACGCAAATGCCTCTAGCCATAAAAAAA
>Tc00.1047053508647.200  | Trypanosoma cruzi CL Brener Esmeraldo-like | triosephosphate isomerase, putative (TIM) | genomic | TcChr26-S reverse | (geneCodeEnd+1 to geneCodeEnd+350) | length=350
AGGAGAGGGGAATGGCGCGGGGAAAAGAGAAAAGCAACTATCAGGCCAAAAATATGATGG
CGATGATGTAAACAACCAAAAAAAAAAAAAAAAAAAGAAAAGCAAGAAGAAAAAAGGAGA
GGAAATGCGTCTTTTCTATATGTTTATTTTTCCCTTTTCCGTACGCTCACTGCGCTTACT
GTGCGGCTTTTTTTTTTCTTTTTTTTTTTTTTTTTTGGGGGGGGGGGAGGCCGTGTTTAG
TGGGTATTACTCCCTCGCTCATTTGGAAGTCGTGTAGGCTTGTGGATTGCAAAGATGGAG
AAGAAAGTAATTTAATGTAATTTAATTATAATTATAATAACGAAGAAGAA
>Tc00.1047053509463.30  | Trypanosoma cruzi CL Brener Non-Esmeraldo-like | 3-ketoacyl-CoA thiolase, putative | genomic | TcChr22-P reverse | (geneCodeEnd+1 to geneCodeEnd+350) | length=350
TGGGTAAAACTGATATGCAAACATAACATTATTTTATTTTATGATGCGTATGTATGGAAT
AAATATGAAGCGAGTAGTGGATGAGGGAGTAATGAACAGAAGGGTTTTTGGGTTTCATCG
TTGTTTTATTGGTAGCTTGTGAGGAGGATGCTCATGAGGTGGGCTGGCGTCCCTATTGTA
TTTGTGTCCTGGTAAAACGGAGATACTTCTCCACGATCCTTTTCTATTTTGTGAATCTTT
GGTTGACCGTCACTGAGGGAATCAGGGAACTGTTAGTGTCCAGACGATTTGTAATTATTT
TAGTTTTCACAGCCACAAGGGATCCCTGCAAGCTGATTGAAAGGAATGGC
>Tc00.1047053510507.20  | Trypanosoma cruzi CL Brener Esmeraldo-like | 3-ketoacyl-CoA thiolase, putative | genomic | TcChr22-S reverse | (geneCodeEnd+1 to geneCodeEnd+350) | length=350
TGGGTGGAAACTGATATGCAAACATAACATTATTTTATTTTATTTTATGATGCGTATGTA
TGGAATAAATATGAAGTGAGTAGTGGATGAGGGAATAATGAACAGAAGGGGATTTTGGGT
TTCATCGTTGTTTTATTGGGAGCTTGTGAGGAGGATGCTCATGAGGTAGGCTGGCGTCCC
TAATGTATATGTGTCCTGGTAAAACGGAGATATTTCTTCGCAATCCTTTTCTATTTTGTG
AATCTTTGGTTGACCGCGATTGAGGGAATCAGGGAACTGTTAGCGTCCAGACGATTTGTA
ATTATTTTAGTTTTCACAGCCACTCGGGATCCGTGCAAGCTGACTGAAGG
>Tc00.1047053511389.150  | Trypanosoma cruzi CL Brener Non-Esmeraldo-like | thiolase protein-like protein, putative | genomic | TcChr31-P forward | (geneCodeEnd+1 to geneCodeEnd+350) | length=350
TATGATCAATTTAGTTTGCCCATTCTTACCCGGATTTAGGTATGTTAGGGAGTCCGTGAC
TATTAGGAAGCAACTATTATATTTGTTTTTTCTTGGATTTTCTTTTTCTTTATTTTTCTC
TACTGGGGTCTTGATTTTTTTGCAAGTGTGATGTTTCTGCTTCTTTTATTTGGTTTGAGT
TTTTTTTTAGTGGAAAGGTGGGCATTAAATGCTTTTGCTTATTATGTTTTTTCCGGACGG
CATCAATTTTTTTTTTTTTTTTTTCGTTTTGGAGTATATGGTCAACTTTATTGCTATATT
ATGCCTTTATTTCCTTTGTTGTTTCAATACAACTTCTTCCAACAAACTTT
>Tc00.1047053507547.40  | Trypanosoma cruzi CL Brener Esmeraldo-like | enoyl-CoA hydratase/Enoyl-CoA isomerase/3-hydroxyacyl-CoA dehydrogenase, putative | genomic | TcChr23-S reverse | (geneCodeEnd+1 to geneCodeEnd+350) | length=350
CTTTGACAAATAGGGGCGGCGCGGTTCTTCTTTTTTTTTTCCTTTTCTTTTTTTTTTTTT
CTTTTCCTTCACACACAAATACAAAGGCACACTCTTTTTTCTCCGTGCGTATCTGTGTGT
ATGTGTGTGTTCGGCGTGGCTGACAACAGACCGGGGGGGAGACGAAATTTGCACGTGGCG
TCCTTCTTGCAATTTTTCTTCCTTCATGTGCGCGGTGAGGCTCCCGCCGCAGCCCGACCC
AAATTGCAGCGGCGCGTCAGGAAATATGGAGGTGAGGGAATACACGAATAAAAAACAACA
ACAACAACAACAAAGAAAAGAGGAAAAGGGGGATTTCGACGGAAAAAAGG
>Tc00.1047053509701.10  | Trypanosoma cruzi CL Brener Esmeraldo-like | trifunctional enzyme alpha subunit, mitochondrial precursor-like protein, putative | genomic | TcChr29-S forward | (geneCodeEnd+1 to geneCodeEnd+350) | length=350
GAAAAAAAATACAAAAGAATATATAAAAAGAAAAAGAAAAGTATATATATATATATATAT
TGACGCCCAAAAAAAAAAAAAAAAAAAAAAAAGGAGGGCTATGGAGAAGTAAAGCGAAGC
AACGAAAGCAACAACAATTGACAGTTTTTCTTTTTTTTTTTTTTTTCTTTCTTTTTTGTT
GTTTTACGGGGCCTGAAAATTCAAGGAAGTGTCGAAGGTGGTGTGTCTTGTTTCTGGGGC
TGTTGCTTTTTCCCTCTTCTCGCTTTTTTTTTTTTTTTTGATGTCGGGGCGTGCTGATGT
TGTTTTGCATGATTTTGCCTTCCTTTTTTTTTTTTGGCTTCAAGGGGCAT
>Tc00.1047053509717.90  | Trypanosoma cruzi CL Brener Non-Esmeraldo-like | short chain 3-hydroxyacyl-CoA dehydrogenase, putative | genomic | TcChr4-P reverse | (geneCodeEnd+1 to geneCodeEnd+350) | length=350
CGAGGCATCCGGAAAGAATGCAAGCAAATATATTTATTTTGTTGTTGTTTTTCAAAACAA
AATTTTTTTTACGTGAGCAGGAGGAGAACGAATGGAAAAATAACTACTTCTTTTTTTCCC
CTTCCGTTTTGCAATCGCGTTGGTTGGGTGAAGGTGGGGTATTCGAGGGTCAAGCGAAAG
CCAATAACCCCCAGAACGAGAGGGCGCGACAATTTTTTGGTCAGTTCGAATTTCCTGGGG
AAGTCCTCCTGTCATTCCCCTTTTTTTTTTCTCAACTTCCTCATGAGCCATTAAGGCCTT
TCAAGGGAAGCGGTTGCGAAGGCAACGTGGCGGGAGCGCGGACCCGGGTA
>Tc00.1047053510105.240  | Trypanosoma cruzi CL Brener Esmeraldo-like | short chain 3-hydroxyacyl-CoA dehydrogenase, putative | genomic | TcChr4-S reverse | (geneCodeEnd+1 to geneCodeEnd+350) | length=350
CGAGGCATCTAGCAAGAATGCAAGCAAATATATATATATATATGTTGTTGTTGTTTTTCA
AAAACTTATTTATTTATTTGTTTTTTTTTTTTACGAGAGCAGGAAGAAGACGAATGGAAA
AATAAATACTTCTTTTTTTCCCCTTCCGTTTTGCTATCGCGTTGGTTGGGTGAAGGTGGG
TATTCGAGGGTCGAGCGAAAGCCAATAACTCCCAGAACGAGAGGGCGCGACAATTTTTTT
GTCAGTGCGAATTTCCTGGGGAAGTCCTCCTGTCATTCCCCCTTTTTTTTTCTCAACTTC
CTCATGAGCCATTAAGGCCTTTCAAGGGAAGCGATTGCGAAGGCAATGTG
>Tc00.1047053506727.100  | Trypanosoma cruzi CL Brener Non-Esmeraldo-like | enoyl-CoA hydratase/isomerase family protein, putative | genomic | TcChr35-P reverse | (geneCodeEnd+1 to geneCodeEnd+350) | length=350
TTGGGACATTCTTTATTTTTTTTTTTCTGGCAGTTTTGGTGTTTTGCTGCATATGTTTTT
GATTTCTTTTGTTCTTGTGATATTTCTGTTAGTTTGATGGAAAAATCGTGCGATTTTTGG
ATTTGCGAGCGATTGCTGCGCCGAACTTCATTTTTTTTTTTTTTTTTTTTTTGGGGAGAG
GCGAGGTGATTGAAGTGAAGTTACCGCTGATTGAGATGCCGCTTTTTTTTTTTTTTTTTC
CTTTTTGTCTCAGTAGCTGGTTTCCCGCTTTGTTCCTGCTTGCGACTCACCGCGAATGAG
TGAGGGGGTGGGCGTCGGGGAGGGTACCAGCCGCGTGCGCCCCCGGGCCA
>Tc00.1047053508153.130  | Trypanosoma cruzi CL Brener Non-Esmeraldo-like | enoyl-CoA hydratase, mitochondrial precursor, putative | genomic | TcChr36-P reverse | (geneCodeEnd+1 to geneCodeEnd+350) | length=350
AACAGACACCAAGTGCCGTGTATACAATAGCGAGTGAAGACGAGGGGAAGTGTTTGGGAG
TTGCAAGCGATGCGAATGTAACGTGCCTTTTTCTTTTTTCCTTTTTTTTTCTTTTTGTGT
CTCTGAATGGTTTACTTTTTGTTGTTGTTTTAGGGTTATTGTGTTGTTTGTTCTTTTTTT
TTTCTTTGTTCCTTCTGTGTGCCGTCAACTTTGTATGCTGAGTGTTGATTGGATGGGTCG
TTTTTTAGCGGAAGAAGCAAAGGACGGAGTGGGAAGGTATCCGAGGGGCAACAATCTCTC
TGGCTCTGCGTAATATCTTTTATTTTTTTCATTCTTATTTGATATTTTGT
>Tc00.1047053508185.10  | Trypanosoma cruzi CL Brener Esmeraldo-like | enoyl-CoA hydratase, mitochondrial precursor, putative | genomic | TcChr36-S reverse | (geneCodeEnd+1 to geneCodeEnd+350) | length=350
ACCAGACACCAAGTGCCGTGTATACAATAGCGAGTGAAGAGGAGGGGAAATGTTTGGGAG
TTGCAAGCGATGCGAATGTAACGTGCCTTTTTCTTTTTTTTTTTTTTTTTTGTTCTTTCT
GTGTGCCGTCAATCTTGTATGCTGAGTGTTGATTGGTTGGGTCTTTTTTTGGCGGAAGAG
GCAAAGGGCGGAGTGGGAAGGTATCCGAGGGGCAACAATCTCTCTGGCTCTGCGTAATAA
CTTTTATTTTTTTTCATTCTTATTTGATATTTTGTTTGTTTGCTTTTGTACATCTCTACA
CGCACAGTTGAGGAGAAAAAAAAAAAAAAAGATATTTTTACACACGCGGA
>Tc00.1047053511277.210  | Trypanosoma cruzi CL Brener Non-Esmeraldo-like | peroxisomal enoyl-coa hydratase, putative | genomic | TcChr40-P forward | (geneCodeEnd+1 to geneCodeEnd+350) | length=350
TCTTGAGAACAATCCTTTTAAGGTCGTTGAGGTTTCCCTTGCTTCAATTTTTTTTTTTTT
TTTTGTGTGTGTATGTGGGGGGGGGGGGACGAGGTGGAGAATGGTTTACTTTCTTTTTCC
TCTTGGCCTATTGACTGGTAATTGTGGCTGCTGGTAACCTCTATGGGGGGCAGGCGTATA
CGGTGTGTGTGTGTGAGTTCTATTTGCTGCAGTTGCTTACGCACTCACTTTACTCTCCCC
TGCCTACCCCCGTTGTATTGCACTCCTATTTCATTCCTCCTGCCTTCTCACAGCTAATTG
AATATCCAAACCAAACAAAAGGGAATTGCGAGGAAAAAAAAAAGAAAAAT
>Tc00.1047053511529.160  | Trypanosoma cruzi CL Brener Esmeraldo-like | enoyl-CoA hydratase/isomerase family protein, putative | genomic | TcChr35-S reverse | (geneCodeEnd+1 to geneCodeEnd+350) | length=350
TTGGGACATTTTTTCCTTATTTTTTTTTTTTCTGGCAGTTTTGGTGTTTTGCTGCATATA
TTTTTGATTTCTTTTTTTCTTGTGATATTTTTGTTAGTTTGATGGAAAAATCCTGCGATT
TTTGGATGTGCGAGGGATTGCTGCGCCGAACTTCACTTCTTTTTTGGGGAGAGGCGGGGT
GATTGAAGTGAAATTACCGCTGATTGAGATGCCGCTTTTTTTTTTTTTTTTTCCCTTTTT
TCTCAGTAGCTGGTTTCCCGCTTTGTTCCTGCTTGCGACTCACCGCGAATGAATGAGGGG
GTGGGCGTCGGGGAGGGTACCAGCCGCGTGCGCCCCCGGGCCAACAAAGA
>Tc00.1047053509153.120  | Trypanosoma cruzi CL Brener Esmeraldo-like | acyl-CoA dehydrogenase, putative | genomic | TcChr27-S forward | (geneCodeEnd+1 to geneCodeEnd+350) | length=350
GCAATTTTCCTTCTTTCTTTTCCTTTTAGCCCTTTCAACCCAATTTTGGTGCCTGCATCC
ACATGAAGGCTTAAAAATGGAGTCACTGTCCCTTGTCTCTTTTCTCTTTTTGTCCTTGGA
TCCTTTTTGCGCAAATGCGTGTCATGTTTAAGCGTATATGTATTTGAAGGAACTTACTTA
CCCACTGTTCTTTTTTTTTTTTTTTTGAACCGTATACGGATGATGTTTAGGGTGTGATGA
GGGCTGGGGCCGGTGGTCTTGTTTCGAATATTGTTGCTCGCACCTACCGATGGGGCAAAA
TTAAAGGCGTGCTTATAGAAGGAACTTCATTGAAAGACAAACACACACAA
>Tc00.1047053510303.290  | Trypanosoma cruzi CL Brener Non-Esmeraldo-like | acyl-CoA dehydrogenase, putative | genomic | TcChr27-P forward | (geneCodeEnd+1 to geneCodeEnd+350) | length=350
GCAATTTTCTTTCTTTTCCTTTTTGCCCTTTCAATTCAATTTTGGTGCCTGCATCCACAT
GAAGGCTTAAAAAATGGGGTCACTGTCCCTTGTCTCTTTTCTCTTTTTGTCCTTGGATCC
TTTTTGCGTAAATGCGTGTCATGTTTAGGCGTATATGTATTTGAAGGAACTTAATTACCT
ACTGTTCTTTTTTTTTTTTTTTTTTTGAACCGTATATGGATGATGTTTAGGGTTGGATGA
GGGCTGGGGCCGGTGGTCTTGTTTCGAATCTTGTTGCTCGCACCTACCGATGGGGCAAAA
TTAAAGGCGTGCTTATAGAAGGAGCTCCATTGAAAGACAAACACACACAA
>Tc00.1047053508951.40  | Trypanosoma cruzi CL Brener Esmeraldo-like | acyl-CoA dehydrogenase, putative | genomic | TcChr5-S reverse | (geneCodeEnd+1 to geneCodeEnd+350) | length=350
AAGGGCTTTATGCTATATTATTTTCTCTCTCTCCCTCTCTCTCTCTCTCTCTCTCTCTCT
CTCTCTGTGTGTGTGTGTGCGTGGTGATTTGATTGTCATTTTGTTGGTGTTCTTCTTCAC
TTGTCTTCTTCTTTCGCTGTCGCAGTCGAGTCGGTCCACCACACACGAAGAAAGTTTTTT
TAAAAAAGGATTTTAAAAAGGCCACGGTGGTGGCGCTGAGATGAGTGGTGACCGGCCGGT
GCTCATCATTGACAATGGCGGCTACACGCTGAAGGCGCTTTACATTCCGGACCCAAGCAA
CACGGCATCGCAGCCGCCGCGGCAAGCGGTTGTGCCAAACTGCGTGGGCG
>Tc00.1047053510121.40  | Trypanosoma cruzi CL Brener Non-Esmeraldo-like | hypothetical protein | genomic | TcChr5-P reverse | (geneCodeEnd+1 to geneCodeEnd+350) | length=350
AAGGGCTTTATGCTATATTACTTTCTCTCTCTCTCTCTCTCTTTGTGTGTGTGTGTGTGT
GTGTGTGTGTGTGTATGCGTGGTGATTTGATTGTCATTTTGTTGGTGTTCTTCTTCACTT
GTCCTCTTCTTCTTTCGCTGTCGCAGTCGAGTCGGTCCCCCACACACGCAGAAAGCTTTT
TTTTAAAAGGATTTTAAAAAGGCCACGGTGGTGGCGCTGAGATGAGTGGTGACCGGCCGG
TGCTCATCATCGACAATGGCGGCTACACGCTAAAGGCGCTTTACATTCCGGACCCAAGCA
ACACGGCATTGCAGCCGCCGCGGCAAGCGGTTGTGCCGAACTGCGTGGGC
>Tc00.1047053504089.40  | Trypanosoma cruzi CL Brener Esmeraldo-like | long-chain-fatty-acid-CoA ligase, putative,acyl-CoA synthetase, putative,fatty acid thiokinase (long chain), putative | genomic | TcChr14-S forward | (geneCodeEnd+1 to geneCodeEnd+350) | length=350
GAGCTGAGTGTGAGTCTGATTACCGCAGTTGCATAGGGGGAGGAGAAAAAAAAAAAAAAA
AAAAAGGAAAAATGTGGGTAACATTTTTTTCTTGTCTTTTTCTTTCTGTGTTTTGATATT
GTGGGTTGTTTATTGTAGGGCTTTGTTCTGCTGCGCTCGGCGTATATTTTTAAATGTTTT
CTCCCGAGATGTGTTTTGCTTTTTCTTTTTTTTTAAAGAGTGCCATTTAGCAAGGAGTCG
AGTTTTTCTACGTGCGTGCGTGCATTTGTCTGTGGAGAACGAAAAAAGAGGGCTTCCTGT
GGGAGTTGGGGTAAGGGGTAATAGGCATTAGACAGGGGAGCGGATGAGTC
>Tc00.1047053504177.10  | Trypanosoma cruzi CL Brener Non-Esmeraldo-like | fatty acyl CoA synthetase 2, putative | genomic | TcChr33-P reverse | (geneCodeEnd+1 to geneCodeEnd+350) | length=350
GGAGGGGAAGAAAAGAATAAAAATAAAAACAACAACAACAACAAAAACAAAACAAAAAGC
CAAACAAACAAACAAACAAAAACAGAAATAATGAAAAAAACTGTCTGATGATAATAAATA
TTCTATATGTATGACCGTTGTGTGGCGCCCAGTTGTAATTTTTGTTTGGTGGTATGTACA
ATGTACCGCCATAATGTGCCTGAGAGTGGAGCTGGATAGGCGCTTATCGAGTACGGTTGT
TGTTTTTGTTGCATGTGGTGGGCCAGTCGTTCCACTTCGTGCCTGTTCCGCTGCACTTTT
TAACGCCTTCCTTCCGTATTTTGCCACTTGCGTCTTTCTATGACTAATTT
>Tc00.1047053511581.10  | Trypanosoma cruzi CL Brener Esmeraldo-like | fatty acyl CoA synthetase 2, putative | genomic | TcChr33-S reverse | (geneCodeEnd+1 to geneCodeEnd+350) | length=350
GGAGGGGAAGAAAAAAACAAAAAAAACAAAAAACAACAACAAAAACAAAACAAAAAAAAA
CAAACAAAAATAATAAAAAAACAAAACAAAACAGAAATAATGAAAAAAAACTGTGTGATG
ATAATAAATGTTCTATATGTATGACCGTTGTGTGGCGCCCAGTTGTGATTTTTGTTTGGC
GGTATGTACAATGTACCGCCATAATGTGCCTGAGAGTGGAGCTGGATAGGCGCTTATCGA
GTACGGTTGTTGTTTTTGTTGCATGTGGTGGGCCAGTCGTTCCACTTCGTGCCTGTTCCG
CTGCACTTTTTAACGCCTTCCTTTCGTATGTTGCCACTTGCGTCTTTCTA
>Tc00.1047053507211.10  | Trypanosoma cruzi CL Brener Esmeraldo-like | choline/carnitine O-acyltransferase, putative | genomic | TcChr8-S forward | (geneCodeEnd+1 to geneCodeEnd+350) | length=350
GAGGCAGCCCCCCGAAGAGAGCAGCGAGCATGAGCGATGATAGTCACGCAATTCGGATGT
AAATCAATGCTTACTTTCCATTTTCGATCCCTTTTTTTTTGTGTGTTTTTTCTCGGCGTC
CGTATTATACCTTGTTCATGAATTTCTGCACTCACAGATGCACGCGAAGGCAGAAAGCAG
AAGAGACAGTCTTCTCCCCTCCTATTTATTATTTGGTGCAAGCGGTACTGTCTCCCTCCT
TTTTTCTTTTTTTTTTTTACTTTTTTGTCTCGTAACGCAACGAAAATATTCAATACGGCT
ACTTCTACCGTTGGCGATTACGTTTACTGTCACACTTGGATTTTCATCGT
>Tc00.1047053507107.40  | Trypanosoma cruzi CL Brener Esmeraldo-like | 3,2-trans-enoyl-CoA isomerase, mitochondrial precursor, putative | genomic | TcChr31-S forward | (geneCodeEnd+1 to geneCodeEnd+350) | length=350
CTTATTTTTTTTTCTTCTTGTTTTTCCCTTAGAACCATGCATGCCCACGCAAAAGAAAAA
ATTATATATATATACACACTTCTATGCATGCATATATGATGACGGCTGATGGTACAAGCC
GGAAACGGCGGGAAGACTGACTGAATGAGTGGGAACGCGGCGGAAAGAACGTTAAAAGAA
GCAAAAAAAAAAAAAAAAAGATAAAAAAAAAAAGGGGGGGGGGGGGGGAAACAGAAGAAA
TAAAAACAAAAAAAGAAGGCAGCATTTGTATTTTTTATTTTTTAATTTTTTTTTACACAA
CAGGGGGGGGGGAACCAAAGAAGAAAAATAGCCGAAATATGACAATTGTC
>Tc00.1047053509261.30  | Trypanosoma cruzi CL Brener Non-Esmeraldo-like | 3,2-trans-enoyl-CoA isomerase, mitochondrial precursor, putative | genomic | TcChr31-P forward | (geneCodeEnd+1 to geneCodeEnd+350) | length=350
CTTATTTTTTTCTTGTTTTTCCCTTAGAACCATGCATGCCCACGCAATATTTATACATTT
ATACACCTATGCATGCATGTATGATGACGGCTGATGGTACAAGCCGGAAACGGCGGGAAG
ACTGACTGAATGCGTGGGAACGCAGCGGAAAGAACGTTAAAAGAAGCAAAAAATAAAAAA
TAAAAAAACAAAAAAAGAAAAGAAAAGAAGGCAACATTTGTATTTTTTATTTTTTTTTTA
ATTTTTTATTTTACACAACAGAGAGGGAGAGAGAGGGGGAGGGGAAAGTGGGGAACCAAC
GAAGAAAAATAAACAAAATATGACAATTGCCCTTACAAATAATCCCGCCT
>Tc00.1047053510645.30  | Trypanosoma cruzi CL Brener Non-Esmeraldo-like | 3,2-trans-enoyl-CoA isomerase, mitochondrial precursor, putative | genomic | TcChr36-P reverse | (geneCodeEnd+1 to geneCodeEnd+350) | length=350
TTGAGAGGGAGTTGTTACCACCAACATCGATGAGGCCGCACATTTTTTTCTTTTCCCTTG
GTACCGTTGACATTTTTCTTAATGCGTTTTTTCTTTTTTTATGTTGTACGATCCCTTTTT
TTTTTTTTTTGAAGGTTCTTGTGAAGAGAATGATCGCGAGGGAAGCTGGCTGCCTTAATG
AACGTCTATATATATCTATATGTGTGTGTGTCCTGATAAAACGAATACACTTCTTTACGA
CGCTTTTCTACCGTATGAATTTTTGTGACGTACACGACTTTATTGGTTGGGGAGAGCAGG
GAACCGATAGCGGCCGGATAATTTTTTTATTTTTATTAATTTCATCTTCC
>Tc00.1047053506357.50  | Trypanosoma cruzi CL Brener Esmeraldo-like | alcohol dehydrogenase, putative | genomic | TcChr40-S forward | (geneCodeEnd+1 to geneCodeEnd+350) | length=350
ACAGTGAAAAATAAAAGAAAAGCAAAAAACAATGAAAAGAGTTTGTATTTACGAGGGCAG
GCATTTTTTAAAACGCTACTAAGCTAGCGCAACTTACCTATTTATTTCTTATTATTTTTT
TTTTTTTTCGGGTTTTTATTATTTTTTTTTCTTTGGTGGGGAATCGGAGGGGAAGGGTTA
TCTCTCCTTATTCCTGTCGTTGTGGGCACTGACTGTGCACTGAGGGGAACGACCGGAGAA
GGGGATGCGGGGATGGAAAGGGACGGGCAAAAACGCTTTTTTATTAGTACGAAATTGTTC
TTTTAATCGTTTTTTTTTTTTTCTGGGTTAGGAAATGCCCCATGACGCCT
>Tc00.1047053511277.60  | Trypanosoma cruzi CL Brener Non-Esmeraldo-like | alcohol dehydrogenase, putative | genomic | TcChr40-P forward | (geneCodeEnd+1 to geneCodeEnd+350) | length=350
ACAGTGAAAAATAAAAAAAAAGCAAAAAACAATGAAAAGAGTTTGTCTTTACGAGGGCAG
GCATTTTTTAAAACGCTACTAAGCTAGCGCAACTTACCTATTTATTTCTTATTTTTTTTT
TCCGGGTTTTTATTCTTTTTTTTGTTTGGTGGGGAATCGGAGGGGAAGGGTTATCTCTCC
TTATTTCTGTCGTTGTGGGCACTGACTGTGCACTGAGGGGAACGACCGGAGAAGGGGATG
CGGGGATGGGAAGGGATGGGCAAAAACGCTTTTTTATTAGTACGAAATTGTTCTTTTAAT
CGTTTTTGTTTTTTTTTCTGGGTTAAGGAATGCCCCATGACGCCTGCAGG
>Tc00.1047053507023.120  | Trypanosoma cruzi CL Brener Non-Esmeraldo-like | aldehyde dehydrogenase family, putative | genomic | TcChr32-P forward | (geneCodeEnd+1 to geneCodeEnd+350) | length=350
AGGGAGGAAAAAAACATGGCCAGTGTGAATCAAACCTTCTTGTTTTGTCTTTTTTTTTTT
TCTGCTGGCGCTGTTGGTGGTGTTCTGTTGCGTACCGATCCCTTTTGGCGAGGCCCGCGC
AGAGGCGTGCTTGAGGCAAAAGCATGTTTGCCTAGTGGAACAACTGGATTCAATTCCTTT
TCCTTCTTTGTCTTGCCGTCGTCTTTGTTATGCAAGCAATTGAGATATTGAGGAAGGAAA
AGGATTTTTTATAATCCTTTTTTTTTTTCCCTTTCGCTTGCTGGAGGTGTTGGTTGAAGC
TACAGCGGCATGTCATTGTTCATGCTCCTCAACGTTGCGTACGCACGAAT
>Tc00.1047053511751.120  | Trypanosoma cruzi CL Brener Esmeraldo-like | aldehyde dehydrogenase family, putative | genomic | TcChr32-S forward | (geneCodeEnd+1 to geneCodeEnd+350) | length=350
AGTGAGGAAAAAAAACATGGCCAGTGTAGATCAAACCTTCTTGTTTTGTCTTTTTTTTTT
TTTTCTGCTGGCGCTGATGGTGGTGTTCTGTTGCGTACCGATCCCTTTTGGCGAGGCCCG
CGCAGAGGCGTGTTTGAGGCAAAAGCATGTTTGCCTAGTGGAACAACTGGATTCAATTCC
TTTTCCTTCTTTCTCTTGCCGTCGTCTTTGTTATGCAAGCAATTGAGATATTGAGGAAAG
AAAAGGATTATTTATAATCCTTTTTTTCTTCTTTCGCTTGCTGGAGGTGTTGGTTGAAGC
TACAGCGGCATGTCATTGTTCATGCTCCTCAACGTTGCGTACGTATGAAT
>Tc00.1047053504191.10  | Trypanosoma cruzi CL Brener Non-Esmeraldo-like | sterol 24-c-methyltransferase, putative | genomic | TcChr37-P forward | (geneCodeEnd+1 to geneCodeEnd+350) | length=350
AAGCATGCGAAGGCAAAGGAATCCATGCATGAGGGATAATATAGGAGGCCGTGTGTGTGT
GCGAGGGCACGGCTAAAGTAAAAAAGAAACAACTTGTTTTGTTTTGTATGCCTTGGCAAT
GAGAAGACTTACAGATGGATGCAGCCAAAAGGACCTTCATGAAAATCAACAACAAGAAGT
GGAAAAGAAATTTTAAAAGGGAATTAAAAAAAAAAGAAGAACTGAAGACGTGGAAAGGGA
GAAACGGATGGAGGTGAGGGGAAAAGGCAACAGAACCCTGCAGCCGGCGGGTATAGGTTT
GTGTATACATGCGTACATATGTAATTCAAGCGTGCACGAGGATGTGATTG
>Tc00.1047053505683.10  | Trypanosoma cruzi CL Brener Esmeraldo-like | sterol 24-c-methyltransferase, putative | genomic | TcChr37-S forward | (geneCodeEnd+1 to geneCodeEnd+350) | length=350
AAGCATGCGAAGGCAAAGGAATCCATGCATGAGGGATAATATAGGAGGCCGTGTGTGTGT
GCGAGGGCACGGCTAAAGTAAAAAAGAAACAACTTGTTTTGTTTTGTATGCCTTGGCAAT
GAGAAGACTTACAGATGGATGCAGCCAAAAGGACCTTCATGAAAATCAACAACAAGAAGT
GGAAAAGAAATTTTAAAAGGGAATTAAAAAAAAAAGAAGAACTGAAGACGTGGAAAGGGA
GAAACGGATGGAGGTGAGGGGAAAAGGCAACAGAACCCTGCAGCCGGCGGGTATAGGTTT
GTGTATACATGTGTACATATGTAATTCAAGCGTGCACGAGGATGTGATTG
>Tc00.1047053510185.10  | Trypanosoma cruzi CL Brener Non-Esmeraldo-like | sterol 24-c-methyltransferase, putative | genomic | TcChr37-P forward | (geneCodeEnd+1 to geneCodeEnd+350) | length=350
GATCCTTGAAGAGGCCGCAAGGGGCCTTGTGGGTGGCGGTGAGTCGGGCATTTTCACCCC
GTCCTTCTTCGCGAAGGCGCGCAAGCCACTCCCTGGTGAAAAGCCGAAGTAGAGGTATGC
GAAGGCAAAGGAATCCGTGCATGAGGAATAATATAGGAGGCCGTGTGTGTGTGCGAGGGC
ACGGCTAAAGTAAAAAAAGAAACACCTTGTTTTGTTTGTTTTGTATGCCTTGGCAATGAG
AAGACTCACGGATGGATGCAGCCAAAAGGACCTTCATGAAAATCAACAACAAGAAGTGGA
AAAGGAATTTAAAAAAGAGATTTAAAAAGGGAATTTAAAAGAGAACTGAA
>Tc00.1047053510329.90  | Trypanosoma cruzi CL Brener Non-Esmeraldo-like | C-8 sterol isomerase, putative | genomic | TcChr36-P reverse | (geneCodeEnd+1 to geneCodeEnd+350) | length=350
AAATTAAAAATGAAGTTAGGCGGAAAGAAAGAACAAAACGGAAATGAAAACTAAAGACGT
TTAGAAACATTTTTCTTATTGTTTGTAATCGGCCTTATGTGTGTGTGTTTGTGTTTCTAT
CCAGATGGTTTGCCGTCATTCTTTTGTTTTCTTTTCCGCTTATAAGCCAATTTTTTCCCT
TTTCTTTTTTTTTTTTTGCGTGGAATTGCCACGAGGCAAATAAGGCACACATGCACCGGC
ATTCAACGCTTTCGAGCAAAATGAGGAAAACAAGTGAAGCATCGGAAAATTGACGGTTCT
TATTTCCTTTTTTTCGTTGTTGTTGTTGTTGTTGTTGTTTGTTTTTTATA
>Tc00.1047053508535.50  | Trypanosoma cruzi CL Brener Esmeraldo-like | tyrosine aminotransferase | genomic | TcChr38-S reverse | (geneCodeEnd+1 to geneCodeEnd+350) | length=350
CCGCAGAGGGTTCATTCCGCGACCGGCGTCAGGCAACACGACGCATCCAAGGCGTAATTA
GTGTTTTCCATCATCTATTTATTTAATGAAATCATTTAACTGGTTAATTTTATCTGCGGT
AGGGCGGGGTATGCGTATGTGTGGATGGGAGTACTGTCTAACACTGCGGCTTTTTTGTGT
TTTTTGTTTTTTTGGGTGTGGGGGATGGGCTTTACTGGTCCGTTGAGCAATCGTGGTAAG
AAGTAAAAGAAAAAAAAACGTCGAATCTCTTTTAGTTTAACATCTTTTTTTTTTTTTTTT
TTTGGTTTTATTTTATTCCTTATGATGTGGGGGGGCCATTTTTGTCCTCT
>Tc00.1047053510187.30  | Trypanosoma cruzi CL Brener Non-Esmeraldo-like | tyrosine aminotransferase | genomic | TcChr37-P forward | (geneCodeEnd+1 to geneCodeEnd+350) | length=350
CCGCAGAGGGTTCATTCCGCGACCGGCGTCAGGCAACACGACGCATCCAAGGCGTAATTA
GTGTTTTCCATCATCCATTTATTTAATGAAATCATTTACCTGGTTAATTTTATCTGCGGT
AGGGCGGGGGTATGCGTATGTGTGGACGGGAGTACTGTTTAACACTGCGGCTTTTGTGTT
CTTTTTTTGTTTTGTTTTGTTTTTGTGTGGGGAATGGGCTTTACTGGTTCGTTGAGCAAT
CATGGTAAGAAAAGAAAAAAAAAAAACGTCGAATCTCTTTTAGTTTAACATCTTTTTTTT
TTTTTTTTTGGGTTTTATTTTATTTCTTATGATGTGAGAGGCCCATTTTT
>Tc00.1047053506147.60  | Trypanosoma cruzi CL Brener Esmeraldo-like | 3-demethylubiquinone-9 3-methyltransferase, putative | genomic | TcChr39-S reverse | (geneCodeEnd+1 to geneCodeEnd+350) | length=350
ACCTTCAATTTGTAGTTTGTGCCGATTCTTAAGCTGCGTTGAGGCAAGAATAAGAAGGAA
ACATTTTTATTTTTATTTTTTGTTTTTGACTTCAGTGTTTCTTTTCACTGGGGAAGAGTT
GAGGGAGGGGATGTTTATCCCCTACTGGCGGAAATGCCTGGAGACATTATTTTTAATTTA
GAATTCTATTTTTATCGGCGTACAGATGTATTTTTTTTTTTTTTGTTGTTGTTGTTTTTG
GTTTTGTAAGCATGGATTTTCTTTTTTTATTTTATGTATTATTATTATTATTATTATTAT
TATTTTTTTTTTTTACTTGTTTTCTGTTTTCTGTTTTGTCTCTGCTAGAG
>Tc00.1047053508461.30  | Trypanosoma cruzi CL Brener Non-Esmeraldo-like | 3-demethylubiquinone-9 3-methyltransferase, putative | genomic | TcChr39-P reverse | (geneCodeEnd+1 to geneCodeEnd+350) | length=350
ATCTTCAATTTGTAGTTTGTGCCGATTCTCCGGCTGCGTTGAGACAAGAATAAGAAGGAA
ACGTTTTTATTTTTTATTTTTGACTTCAGTGTTTCTTTTCACTGGGGAAGAGTTGAGGGA
GGGGATGTTTATCCTCTACTGGCGGAAATGCCTGGAGAAATTATTTTAAATTTAGAATTC
TATTTTTATCGGCGTACAGATGTATTGCTTTTTTTTTTTTTTGGTTTTGTATGCATGGAT
TTTCTTTTTTGTTATTTTATGTATTATTTATTTATTTATTTATTTATTTATTTTTACTTG
TTTTCTGTATTCTGTTTTGTCTTTGCTAGAGGTGAGGGTTTTGGCCCTGG
>Tc00.1047053503823.160  | Trypanosoma cruzi CL Brener Non-Esmeraldo-like | ubiquinone biosynthesis methyltransferase, putative | genomic | TcChr16-P forward | (geneCodeEnd+1 to geneCodeEnd+350) | length=350
TAACCAAATTGTTCCCTTTATTTTATTTTATTTTATTTTATTTTATTAAGAACTTATATG
AAGGGAATGTTTACGAGAGGTCTGTCCAACTACATGAATGAATATATCCCAATAAGACAA
AGATATTTCTGTATGATGTTTTCCTTGAAAGACGGCGATGGAAGGAATTACGATTAGGGG
GAGGGGACATGGTGGCTGTAAAAGGAACCTAGGGTGTACCACTGAATAACGAATAAATAT
GTATTCATGTATATACCAGGAACAAATATTTAGGAAATGGCAGATTCAATGCCTTTTTTT
TTTTTTTTTTCCAGTTAACGGTTTTTTTTTTTTTTTTTTTTTCCCGTACT
>Tc00.1047053510285.60  | Trypanosoma cruzi CL Brener Esmeraldo-like | ubiquinone biosynthesis methyltransferase, putative | genomic | TcChr16-S forward | (geneCodeEnd+1 to geneCodeEnd+350) | length=350
TAACCAAATTGTTCCCTTTATTTATTTTATTTTTATTATTTTCATTAGGAACTTATATGA
AGGGAATGTTTGCGAGAGGGCTGCCCAACTAAATGAATGAATATATTCCCAATAAGACAA
AGACATTTCTGTATGATGTTTTCCTTGAAAGACGGCGATGGAAGGAATTACAGTTAGGGG
GGGGAGGGGACATGGTGGCTGTAATAGGACCCTAAGGTGTACCACTGAATAACTAATAAA
AATGTATTCATTTATATACCAGGAGCAAATATTTAGGAAATGGCGGATTCAATGCCCTTT
TTTTCCAGTTAACGGTTTTTTTTTTTTTTTGTTTTTTTTTCCCGTACTAT
>Tc00.1047053509809.10  | Trypanosoma cruzi CL Brener Esmeraldo-like | electron transfer protein, putative | genomic | TcChr40-S forward | (geneCodeEnd+1 to geneCodeEnd+350) | length=350
TGGGATTTGGTGTTGTGCATTATGGGCGAGGTTTTATTATTATTATTATTATTGCTTTTG
TTTCGTTTTGCGAACGAAGGAAAACAAAATGATGAGGCAAAACATCATTTGAGATATTGT
ATGAATTCCTAAATTATCAGAGTATCTACAGATTACATCTGGGGTGGTGCGGACCGAAAT
ATATATATATATTCTTTCTCTCCAAATGGCATAAGCATACAGATGTAGACATATTCGTGT
GTGTTTGAGTGTATGATAGAACGAGGGAGAGTGGATAGTGTGTATGCGCCGTTTTTCTTC
TTCTTTAAACTGGCAATTATTTGCTGTAGTGCAGGAAGAGAGAGAGAGAG
>Tc00.1047053503893.80  | Trypanosoma cruzi CL Brener Esmeraldo-like | NADH-ubiquinone oxidoreductase 20 kDa subunit, mitochondrial precursor, putative | genomic | TcChr39-S forward | (geneCodeEnd+1 to geneCodeEnd+350) | length=350
AATCAGCAGTGCACTCTCTCTAGTTTGGCTGCTGCCGAAGTGCTGAGTGGCGGAATCATT
GAAAGCCTCCCTTTCCGTGGAGGGAGAGGCAGAGAAAACACCCTTGCCTACCGATGAAGG
AGTCATATATATATGTATCATTCGAGAATGCCGTGCACACACAAGAGGAAGAAGGAGGGG
AAAAAGAGGAGTTTTAGAAGGAAGCGAACAGCAACGGAAAACATGCGGTACGGAGGAGAA
ACAAAAGGATGATTCGGGTGTGGGGGGAACGGGGGAAGAGTTGCAGGTGCAGTAATGGCA
TGGCACCCATTTACAGTAAAATGCTTGTGTCGAGGCACATGCATGGATTA
>Tc00.1047053508507.59  | Trypanosoma cruzi CL Brener Non-Esmeraldo-like | NADH-ubiquinone oxidoreductase 20 kDa subunit, mitochondrial precursor, putative | genomic | TcChr39-P forward | (geneCodeEnd+1 to geneCodeEnd+350) | length=350
AATCACCAGTGCACTCTCTCTAGTTTGGCTGCTGCCGAAGTGCTGAGTGGCGGAATCATT
GAAAGCCTCCCTTTCTGTGGGGGGAAAGGCAGAGAAAACACCCTTGCCTACCGGTGAAGA
AGGTATATATATATAAATATCATTCGAGAATGCCGTGCACAAACAAGAGGAAGAAGGAGG
GGAAAAAGAGGAGGTTTAGAAGGAAGCAAACAGCAACGGAAAACATGTGGTACGGAGGAG
GAAAAAAAGGATGATTCGGTTGTGGGGGGAACGGGGGAAGAGTTGCAGGTGCAGTAATGG
CATGGCACCCGTTTACAGTAAAATGCTTGTGTCGAGGCACATGCATGGAC
>Tc00.1047053507869.10  | Trypanosoma cruzi CL Brener Esmeraldo-like | NADH-ubiquinone oxidoreductase, mitochondrial, putative | genomic | TcChr28-S forward | (geneCodeEnd+1 to geneCodeEnd+350) | length=350
CATCATTTACTTATATATATATATATATATATAGCAGTATCAGTAGTGATAGAAGTAGAA
AGAGAAGGAAGCAACAAAAATTGGCGGTTACGGAGGGTAAAGAGGGATTTTTCGGTTTTT
TTTTTTGTTTTTTTTTTCCGAGATGGGGGGAGGGGGTGGCGCTTATGTGTAATTGTATTT
AATGTCACACGTTTGCGCAAATATGTGGGAGGAGTGCGCATGCGTATATTTTGGCTTTGT
AAGGGAACGCAAAGAGGGGCGGTAGCGGTGCTGCCCACAGGGGAGGATTGGGGAGGGAGA
TCCACTAGAAAGTGGCTATCTTGACGAGTCCTTTTGCATCTCTGTGTGTG
>Tc00.1047053506513.190  | Trypanosoma cruzi CL Brener Esmeraldo-like | NADH-ubiquinone oxidoreductase, mitochondrial, putative | genomic | TcChr17-S forward | (geneCodeEnd+1 to geneCodeEnd+350) | length=350
TGCGTTGAAAGGCAATTAGAAAACCGGGCTGGTTGGGGGAAACGTAGTGGGGCCGGGAGG
AGCACGCCCATACATATATACATATACATATATATTAGCTGCATTTTATGAGGCTGCTGG
GTAACGGGGGTGAAGTGTTTTTTTTTTTTTATTGGGTGAGGAGTAGTGTAGTATAGATGC
CCGCGTGTGTGTAGTGAGAGGTGTACATAGATGTATAAAGACGTTTGCGTATCGCTGTTT
CCTTAAGAGCCTTTTGAGTCATTGGTGTGTGGGATGAGACGGGGTGTAATGAGGTAGAGG
TATGGGGCACATACATGCCAATATTTATGACATTGGGAGAAATTAAAACT
>Tc00.1047053511323.50  | Trypanosoma cruzi CL Brener Non-Esmeraldo-like | NADH-ubiquinone oxidoreductase, mitochondrial, putative | genomic | TcChr17-P forward | (geneCodeEnd+1 to geneCodeEnd+350) | length=350
TGCGTTGAAGGGCAATTAGAAAACCGGGCTGGTTGGGGGAAACGTAGTGGAGCCGAGAGG
TGCACGCCCATACATGTATACATATACATGTATATTAGCTGCATTTTATGAGGCTGCTGG
GTAACGAGGGTGAAGTGTTTTTTTTTTTTTTTTTTTTAGTGGGTGAGGAGTAGTGTAGTA
TAGATGCCCGCGTGTGTGTAGTGAGAGGTGTACATAGATGTATAAAGACGTTTGCGTATC
GCTTTGTTCTCAAGAGCCTTTTGAGTCATTGGTGTGTGGGGTGAGACGGGGGTAATGAGG
TAGAGGTATGGGGCACATACATGCCAATATTTATGACATTGGGAGAAATT
>Tc00.1047053506839.70  | Trypanosoma cruzi CL Brener Non-Esmeraldo-like | NADH dehydrogenase, putative | genomic | TcChr37-P forward | (geneCodeEnd+1 to geneCodeEnd+350) | length=350
GACACGACCGCTCTTTGAAATTTCTTGGAATTCACATCCCTTTTATCTGTGTTATTTACA
ACGCGTGGCCCAATTTATTTATTTTTTTTTCTTTGGCGCTGTTTGCTTTGCGGTTTTTGA
TAATGAACCGTCCGGGCGGAGGGGCAAAAAGGGGAAATAAGACTACAAGGGACATCTCTG
TTTCTCTGCCTCTGTGTGCGTGTATACATGTGGAATTGATGTTTGTACAGGCACACACGT
ATACACACAGGGACGGGAGGCAGCAGAAAAGGAAAAAGTAAATAAATAAACTCATTCCTC
TGGTCGTTGTTCGGCCCCCGTCAAACAACGCCCCCTTCCGGTCACAATCC
>Tc00.1047053508717.20  | Trypanosoma cruzi CL Brener Esmeraldo-like | NADH dehydrogenase, putative | genomic | TcChr37-S forward | (geneCodeEnd+1 to geneCodeEnd+350) | length=350
GACACGACCGCTCTTTGAAATTTCTTGGAATTCACATCTCCTTTATCTGTGTTATTTACA
ACGCGTGGCCCACTTTTTTTTTTTTTTTTTCTTTGGTGTTGTTTGCTTTGCGGTTTTTGA
TAATGAACCGTCCGGGCGAAGAGGCAAAAGGGGGGAATAAGACTACAAGGGACATCTCTG
TCTCTCTGCCTCTGGTGTGCGTGTATACATGTGGAATTGATGTTTGTACGGGCACACATG
TATACACACAGGGACGGGAGGCAGCAGAGAAGGAAAAAGTAAATAAATAAACTCATTCCT
TTGGTCGTTGTTCGGTCCCCGTCAAACAACGCCCCCTTCCGGTCACAATC
>Tc00.1047053506999.90  | Trypanosoma cruzi CL Brener Non-Esmeraldo-like | reiske iron-sulfur protein precursor, putative | genomic | TcChr39-P reverse | (geneCodeEnd+1 to geneCodeEnd+350) | length=350
TATTGCAGGTGGAAGGGGCATCAGGAAGAGGGGAAGGGTTAGGAATTTGACATACATATC
TATATCTATATATATGTAGGTATTTCTTTTTCCTATTTTCCTCCCGGATACTGCGTGGGA
AGGGGGAGGAGCACTCGTGGCATACTTGCGGTGATCTGTCAATGTTTTTACTTAGCTAGG
GATTCCGCAGGGTGGGTCACGACTTAGGGAGCGGCGATGGGGCGGGGAGGAAGCGGGAGA
GTGTGATGTAAGATGAAAAAGGTAACTGGAATAGGGCGAGAAATTGGAAAGAGAATAGGG
GGTGGGGAGAGACACGCATCAGGCGGCAGCGAGGGGAACAAATCCTGAAG
>Tc00.1047053510759.120  | Trypanosoma cruzi CL Brener Esmeraldo-like | reiske iron-sulfur protein precursor, putative | genomic | TcChr39-S reverse | (geneCodeEnd+1 to geneCodeEnd+350) | length=350
TATTGCAGGTGAAAGGGGCATCAGGAAGAGGGGAAGGGTTAGGAATTTGACATACATATC
TATATCTATATATATGTAGTTATTTCTTTTTCCTATTTTCTTCCCGGATTCTGCGTGGGA
AAGGGGAGGAGCACTCGTGGCATACTTGCGGCGATCTGTCAATGTTGTTACTTAGCTAGG
GATTCCGCAGGGTGGGTCACGACTTAGGGAGTGGCGATGGGTCGGGGAGGAAGCGGGAGA
GTGTGATGTAAGATGAAAAAGATAATTGGAATAGGGCGAGAAATTGGAAAGAGAATAGGG
GGTGGGGAGAGACACGCATCAGGCGGCAGTGAGGGGAACAAATCCTGAAG
>Tc00.1047053506295.100  | Trypanosoma cruzi CL Brener Non-Esmeraldo-like | hypothetical protein, conserved | genomic | TcChr38-P reverse | (geneCodeEnd+1 to geneCodeEnd+350) | length=350
GATTTAGGTAGGATGAGAATGGAGTTGCTGAGGAAAAGGGGAGGGAATCATTAATAATTA
GAAGAGGTTTTTCTTCTCTCTCATTTCCTGTGTCTATATATGTATTAGGAGCTGTATTGG
CAACTTGGTGGAGCATCGACGGGGTGTTTTCGGCGCGGACTTCTGCAAACTTCCAAGGTG
GTAATGGGAATTTGAAATAACTTGCCAATGGACATGACTCAACAGACTAAAGCGGTAGCA
ATGATACTATGGAATAGCTGTTGTTGTTGTTATTTTTATTTTTATTTTTTTTTATTGATA
CTTCGCTTCTGTACTCTCTCTGTTTTTTTCTCTCACTCTTTCCCTCTTTA
>Tc00.1047053509767.59  | Trypanosoma cruzi CL Brener Esmeraldo-like | protoheme IX farnesyltransferase, putative | genomic | TcChr22-S forward | (geneCodeEnd+1 to geneCodeEnd+350) | length=350
AAGAATCATGTTTAGTAGAGTTGCTCGCACCGTTTGTGCAGACGTAGGATGAGGGGGCGG
TTAGATCGCGGGATAGGATTCGTTTTCTCAAGATTGTGTGTTGACTGGGATGTGGGTTGG
GGTTGGGGGTTAGTTTTGGATCGAAACGCAATTTAGCTGGCGGCACGATTCCTTTGGGAT
TTCATATATATATATATATATATATATATACCTGTGTGTGTGTGTGTGTGTGTATTTGTG
TGTGTATCTTATGGAGGGGGGTAGGAGAGGCCGGGGGGGGAAATATGTTGTGGTAATGAG
GAACCAAGAAGAACACGTGCACAGACAAACAAACGGACAAACAAAAGTGT
>Tc00.1047053504069.20  | Trypanosoma cruzi CL Brener Non-Esmeraldo-like | cytochrome c oxidase subunit VI, putative | genomic | TcChr10-P reverse | (geneCodeEnd+1 to geneCodeEnd+350) | length=350
GTTGGGGGTAGGGAACAAGGAAAGGAAAAAAAAAGGGGGGGGAGGTGAGGGGCATGTAAC
TAAAAAAGAAAAAAATATATATATATGAAGGAAAACTCAAAAAAAAAAAAAAAAAGAGAG
AGAGAGAGAAAAACGAAAAATACTGAGAGAACATAGTGATTAGGGAAAATGATATGCCCC
TTTAGTTTAGTTCTGGGATAGCATGGGTAATGAATGTCTCTGTAGGGATAATTACTCTAT
TAGAACGAATGACTCTTTGAGAGGTGGTTTTGGTGGTGATGACGGGAGGTGGTTTTCTTT
ATTTTTGGCATTGGCTGGAAGGAAATTGCTTGTAAAACAAGAACAAGAGT
>Tc00.1047053467287.30  | Trypanosoma cruzi CL Brener Non-Esmeraldo-like | ATPase beta subunit, putative | genomic | TcChr15-P reverse | (geneCodeEnd+1 to geneCodeEnd+350) | length=350
GAATGAATGAGATGTGGAGTGGGTGGGAGGGATAGAAGGGAAATATACACACAGAAGCCC
GGGGTAAGTGTATGTATGTATATATATATGTGTGTGTGTCTGTCAATGCCGTGCTGATGT
CCATGCGATGACAAGGAGGGACTGGCAACGGGAGGCAGAAAAGGAGCCCGGAAGTCACGA
CAAACAAACAAACAAAAAATCCTTTTTTCTTTTCCCCCACCCCCCTCTCCTTCCTTTAAC
TCCCCTCACCAAATCGTAAATAATAATAAACAACAACAACAACAACAAAAACAAAAAGGA
CTATATTTAAGAAAAGGAAAAAAAAAAAAAACAACAACAACAACAAAGGA
>Tc00.1047053509233.180  | Trypanosoma cruzi CL Brener Esmeraldo-like | ATPase beta subunit, putative | genomic | TcChr15-S reverse | (geneCodeEnd+1 to geneCodeEnd+350) | length=350
GAATGAATGAGATGTGGAGTGGGTGGGTGGGAGGGATAGAAGGGAAATACACACACGGAA
GCCCGGGGTAAGTGTATGTATATAATATGTATGTATGTATGTATCTGTTTATATATATAT
ATATATGTGTGTGTGTGTGTATGTCAATGCCGTGCTGATTTCCATGCGATGACAAGGAGG
GCCTGGCAACGGGAGGCAGAAAAGAAGCCCGGAAGTCACGAAAAAAAAAAAAAAATAATA
AAATAAATAAATCCCTTTTTCTTTCCCCCTCCCCATCCCCTCTCCTTCCTTTAACTCCCT
TCACCAAATCGTAAATAATAATAAACAATATATATATATATATATAAGGA
>Tc00.1047053504069.80  | Trypanosoma cruzi CL Brener Non-Esmeraldo-like | ATP synthase F1 subunit gamma protein, putative | genomic | TcChr10-P reverse | (geneCodeEnd+1 to geneCodeEnd+350) | length=350
TATGGTAGTGAATGGATATATATATATATATATATATATATATATAAGGTGTAAATGAAA
TTAGTGGAAGAGGGAATTAGATGGGTAGCGCGTTGCGTGGCGCTGGGGAGTGTCTCGTTT
TATGACTTTTGTATCTCTCTGTTTGAGTGTGTGTGTGTGTGTGTGTGTGTTTTATTCTTT
TTTTGTTGTTGTTGTTCTTGTTAAATATTTATTAATGATTTGCTTTTCCTTCTTGTGTGG
CTTGAAATTATTTCCTCTACTGTTTGTCTCCACGTCAATTTTGCCCATAACTCATCTTGA
CTTTCAATCCTTAGCGAGTGTTTTGTTGTTTTTGGGATAGTCGTTTTTTG
>Tc00.1047053511145.60  | Trypanosoma cruzi CL Brener Esmeraldo-like | ATP synthase F1 subunit gamma protein, putative | genomic | TcChr10-S reverse | (geneCodeEnd+1 to geneCodeEnd+350) | length=350
TATTGTAGTGAATGGATATATATATATCAGGTGTAAATGAAATTAGTGGAAGAGGGACTT
AGATAGGTAGCGCGTTGCGTGGCGCTGGGGAGTCTCTCGTTTTATGACTTTTGTATCTGT
CTGTTTGAGTGTGTGTTGTTTTTTTTTTTTTGTTGTTGTTCTTGTTCTTGTTCTTGTTAA
ATATTTATTGATGATTTGCTTTTCCTTCTTGTGTGACTTGAAATTATTTCCTCTACTGTT
TTTCTCCACGTCAATTTTGCCCATAACTCATCTTGACTTTCAATCCTTAGCGAGTGTTTT
GTTGTTCTTGGGATAGTCGTTTTTTGTTGTTGTTGTTGTTTTTGTGTGTG
>Tc00.1047053508397.10  | Trypanosoma cruzi CL Brener Non-Esmeraldo-like | vacuolar ATP synthase, putative | genomic | TcChr28-P forward | (geneCodeEnd+1 to geneCodeEnd+350) | length=350
AAATGGGGTGGGTGGAAAAGAAGGAGGGAGAGAGAGAGAGAGAGAGGGTGACAGGGGGGT
GAGGGGAAAAAGAAGAAGAAAAAAAAGGAACGACAAGCAAAAAAAAAGCTTCGAGGTGTA
AGCGAGACGAAGGGACGTTGATGCTATCATGGCGTCTGTGCATCTGTACAAATTTTTCTT
TATTTCTCTATCATTCCATATTTGTCTATAGACGCATTGCAGATGTCACTCTGGGTGGAA
CCGCTCTCTCTCTCTCTCTCTCTCTCTATATATATATATATATATATATATATATATATA
TATATGCACACATACAGGCACCATTTCTCTTTATTTCTACATTTATTTCT
>Tc00.1047053509885.10  | Trypanosoma cruzi CL Brener Esmeraldo-like | vacuolar ATP synthase, putative | genomic | TcChr28-S forward | (geneCodeEnd+1 to geneCodeEnd+350) | length=350
AAACGGGGTGGGGGAAAAAGAAGGAGGGAGTGAGAGAGAGAGGGACAGGGGGGTGGGGAA
AAAAAAAGAAAAAAAAAAAAAAGAAGGAACGACAAGCAAAAAAACAGCTTCGAGGTGTAA
GTGAGACGAAGGGACGTTGATGCCATCATGGCGTCTGTGCATCTGTACAAATTTTTCTTT
ATTTCTCTATCATTTCATATTTGTCTATGGACGCATTGCAGATGTCACTCTGGGTGGAAC
CGTTCTATATATATATATATGTATTTATGTATGCACACATACACGCACCATTTCTTTCTC
TTTATCTCTACAAATTTTTTTTTTCTTTTTGCATTGATATGCATCTTATT
>Tc00.1047053506529.516  | Trypanosoma cruzi CL Brener Esmeraldo-like | ATP synthase subunit, putative | genomic | TcChr6-S reverse | (geneCodeEnd+1 to geneCodeEnd+350) | length=350
AGTAGTTTAAAACGAGAACAACTTCAAGACACACGTTGAGGGATTATTTGAACTTTTTTC
TTTTGCATTTCCACAAACCTATACGTGCATACTTACACATGCTCATTTTGTAGATACCTT
GATACTAATTCCTTTCCTCCCCCTCCCCGCAGTGATCTGACAGAAGGGAAGCCCTTCTTT
TTTTTTTTATTGTATTCTTTTCGACGAAAAAAGCTAGTAAACAACAGCAACAACAACAAC
AAAAAAAAAAAAAAAAAAAAAAAAAAAAAGAAAAACAAGAGTACATAATAGATACTTTTC
AAATTTAAAAGCAGTATACAGACACCATAAATTGAGTTAAAAGGAAGATC
>Tc00.1047053510889.231  | Trypanosoma cruzi CL Brener Non-Esmeraldo-like | ATP synthase subunit, putative | genomic | TcChr6-P reverse | (geneCodeEnd+1 to geneCodeEnd+350) | length=350
AGTAGTTTAAAACGAGAACAACTTCAAGACACACGTTGAGGGATTATTTGAACTTTTTTC
TTTTGCATTTCCACAAACCTATACGTGCATACTTACACATTGCTCATTTTGTAGATACCC
TGATACTAATTCCTTCCCCCCCCCCCGCAGTGATCTGACAGAAGGGAAGCTCTTCTTTTT
TTTTATTGTATTCTTTTTGACGAAAAAAGCTGGTAAAAAACAACAACAACAAAAACAAAG
AAAAACAAGAGTATATAATAGTTGCTTTTCAAATTTAAAAGCAGTATACAGACACAGTAA
ATTGAGTTAAAAGGAAGATCGAGAGACAAATGAAAGATCAATACCTGAAG
>Tc00.1047053503929.10  | Trypanosoma cruzi CL Brener Non-Esmeraldo-like | V-type ATPase, A subunit, putative | genomic | TcChr34-P reverse | (geneCodeEnd+1 to geneCodeEnd+350) | length=350
TTCGCTTTTACAAGGGGCCAGATCAATAGTTCTTGCTCCTTTAACCGCCTTTAGTATGAG
GGCTCGACACCTCTGTTTTGTTTGTTTTCTTGCTCTACGATGAGAAAGGAAAAGAGAAGG
ATGAAGGATGAGTGAATGTGCTTCAGGGCGCGCGAGGTGCCGGCAAGCATATATATATAT
ATATGCTTGTAAATGTGTGCTCTCTTTTTTTCCTGTTCTGTTGTAGTGAATGATAGGAAT
TGAGGAAAAGGGGCCGGCGGAGAAATGACAATTTGGTCTTCTGAGTGTGTTTTGGGACAT
GAAGTGAGAACGAAGAAACGAAGGTAAATAATGGAGGCGGGCGTGTGTTT
>Tc00.1047053506405.120  | Trypanosoma cruzi CL Brener Esmeraldo-like | V-type ATPase, A subunit, putative | genomic | TcChr34-S reverse | (geneCodeEnd+1 to geneCodeEnd+350) | length=350
TTCGCTTTTACAAGGGGCCAGATCAATAGTTCTTGCTACTTTAACCGCCCTTAGTATGAG
GGCTCGACACCTCTGTTTTGTTTGTTTCCTTGCTCTACGATGAGAAAGGAAAAGAGAAGG
ATGAAGGATGAGTGAATGTGCTTCAGGGAGCGCGAGGTGCCGGCAAGCATATGTATATAT
ATATATATGCTTGTGGATGTGTGCTCTCTTTTTTTCCTGTTCCGTTGTAGTGAATGATAG
GAATTGAGGAAAAGGGGCCGGCGGAGAAATGACAATTTGGTCTTCTGAGTGTGTTTTGGG
ACATGAAGTGAGAACGAAGAAACGAAGGTAAATAATGGAGGCGGGCGTGT
>Tc00.1047053511209.10  | Trypanosoma cruzi CL Brener Non-Esmeraldo-like | vacuolar ATP synthase subunit b, putative | genomic | TcChr30-P forward | (geneCodeEnd+1 to geneCodeEnd+350) | length=350
AGGTGTGCTCGCATGCATTAAGTGTTTATAAACCCAAAGAGGAGGCAAGAGGGGAAGTGG
ACGAGACGATGGCGCCACCTCCTACGCCTGAGACGGCTGCCGCGGCATTGCGAGGAGTAT
CCTAGAGCAGTCATGAAGCAGCGGCGGCAACAGGGAAGGGGAATTCGGGGGGGGTTAGGG
TAGGAGGTGGGATAAGGTAAGGAGCACGCACATGTTTAACGAGTGAGGACAGAAGGGGGA
GGGGAAAACGAGGGGGATGGGTGAAGTGTGCGTGTAAATATGTGTACCTGTGAGCGTGTC
TGTACGTGTGGGGTGATAAGGCCAATAGCGCCAACGGGTGCTGCCGCTGT
>Tc00.1047053508851.59  | Trypanosoma cruzi CL Brener Non-Esmeraldo-like | ATP synthase, putative | genomic | TcChr18-P reverse | (geneCodeEnd+1 to geneCodeEnd+350) | length=350
CGTTATGAGTACATTGTTTACGGCTTACTGGTGGTATAACAAGGCCGTGGCACAGCGGTA
AGTAGGATCGGAAGAAGGGAAATTAAAATGGATGTAATTTTTTCCTTTTTTTCCTTTTTT
TCGTTTTTTTTTTTCTTCTCCTCTTGTGTGTTCTTTAGAAGTAACATGGCGAGTGCGGTT
TTGTATGGACATGAAAAATATATTTACAAAAAAATAAAAATACATACATATATATGATGG
TGTGAATAGATAAATATTGTGTGTGTGTGTGTGTGGGTACAAGGGTTAGGAGAATACCCC
CTGCACTGGGGAATTGAGTCGACATGACGGCTCTAATCTTCTGTGGTTGC
>Tc00.1047053511589.10  | Trypanosoma cruzi CL Brener Esmeraldo-like | ATP synthase, putative | genomic | TcChr18-S reverse | (geneCodeEnd+1 to geneCodeEnd+350) | length=350
CGTTATGAGTACATTGTTCACGGCTTACTGGTGTAACAAGGCCGTGACACAGCGGTGAGT
AGGATCGGAAGAAGGAGAATTGAAATGGATGGAATTTTCCTTCTTTTTTTTTTGTTTTTT
TGTTTTGTTTCCTCTTGTGTGTTCTTTAGAAGTAACATGGTGAGTGCGGTTTTGTATGGA
CATGAAATATATTTAAAAATAAATATACATACATATATATATATATATATGATGGTGTGA
ATAGATAAATATTGTGTGTGTGTGTGTATGTGTATGTGTGTGGGTACAAGGGTTAGGAGA
ACACCCCTGCACTGGGGGAATTGAGTCGACATGACGGCTCTAATTTTCTG
>Tc00.1047053509767.70  | Trypanosoma cruzi CL Brener Esmeraldo-like | vacuolar proton translocating ATPase subunit A, putative | genomic | TcChr22-S forward | (geneCodeEnd+1 to geneCodeEnd+350) | length=350
GGGAATATATACATATATATATATACATATATATGTAAACATGTGTATTGCGTTGTGTTT
TTGGGTGCCCTGTCGCGTAGAGGGGATGAGGGGCGAAGAGACGGAGGGCAAACAATGCGG
CATAAAACTTTATGCATCCATGCATTGCGCCCCTGAAGCGGGTTTGCGAGGAAGAGGAAG
AAGAGGAAGAAGAAGTCAAAGGCGATGAGCAAAAAAGGGGAATAACTGAAGGAAGATGAA
GAAAAAAAAAAAAAAAAAAAAAAACGAAAAAAAGCTGATAGCAACACTAAAGAAGGCGAA
GGACGTCTGTTTGTTTGATTCCCTCTTCTTTTTTTCTTTTTTGGAATTCT
>Tc00.1047053511727.90  | Trypanosoma cruzi CL Brener Non-Esmeraldo-like | vacuolar proton-ATPase-like protein, putative | genomic | TcChr35-P reverse | (geneCodeEnd+1 to geneCodeEnd+350) | length=350
CAGCAATTGTTCTTTTGGTTTGATTTCACGTGTTGGGGCGCAAAGTTTTTGTGTTGATTT
TGATTATTATTTTGTTGATGTTGTTGTTTTTACTCTCCTGTTTCTCGACCTGACACAGAT
AAATTATGCATTTTCCTGTACGAAGTGAGTGGCTCCTCTATGGCGCTCAGGCGACAAGTA
TTTATTTACTTTGGTATGTGTTCTACACGGCCGGTCGGTGGTCGTCCCCGACAGATCGTC
ACAAGCACCCAAAGAAATAACAACGAAGTGGATTTTATTTTATTTTATTTTTATTTTTAT
TTTTATTTTGTGTGTGCGTTTGTGTGATGTAATGCTTTCTTCTTTTATTT
>Tc00.1047053506375.110  | Trypanosoma cruzi CL Brener Esmeraldo-like | (H )-ATPase G subunit, putative | genomic | TcChr22-S forward | (geneCodeEnd+1 to geneCodeEnd+350) | length=350
CAGTGAAGAAAAACACGAGCCGATAATACTTTTAGGAGGAACATACATGCCTACATGTGT
CCATCCTTCTTACACCAGGACATACATGCACATATACACGCATGGACACACTCTCTCTTT
CTCTCTTTCTTTCTTTCTCTTCTTTTGGGTGTACGTGTGTGTGCTTGCAGGCAAATGAGG
ATATTGACGCATGTTGTGTTTGTGCCTTAGCGCTCAATGTATGAGACAAAGAGGGGAGGC
GTGTATGTATATTTATGTACGGTTCTGGGGTGGGGGGGTGAAGAGGAAGTGGGATATGGT
AACGAGAATGAATGCATGTATCTGAAATGATGGGAGGGGAGGGGGGAAGG
>Tc00.1047053510993.10  | Trypanosoma cruzi CL Brener Non-Esmeraldo-like | (H )-ATPase G subunit, putative | genomic | TcChr22-P forward | (geneCodeEnd+1 to geneCodeEnd+350) | length=350
CAGTGAAGAAAAACACGAGCCGCTAATACTTTTAGGAGGAACATACATGCCTACATGTGT
CCATCCTTCTCACACCAGAACATACATACACATATACACGCATAGACACACTCTCTCTTT
CTTTCTCTCCTTTTGTGTGTACGTGTGTGTGCTTGCAGGCAAATGAGTATATTGACGCAT
GTTGTGTTTCTGCCTTGGCGCTCAATGTATGAGACAAAGAGAGAGACGTGCATGTATATT
TATGTATGGTTCTGGGAGGGGGAGGAAGTGGGGTATGGTAACGAGAATGGATGCATGTAT
CTGAAATGATGGGGGGGGGGAGGGGGGAAAGGCAGCGGCGGTGGTTTGAC
>Tc00.1047053508153.820  | Trypanosoma cruzi CL Brener Non-Esmeraldo-like | inorganic pyrophosphatase, putative | genomic | TcChr36-P forward | (geneCodeEnd+1 to geneCodeEnd+350) | length=350
CAATGGTCTGCAATTTCGCATTTCCAAGTTTTAATTTGGCAAGGATATTATTGTAAGAAA
TCTAAAATAAAATGTTTTTTTGTGTTGTTATTGTTTTTGACGCAAATCGGGGTTCTTTCA
AGCTCTTTGGTTGTTATATATATATATATAGTTTATTTCATGTTTTTTTTTTTTGCTTTG
ACGGTAGTGGCGGACGAGAGTTTCTAGCAGGTTGCGTTGGCAGGGAACAGTAGTCATTGT
AAAGATAACACCGACAAATACACACCTCCAGCCACACACACACACGGACTCACGTTATGG
GCAAGTCTAAAGTGATGCCGGGGACGGTGGACACCGCGGAGGCGGACAAG
>Tc00.1047053507773.60  | Trypanosoma cruzi CL Brener Non-Esmeraldo-like | phosphoribosylpyrophosphate synthetase, putative | genomic | TcChr39-P reverse | (geneCodeEnd+1 to geneCodeEnd+350) | length=350
GTAAGACGCGCCACTGGACAAAGTAGGCACATTTGGCTTTCGGAAGAAGCCTTCGAAAAA
ACAGCAACAACAAAAACTAAATGAAAGCACTGAAGGCAGAGGTAGTGTACGCTGAAAAAC
ACCTACATACGCATCTATGTATGCATCACGCGTACAGGGAATGGGAAGAATGGAAGGAAA
GGATTTAAAATTTAAAAACTGCCAGTTGTGTTGTGCTGATTAAAACGAAACAGTGATATA
TAGCTTTCAGGCGAAAAGAAGGAGTGAGGAAAGAAAAAGATCCAACCGAACCAAACAACA
CGAATGGGAAAGGGGGAAAAAAAAGTGGGCAATGAGTTGAAAAATTAAAC
>Tc00.1047053508717.30  | Trypanosoma cruzi CL Brener Esmeraldo-like | phosphoribosylpyrophosphate synthetase, putative | genomic | TcChr37-S forward | (geneCodeEnd+1 to geneCodeEnd+350) | length=350
TACCGAGTCTTGACGTTCTCACATGGAATTTACAGAATATGTATGGGGAAACAAAGGGGA
ACGAAACGCAGGACGAAAGGAAGAAAATAAAAATGAAATTATATATATATATATATATAT
ATATATATATGGAAGAGACATGGAGAACGATCGAGACGCGGGGTGGAGGCAAATTAAATA
TAGGAAAAAAAAAAAAGTGCGAAGCCATAAGAAAAACAACTAGGAAGAATAAAAACACAC
AGGGCACAGTGAAGTGGAAGAAATAGGCCAAGAAACCAGGAATGGAAGAAGGTTCCGGCT
TATTTTCTCTTCTTCTTCTCCAGCTTTTGTTTGTTTTGCATATTGCCACG
>Tc00.1047053510431.250  | Trypanosoma cruzi CL Brener Esmeraldo-like | phosphoribosylpyrophosphate synthetase, putative | genomic | TcChr39-S reverse | (geneCodeEnd+1 to geneCodeEnd+350) | length=350
GTAAGACGCGCCACTGGACAAAGTAGGCACATTTGGCTTTCGGAAGAAGCCTTCGAAAAG
ACAGCAACAACAAAAATTAAATGAAAGCACTGAAGGCAGAGGTAGTGTACGCTGAAAAAC
GCCTACATACGCATCTATGTATGCATCACGCGTACAGGGAAGGGGAAGAATGGAAGAAAA
GGATTTAAAAAACCGCCAGTTGTGTTGTGCTGATTAAAACGAAACAGTGATATGTAGCTT
TCAGGCGAAAAGAAGGAGTAAAGAAAGAAAAGGATCCAACCGAACCAAACAACACGAATG
GGAAAGGGGGAAAAAAAGTAGGCAATGAGTTGAAAAATTAAACGAAAAGA
>Tc00.1047053511661.90  | Trypanosoma cruzi CL Brener Non-Esmeraldo-like | ribose-phosphate pyrophosphokinase, putative | genomic | TcChr21-P forward | (geneCodeEnd+1 to geneCodeEnd+350) | length=350
CGAGGAAAAAAAAAAAAAATTTTTATGAAGGACTGATTCATTTTTCCCTTTTTTTTTTTG
CGGGTTTGTGGGAAGATATCCTGTTTTTTGTTTTGTTGTTTTGTTGTTTTTGTTTGTTTT
GTTTTGTTTTGTTTTCTCCGTTGATTTGTCTGTTGTTGCATTTTGGCATTTGTTGTTTGC
TCTTATAAATTTAGTCTCTTTTATTGCAACTGTCTACCGGCCCCCAGTGGCCGTGGAGTG
AAAGGAGGAGAGGGGATAATCAACGGAGATTCCTACACCAACCATATTTGTAATTTTATA
CACGTGCCTGCCCTTCGGTGTGTGTGTGTGTTTGGGGGGAATGAGGGTGA
>Tc00.1047053506457.30  | Trypanosoma cruzi CL Brener Esmeraldo-like | hypoxanthine-guanine phosphoribosyltransferase, putative | genomic | TcChr10-S forward | (geneCodeEnd+1 to geneCodeEnd+350) | length=350
GGGCGCCATGTGGAAATGTGTTTAATTTTCTTTTTTTTCTTTTTTTTTTTTTTTGTATTT
AATCGGCCAATGCAAATAAGTGTTACTTATGTGTGCCTGCATGGAGAGGGAAGGGTTGAA
CCTCCGATAAACGTGCCGCCAGGCGTACGTGTGGACGTCTCTTGGGGGGGAACAGCAGGG
GAGTCTCTGAAGGCGTAGAGTGGCCGGCAGGGGGGAATGAAGAAAGGGAGGTAGTGGCGT
CGGATGTCTGTCTGTTTGTTAGTTTATGTGTGTGTGTGTTTGTGTGTTTTGTTTTTGTTG
ATAGGTTGATTTTTCTTTACCCCCGACATTTTCTGATTACATCCTTCTCC
>Tc00.1047053509693.70  | Trypanosoma cruzi CL Brener Non-Esmeraldo-like | hypoxanthine-guanine phosphoribosyltransferase, putative | genomic | TcChr10-P forward | (geneCodeEnd+1 to geneCodeEnd+350) | length=350
GGACGCCATGTGGAAATGTGTTTAAGGTTTTTTTCTTTTTGTTTTTTTTTATTTAATCGG
CCAATGCAAATAAGTATTACTTATGTGTGCCTGCATGGAGAGGGGAGGGTTGAACCTCCG
ATAAACGTGCCGCCAGGCGTACGTGTGGACGTCTCTTGGGGGGGGGCAGCAGGGGAGTCT
CTGAAGGCGTAGAGTGGGCGGCAGGGGGGAATGAAGAAGGGGAGGTAGTGGCGTCGGATG
TCTTTCTGTTTATGTGTGTGTGTTTTGTTTTTGTTGATAGGTTGATTTTTCTGTACCCCC
GACATTTCCTGATTACATCCTTCTCCCCATGCTTCTGTTGCTATGCATAC
>Tc00.1047053506519.130  | Trypanosoma cruzi CL Brener Esmeraldo-like | guanosine monophosphate reductase, putative | genomic | TcChr17-S forward | (geneCodeEnd+1 to geneCodeEnd+350) | length=350
AGGGGGTAAATTCCAAATTTCCATCTAGCTAAAGTGAAAAAAAAAGAAAGAAGTGCATCC
ATACGTTTATATATATATATATATATATATATATATATATATTATAAAGACATAAAAGAT
ATATCCTGTGATCATTCATATTGTTTTTGTTTATATCTTTGTTTGTTTGTTTGTTTTTGT
TTTTGTCTTTCTCTACAAATAATTGTGTGTGTGTGTGTGGTACGAATTGGCTTCATCAAT
CACTTGGATGACTGCAGCAAAAAGGCGCAATCACTCCCCGCTGCCAAAAACAACCCCACC
CCGCCTGCATGGCTCACACACACACACACAAACGAAAAAAAAAAAATGAG
>Tc00.1047053508909.20  | Trypanosoma cruzi CL Brener Non-Esmeraldo-like | guanosine monophosphate reductase, putative | genomic | TcChr17-P forward | (geneCodeEnd+1 to geneCodeEnd+350) | length=350
AGGGGGTAAATTCCAAATTTCCATCTAGCTAAAGTGAAAAAAAGAAGTGCATCCATACGT
TTATATATATATATATATTATAAAGATATAAAAGATATATCCTGTGATAATCCATATTTT
TTTTTTTATATCTTTGTTTGTTTGTTTTTTTGTTTTTGTCCTTCTCTAAAAACAATTGTG
TGTGTGTGTGGCACGAATTGGCTTCATCAATCACTTGGATGACTGCAGCAAAAGGCGCAA
TCACTCCACGCTGCCAAAAACAACCCCACTCCGCCTGCATGGCTCACACACACACACACA
AACGAAAAAAAAAAATGAGGCAAAGAGAAATTTATTGTAAACAGAAGTGG
>Tc00.1047053511807.110  | Trypanosoma cruzi CL Brener Non-Esmeraldo-like | GMP synthase, putative,glutamine amidotransferase, putative | genomic | TcChr13-P reverse | (geneCodeEnd+1 to geneCodeEnd+350) | length=350
TAGCGGTGCTCTTCTCCCAACCCCCGTGTATCTCTATTTATTATGGAGTATGTGTGAAGG
CAAAAATGGGTATATGTTTAGTGACATATTGACTGTGATGACAATTTTCTGTGTTAGAAC
GAAGCGTACGAAAAAAAGGAAGCGAAGACGCCAATAGGAAAGGAGTAAATGGAGCAAAGG
ACTAATTGTTGCCGTAAAATAAATTAAAAAAAAAAAAATAATCTTCTCGTTGGAATGGTT
TGAGGGAGAAAGTGTAATGGAGGAGGCCTCCTTCTGTTGAATATATATATATATATGCAC
ATTTGTCTAATTGGTTGGGTGTGTGTGTGTGTTTCCTTCTATGACAAATT
>Tc00.1047053506621.30  | Trypanosoma cruzi CL Brener Non-Esmeraldo-like | ribonucleoside-diphosphate reductase small chain, putative | genomic | TcChr41-P reverse | (geneCodeEnd+1 to geneCodeEnd+350) | length=350
TGGCAAGAGCCACACAGTAATACATAATAGCAAACATACAAGAAGCTAATAGAGTAAAAT
GGAGGTATATTCGTTTATTTCCATTGTTTTTATTATTATTATTATTATTATTATTATTAT
TATTGGTGTATTTGGAAACGGTGGACAATATCTCCTCATAAATAAAAAAAAAAAAAGAGG
AAGAAATATATATATATATATATATATATATTTGGTGTTGGATTCTCTGGGGGAATATGC
TTTTTTGATAGAAATGATTTTATTTTATTATTATTATTATTATTATTATTGAGAAGGGGG
AGCCTTTTAGTTTTTTGTTTTGTTTTGTTTTGTTTTGTTTTTTGTTTTGT
>Tc00.1047053511381.40  | Trypanosoma cruzi CL Brener Non-Esmeraldo-like | DNA-directed rna polymerase I largest subunit, putative | genomic | TcChr25-P forward | (geneCodeEnd+1 to geneCodeEnd+350) | length=350
TGCGAAGTAGGCATTGCATGCATGTCTATCCGTGCATCGTTTCTATCAATTTGTCTGTGT
CTGTGTCTGGTGTCGCTGGAAGGAGTTGGATGAAAAAAGAAGAAAAATAAAACTAACATT
AATATATATATATATATATATTTTTGAATAGAAGTACACATGCATGCATGCGCACAACCT
TTTAGTGTAAATGGATGAGTGCAGTTTCGTATAACACGTGAGGGGTTAATCGATGCCCAC
TTTTAATGAATGAGGACGACTTTGCGGCTGCGTTCCTCGCAGGAGCACAAAAGCTCGTAT
GCGCTCGGTGTTGGCAGGCAGCAAATGAGGTCGTGGAAAGTGAACATAAT
>Tc00.1047053505997.210  | Trypanosoma cruzi CL Brener Non-Esmeraldo-like | DNA-directed RNA polymerase III subunit, putative | genomic | TcChr9-P reverse | (geneCodeEnd+1 to geneCodeEnd+350) | length=350
CACATCGAGTAAATAAATAAGTATATATATATATATATATATGCACAAGATTAGGTATAG
GTTTCCATTTTTCACGTGCTTTTTATTTATTTAAAAGAATACGAGAATAGGGGTTATCTT
CACTCTGTTTTTTTTTTTTTTTTTCCTTTTCTCTGTGTGCGTCTTTACTTGTTTTATTTT
CTTACGGGTTTTTATTTTTATTTATTCCACATACATGTTTATACATATACACGTCAATAT
TGATTTTAGGTGAAATGATTTTGGATGAATAGACGTCGTTCTCATCGAATTGGTCGGGTA
CTTTACATGGCTAAAGATGAAGACAAGTGTTTACGTTACTTGAGACCTCT
>Tc00.1047053508409.30  | Trypanosoma cruzi CL Brener Non-Esmeraldo-like | DNA-directed RNA polymerase II subunit 3, putative | genomic | TcChr36-P reverse | (geneCodeEnd+1 to geneCodeEnd+350) | length=350
TGGCGGCACATCACCGTCGCTATAATTACGGCTATTATTTCCTCCTATTGTTTTTTTTCT
ACACGATATATATATTTCTTTCCCGTTGTTGTTGGGGTTTTTTTACCCAGCAGCCGCGAG
ACACTTCTTCTCATTTCTTCTTTGTGGTGGTTGTGTGTGTTTGCCATCCCTTTCACTGAG
ATCCTTTTTTTCTCCACTTTTTTATTTGTTTTGCGGAGGTTGCGGATTTCCCGATTGGGT
TTTCTCTTTTATTTTCTTTTTGAGCCTTCGTTTGTGCCTGCTGGCCGCTCGCGGTTGTTC
GCTCCCCTCGCCGCACATCTCTTCTGGACGCGCTGCCGATATGAGGCCGT
>Tc00.1047053507159.44  | Trypanosoma cruzi CL Brener Non-Esmeraldo-like | DNA-directed RNA polymerase subunit, putative | genomic | TcChr34-P reverse | (geneCodeEnd+1 to geneCodeEnd+350) | length=350
AGGGCAAGAGCGTGCTGGAGCGGGTGCTTTTCCCTTGTTGTCCTGTCGCGCACAGAGGTA
CGCGCTCAGCTGTCAGTGTTTCCACGCGCTGATGACCCCCTCCTTGCCGAACTGGTGTGC
ATTTCCCCATTTTCCTCTTTTCCTTCCGCCCTCCCTCTCCCCGAAGCAAGGCTAAGGCAA
GAAGCAAGCTCTCTCACAATCTCCAGTAAAGGATAATGTATTCTCGCTGCCGCGTGATCG
TGTTGGTTCTCACGGTGCTGGCCATTGTGTGCGTCTTTTTTTCTCATATCTTTCCTGTGT
TAATTAAGAAGAGTGAATCTCTTAAAACGGTGTATACACTGTGGTACGCG
>Tc00.1047053507509.30  | Trypanosoma cruzi CL Brener Esmeraldo-like | RNA polymerase-like protein, putative | genomic | TcChr35-S reverse | (geneCodeEnd+1 to geneCodeEnd+350) | length=350
CCGATAAACTCTGAGTGGAGGACCGCGTTTTTGACTGATATTGCGGTACTGGTATGGATG
CAAGTGCTCTATATCTGTGTGTGCGTGTGGATGTGTGTGTGTGTCTCATTGTGAGGTGGC
CTTTTTTTTCTTTTTTTTTTTTTACTTTACCCTAAGCAAAGACCAAATAAATAAATAAGA
AGGCATCGATAGGACGGTAGTGAGGGGTGTACATGGCGCAGGACGACACTCCCACTGCTG
GCAAGACACCCAAGGAGAAAAGGCAGTACTCCTGTAACTGGGCCCGCATTGTACTCGGTG
TGTCCGCGGTAGCTATGGTGGCTTTTGCATGGCGCAGCGTGTATAAGGCC
>Tc00.1047053506933.80  | Trypanosoma cruzi CL Brener Esmeraldo-like | RNA polymerase B subunit RPB8, putative | genomic | TcChr30-S forward | (geneCodeEnd+1 to geneCodeEnd+350) | length=350
AATCAAGGAGACCATGCTCTGTTTGGGGATATTGGCGGTCGTCCGTGAGGGTGTTTCATT
AACCAAAAAAAAAAAAACATCCATGCATCGACGTACGTGAGATAAATATATTAAGAGTTA
TTTATTTATTTATTTATAAATCAAATAGAAGCTTGAAAAGAAAGAACGAGAAGAGCTTAT
TATATGTCCCCTCTTTCTCTCTCTTTCTCCCTTTCTATATATATATATATATATATATAT
ATATTCATTTATTCATTTGTGTGCCCTTTTTAAAATCTTTTTTTGGACGTTGTTACTTTT
TTTTTTTTTTTTCCTGCTTTGGTATTGTGTTTTTGATACGCGGTTCGATG
>Tc00.1047053509453.40  | Trypanosoma cruzi CL Brener Esmeraldo-like | DNA-directed RNA polymerase subunit, putative | genomic | TcChr15-S reverse | (geneCodeEnd+1 to geneCodeEnd+350) | length=350
AGCGAGGCTACGGCTTGGATGACGAGGCCTTTGACAGGGAGGAGGCTGCATTGGATATAT
ATGTATGTGTGTGTGCGGTTTGAAAAGGAAATGACGCAACGGTGCAAAAATTTTCTCTCT
CTTTCTCTTTGTTTCTCTTTGTTTCTTTTTTTTTTTTTTCCTATCTTTTTTTCGCTTCTT
AAGGAATCAACGGCAAAATACTGAAAACAACCGTGCATATAATGCATGCGTCTTTGAAGG
AGGGAGAGAAGGAGAGGAGAAGGAGATCCCAACTCGGCAGAGTGGCGTTTAATTTTCTGT
TACCACGTGTGTTTCATTGCTTGTTTTTTCTTTCTCTCTCTCTCTCTATA
>Tc00.1047053511881.14  | Trypanosoma cruzi CL Brener Non-Esmeraldo-like | DNA-directed RNA polymerase subunit, putative | genomic | TcChr15-P reverse | (geneCodeEnd+1 to geneCodeEnd+350) | length=350
AGCGAGGCCACGGCTTGGATGACGAGGCCTTTGACAGGGAGGAGGCTGCATTGGATATAT
GTGTATGTGTGTGTGTGTGCGGTTTGAAAAGGAAATGAAGCAACGGTGCAAAAATTTTCT
CTCTCTTTCTCTCTCTTTCTCTTTGTTTCTTTTTTTTTTTTTTTTCCTATCTTTTTTTCA
CCTATTAAGAAATTAACGGCAAAATACTGAAAGCAACCGTGCATGTAATGCATGCGTCTT
TGAAGGAGGGAGGGAGAGAAGAGAAGGAGAGAAGGAGAGGAGAAGGAGATCCCAACTCGG
CAGAGTGGCGTTTAATTTTCTGTCACCACTTGTGTTCCATTGCGTGCTTT
>Tc00.1047053504105.30  | Trypanosoma cruzi CL Brener Non-Esmeraldo-like | DNA-directed RNA polymerase III largest subunit, putative | genomic | TcChr36-P reverse | (geneCodeEnd+1 to geneCodeEnd+350) | length=350
GTAGCGGGGCTTTCGGCCTTTTTTCTCCCTTTTTTTCTCTCGATTGTGGCTGCTAGTGAA
GTCGCTCCTGCGGGACTTCAGGTGTAATATTCATGCTTGCACAAATATATATATATATAT
TTGTGTGTGTGTGTGTGCATGTGTTTTGGAGTGGCTGGTACTTGAATGAAACACGGAATT
GTAACTACAGGTAAGGGACAGAATAATTGAGAGTCAGTAACGAAAAGGAAAAAAAGGCGG
GAGATCACAGGTGACGCCGAACCAGTGCCGGATAACAGGAGTGCATAATGTATGTCTCTC
TGTCTGTGTGTCCTTTTTTTGTATGCAGGGGGAATGGAGTATTTGGGGCA
>Tc00.1047053511417.40  | Trypanosoma cruzi CL Brener Esmeraldo-like | DNA-directed RNA polymerase III subunit, putative | genomic | TcChr9-S reverse | (geneCodeEnd+1 to geneCodeEnd+350) | length=350
CACATCGAGTAAATAAATAAGTATATATATATGCACAAGATTAGGTATAGGTTTCCATTC
TTCACGTGTTTTTATTTATTTAAAAGAATACGAGAATAGAGGTTATCTTCACTCTGTTTG
CTGTTTTTTTTTTTTTTTTTCCTTTTGTCTATGTGCATCTTTACTTGTTTTATTTTCTTA
CGGGTTTTTATTTTTATTTATTCCACATACATGTTTATACATATACACATCAATATTGAC
TTTAGGTGAAATGATTCTCGATGAATAGACGTCGTTCTCATCGAATTGGCCGGGTACTTT
ACATGGCTAAAGATGAAGACAAGTGTTTACGTTACTTGAGACCTCTTGGT
>Tc00.1047053510029.40  | Trypanosoma cruzi CL Brener Esmeraldo-like | RNA polymerase III C11 subunit, putative | genomic | TcChr40-S reverse | (geneCodeEnd+1 to geneCodeEnd+350) | length=350
CTCCCGCAGCCTTCCTTGTGCTGTCCGGCTTTAAAAGAAGGACTGGCGCTTCTCGCATGC
TGTGTTTCTTGCTCATATCGGTTAAGACGATGAAAAGGGAGAAAATGGGAAGAAGAGTGA
CAGAACTGGATGGTGAGGGGTGTGGTTAGAGATAATACTTGCATGTGTTTGTGTGTGTGT
GTGTGTGTGTGTGCACTTTTTTCTTGGCATTATTTTTATTATTTGGTTCTATTCTTTTCT
TTTTGGCCATTTTGAATTCCCCCGCAACTCTTTTTTTTTGTTTTTGCCTGTTGCACTCTG
TAGCGTTGATGCTGGCTGTGCGATGCCTGGTGCGGCTCTATGAGATGCCG
>Tc00.1047053511809.70  | Trypanosoma cruzi CL Brener Non-Esmeraldo-like | DNA primase small subunit, putative | genomic | TcChr13-P reverse | (geneCodeEnd+1 to geneCodeEnd+350) | length=350
GTGTGGTGTGTCGATGGGGAGTTTACCGCTTTTTTGCTATCGCCACCACCGTCGTCATTG
TCGTCATTTCCACCTTTCAATGGATAAGTTTATAGAAGTTTCCCATAGAGCTTAAACAAG
TGCAGGAGAGTAGACAATGAAACAAAAAATACAACAGAAAAAGGCTCCTCACACGGTCGG
TAATTGTGGATTGTGGATTGCACTACTTGCTAACTTTTTAAAGTATTATATATTACATAT
ATACATATGGAGAGAGGAACAAGTGGAGAGGTGGGTTGAGGGGTGTGAGGGAGAAGGAAC
ATGACTCACTACGTACTCTCTTGTGTAAATACACACGATGACAATTACTT
>Tc00.1047053506147.180  | Trypanosoma cruzi CL Brener Esmeraldo-like | DNA polymerase epsilon catalytic subunit, putative | genomic | TcChr39-S reverse | (geneCodeEnd+1 to geneCodeEnd+350) | length=350
GTCAACTCGAACAAAGAGAGAGAGAGAGAGAGAGAGAGAGAGAGAGAGAGTGAGTGAGTG
AAGAAGAATGGAACGAAAAGAAAACGAGGGAATGAGTGGGGATGATGGGAAATAAAAAGT
GAGTGGAGTAACTTCCATAGAGACCGGGAAGGCTTGCCGCTGCTGCGGTCCTTTCCACAT
AGAATCACACGGCGTTTTGCATCACGATGAAATCATGAAACAGGCATAAGCTAAAAGGCA
GGGGCTACGCTTGTTTGACTTTTCTCTGCACACACCTGTCTATGGGAGAGGCACGCAATT
GGAATAATATATATATACACATTTGTATGCATGTTCCTTTCCCTTACTCT
>Tc00.1047053510733.60  | Trypanosoma cruzi CL Brener Non-Esmeraldo-like | DNA polymerase epsilon catalytic subunit, putative | genomic | TcChr39-P reverse | (geneCodeEnd+1 to geneCodeEnd+350) | length=350
GTCGACTCGAACAAATAGAGAGAGAGAGAGAGAGAGAGACAGTGAAGAAGAATGGAAAGA
AAAGAAAAAGAGGGAATGAGTGGGGATGATGGGGAATAAAAAGTGAGTGGAGTAACTTCC
ATAGAGACCGGGAAGTCTTGCCGCTGCTGCGGCCCTTTCCACATAGAATCACACGGCGTT
TTGCATCACGATGAAATCATGAAACAGGCATAAGCTAAAAGGCAGGGGCTACGCTTGTTT
GACTTTTCTCTGCACATACCTGTCTATAGGAGAGGCACGCAATTGGAATAATATATATAT
ATATATATATACATTTGTATGCATGTTCCTTTCCTTTACTCTTGCACCGT
>Tc00.1047053510763.80  | Trypanosoma cruzi CL Brener Esmeraldo-like | DNA polymerase epsilon subunit b, putative | genomic | TcChr39-S forward | (geneCodeEnd+1 to geneCodeEnd+350) | length=350
TCCTCACAGAATTTTCATATATATAATACGATGTTTAAAAAGATTTTAAATTTAAAGTTC
TAATGTCTTTTTTTTTTTTAAGTTACTACGGAATTAAATTTTTTTTTGCAGAACTTCTTT
TTTTTTTTCTTTGCTTTTTTTTCTGTGGGTGTGATTTACTTATATTAGTATTAGTAGTAG
TGGTATTGGTAGTGACTGGCTCATGAAACGTGTGCGGGAAGTATACACCGAGGGGGCTGA
GGAACGGCGCAGGAAGATTATTGACTTTATTCGATCTCTACAATTCTCGGTTCCACTTTA
CCGTTTAAGGCAACAAGAAGGACGTAGGCCTTGCGCAAACTGCGGGAAGC
>Tc00.1047053504797.10  | Trypanosoma cruzi CL Brener Non-Esmeraldo-like | acidocalcisomal exopolyphosphatase, putative | genomic | TcChr33-P forward | (geneCodeEnd+1 to geneCodeEnd+350) | length=350
AAAATTTCTAAAAAGGTAAATTTTAAAAAGGGAAAACGTAAAGGCTTTAATAGGACTCAT
ATGTTTATCTCTTAATGAAAATTTGTCGGTTGATATACGCTACGATCCCATATTTATTTT
GCCGTTTTATCTGTTCTTTTGCTGTTGGTGCATTGTTTTTCATGTGAATCTGTTTACCCA
GTTGTTTTGCTCCTTGCATATAGTAAAGGGTGACGTATAATGAGCAAATTTTTTCACCTG
AAAGCATGGACATCGTGGTTTGCGATCCGAGATGGCAGGATGGCCATATGGAGTACAAAA
TATGCATTAGGAGTGTCACGGATAAAGATAAAATTCTGAGTATTACCTAC
>Tc00.1047053506885.390  | Trypanosoma cruzi CL Brener Esmeraldo-like | AMP deaminase, putative | genomic | TcChr39-S reverse | (geneCodeEnd+1 to geneCodeEnd+350) | length=350
ACCATCATATATACAGATGTACATATATAGTATGGAAAATACTTTGACATGATGTAACTT
TCATTTTTTCTTTTGCTACTTTTAATGCTTGAATGCAATTCCCCTTCATGATATATATAT
ATATATATATATATATATATATATGTTTATTTATATTTATATGCCTTTCCTTTTTTTCTT
TAGTGTTTCAGTCTGTGTGTGGCTTTTTGTGTTGGACGGTCTGGAGAAGGGATCGAAGAA
AATATATCCACATACAAACGCCATTTGTATTACTCCATATTTTACTCTAGGCATTATCGA
CAGACATGTCGAGTGTGGTGGACCCTGTTGACGGGACGATTACCCGGGAT
>Tc00.1047053503479.30  | Trypanosoma cruzi CL Brener Esmeraldo-like | adenylate kinase, putative | genomic | TcChr10-S reverse | (geneCodeEnd+1 to geneCodeEnd+350) | length=350
ATTAGTAATTTTCCCTTTTTTTTTTTTTTCTTTGATCCTAGTGTTGTTGTTTTTTGTTGT
TGTTGTTGTTGTTTTTTTACTTTTTCCTTTCTTTTTTCGGGGGGGAGGGGGGAGTCTGTG
TTTTCTTTATAAATATATTTATATATTTATATGTAGGGCTGGGGACAGTGTTAATTTTCC
TTTTGCTCTGACGTGGGAGGGGGCGGGTGCAATTATTTCCAATGTATTAATTAATATACG
TCGATGGTTAAATATCTTTTATTTTCTGCAAGAATGTACGCATGTAATCATCCTCTCTGT
TTGTTGTGTGCTGGACGGTGCATTGTGGGCACCGCCATTCCATTTTGTCG
>Tc00.1047053506195.80  | Trypanosoma cruzi CL Brener Non-Esmeraldo-like | adenylate kinase, putative | genomic | TcChr36-P reverse | (geneCodeEnd+1 to geneCodeEnd+350) | length=350
TGCTCTGGAAGAAGTAATGTGTGTTAATATATTTGCATATAACTATAATTATATATATAT
ATATATATATAACTAATTGTAAACAGAGGGAATAGCGGATAAATAACTTGGGGAACAGGG
GCCGTGGCTCAGTTCCATGAAGAAAATATTAAAAAAAAAAAAGCAAAACCAGAAAGGAGA
GTTTTTTTTTTATTGCCTGAAGAGTTTTTTTTTTCCTGACGTACTTTTTATTTTTATTTT
GGTGTTTTTTTTTTTTTTTTTTTGCTTTGTATGTATGGGCTAGGAGCTTTGGATGTGGGT
GAATGTTTTTTCGTTTTTGTTATTTCCGTCTGCCTGCATTATTGTTGTGC
>Tc00.1047053507883.80  | Trypanosoma cruzi CL Brener Esmeraldo-like | adenylate kinase, putative | genomic | TcChr36-S reverse | (geneCodeEnd+1 to geneCodeEnd+350) | length=350
TGCTCTGGAAGAAGCAATGTGTGTTTATATATTTGCATATAATTATACATATATATGTAA
TATATATGTATAACTAATTTTAAACAGAGGGAATAGCGGATAAATAACTTGGGGAACAGG
GGCCGTGGCTCAGTTCCATGAAGAAAATATAAAAAAAAAAAAAAGCAAAACCAGAAAGGA
GAGTTTTTTTTTATTGCCTGAAGGTTTTTTTTTTTTTTTTCCTGACGTACTTTTTATTTT
TATTTTGGGGGTTTTTTTTTTTTTTTTTTTTTTTTTTTTTTTTTTTTTTTTGCTTTGTAT
GTATGGGCTAGAAGCTTTGGATGTGGGTGAGTGTTTTTTCGTTTTTGTTT
>Tc00.1047053509733.180  | Trypanosoma cruzi CL Brener Non-Esmeraldo-like | adenylate kinase, putative | genomic | TcChr37-P reverse | (geneCodeEnd+1 to geneCodeEnd+350) | length=350
GGGCGGCGCACAGCGAAGAAGGAGGAGGGGAAACCGGAAAAGGGGGGATTGCTGTGTGGA
AGCAAAGAATAAGAGGCAAAACGAAACGAATGGCGTCAAAATTGTTGGGAAAAATGAAAG
GATATCCCTTGAAGGTTTCAGATGATGGGAGGGAAATCGTTTTTGTACGTTTATTTGTGT
GTGTGTGTGTGTGTGTTTGTGAATAGGGGGGAGAAAAAAGGGATCCCGCCTCTTTTTTTT
TTTTTTTTTTTTCTTTTTCTATTAGGTCCTGTGTCTACCGCTGTTATTCCTGTTATATAT
ATATATATATCTTTTTTTTTCTTTTTCGTTTATTATTGTTATTCACTCCT
>Tc00.1047053508373.10  | Trypanosoma cruzi CL Brener Esmeraldo-like | glutamine dependent carbamoyl-phosphate synthase, putative,GATase-CPSase, putative (PYR1A-B) | genomic | TcChr21-S reverse | (geneCodeEnd+1 to geneCodeEnd+350) | length=350
CACCGAGTGCTTCTTTAAAAAGTACATACATACTTATATATGTATCTATATATATATATA
GATATAGATATAAAGAAAACTGAAACGGAAACAAAAAAAAAATAAAATTACGGAGAAATA
AACAAAAGCGAGGATTAAAATTAAACCAAAGCAAACAAAATGTGTTTTTTTTCTTTTTTT
TTTTGGATTTGACTTTATTTATTTTTTAGTTTCTTGTTGTCTTTACTTTTTGACACAATG
GATTGGTCACGATGTCTTCCTTTTCACCCACGCACGACGTCCATTTTATTTTCTCTTTGG
GAGGGAGGGAGGGTGGCTCGGTTTGTGTCATGTTGTTGGGTCAGTGACTC
>Tc00.1047053508375.30  | Trypanosoma cruzi CL Brener Esmeraldo-like | aspartate carbamoyltransferase, putative | genomic | TcChr21-S reverse | (geneCodeEnd+1 to geneCodeEnd+350) | length=350
AGGAGGTGGGGGAAATGTATGGGAGATATATACTCTTGTGTACTGCGGGGGAGGCGGTCC
AACTAACGCCATGAGTATTTGATGTGTGACTGTTCCTTCTTTTTTTTTTTTTTTTTACGA
ATAAAACAACAACAACAGCAAAATAATAAAAATAAAAATAAAAATGAAAAAAATGAAAAG
AATGAGAGTGTGTGTGATCGAGCGCAAAACGCAGCCGAAGGTTTAAACCACAACCACCCA
AAACAAATATATTACAAAATAAAACGAACGAAATGGGTGGGTCCGTTGACGGGCATAACA
ATGTGACCGTTTTAAATTAACCAATTGGCATTTTTACAATTACACAGAAA
>Tc00.1047053511643.30  | Trypanosoma cruzi CL Brener Non-Esmeraldo-like | aspartate carbamoyltransferase, putative | genomic | TcChr21-P reverse | (geneCodeEnd+1 to geneCodeEnd+350) | length=350
AGGAGGTGGGGAAATGTATGGGAGGGGATTTGTGCACTCTTGTGTGCCGCGGGGGAAGAT
GGTTTAACTAACGCCATGGCTATTTGATGTGTGACTGTTCCTTCTTTTTTTTTTTTGTTT
CGTTACGAATAAAACAACAACAACAGCCAAATAGGAGAAAAAAAAAAGAAAAATAAAAAA
CTGAGAGAGTGTGTGATCGAACGCAAAACGCAGCCGAAGGTTTAAACCACAACCACCCAA
AACACATATATGACAAAAATAAAACGAACGAAATGTGTAGGGCTATTGACGGGCATAACA
ATGACCGTTTCAAATTAACCAATTGGCATTTTTACAGTTACACAGGAACA
>Tc00.1047053505997.210  | Trypanosoma cruzi CL Brener Non-Esmeraldo-like | DNA-directed RNA polymerase III subunit, putative | genomic | TcChr9-P reverse | (geneCodeEnd+1 to geneCodeEnd+350) | length=350
CACATCGAGTAAATAAATAAGTATATATATATATATATATATGCACAAGATTAGGTATAG
GTTTCCATTTTTCACGTGCTTTTTATTTATTTAAAAGAATACGAGAATAGGGGTTATCTT
CACTCTGTTTTTTTTTTTTTTTTTCCTTTTCTCTGTGTGCGTCTTTACTTGTTTTATTTT
CTTACGGGTTTTTATTTTTATTTATTCCACATACATGTTTATACATATACACGTCAATAT
TGATTTTAGGTGAAATGATTTTGGATGAATAGACGTCGTTCTCATCGAATTGGTCGGGTA
CTTTACATGGCTAAAGATGAAGACAAGTGTTTACGTTACTTGAGACCTCT
>Tc00.1047053506933.80  | Trypanosoma cruzi CL Brener Esmeraldo-like | RNA polymerase B subunit RPB8, putative | genomic | TcChr30-S forward | (geneCodeEnd+1 to geneCodeEnd+350) | length=350
AATCAAGGAGACCATGCTCTGTTTGGGGATATTGGCGGTCGTCCGTGAGGGTGTTTCATT
AACCAAAAAAAAAAAAACATCCATGCATCGACGTACGTGAGATAAATATATTAAGAGTTA
TTTATTTATTTATTTATAAATCAAATAGAAGCTTGAAAAGAAAGAACGAGAAGAGCTTAT
TATATGTCCCCTCTTTCTCTCTCTTTCTCCCTTTCTATATATATATATATATATATATAT
ATATTCATTTATTCATTTGTGTGCCCTTTTTAAAATCTTTTTTTGGACGTTGTTACTTTT
TTTTTTTTTTTTCCTGCTTTGGTATTGTGTTTTTGATACGCGGTTCGATG
>Tc00.1047053509453.40  | Trypanosoma cruzi CL Brener Esmeraldo-like | DNA-directed RNA polymerase subunit, putative | genomic | TcChr15-S reverse | (geneCodeEnd+1 to geneCodeEnd+350) | length=350
AGCGAGGCTACGGCTTGGATGACGAGGCCTTTGACAGGGAGGAGGCTGCATTGGATATAT
ATGTATGTGTGTGTGCGGTTTGAAAAGGAAATGACGCAACGGTGCAAAAATTTTCTCTCT
CTTTCTCTTTGTTTCTCTTTGTTTCTTTTTTTTTTTTTTCCTATCTTTTTTTCGCTTCTT
AAGGAATCAACGGCAAAATACTGAAAACAACCGTGCATATAATGCATGCGTCTTTGAAGG
AGGGAGAGAAGGAGAGGAGAAGGAGATCCCAACTCGGCAGAGTGGCGTTTAATTTTCTGT
TACCACGTGTGTTTCATTGCTTGTTTTTTCTTTCTCTCTCTCTCTCTATA
>Tc00.1047053504105.30  | Trypanosoma cruzi CL Brener Non-Esmeraldo-like | DNA-directed RNA polymerase III largest subunit, putative | genomic | TcChr36-P reverse | (geneCodeEnd+1 to geneCodeEnd+350) | length=350
GTAGCGGGGCTTTCGGCCTTTTTTCTCCCTTTTTTTCTCTCGATTGTGGCTGCTAGTGAA
GTCGCTCCTGCGGGACTTCAGGTGTAATATTCATGCTTGCACAAATATATATATATATAT
TTGTGTGTGTGTGTGTGCATGTGTTTTGGAGTGGCTGGTACTTGAATGAAACACGGAATT
GTAACTACAGGTAAGGGACAGAATAATTGAGAGTCAGTAACGAAAAGGAAAAAAAGGCGG
GAGATCACAGGTGACGCCGAACCAGTGCCGGATAACAGGAGTGCATAATGTATGTCTCTC
TGTCTGTGTGTCCTTTTTTTGTATGCAGGGGGAATGGAGTATTTGGGGCA
>Tc00.1047053511417.40  | Trypanosoma cruzi CL Brener Esmeraldo-like | DNA-directed RNA polymerase III subunit, putative | genomic | TcChr9-S reverse | (geneCodeEnd+1 to geneCodeEnd+350) | length=350
CACATCGAGTAAATAAATAAGTATATATATATGCACAAGATTAGGTATAGGTTTCCATTC
TTCACGTGTTTTTATTTATTTAAAAGAATACGAGAATAGAGGTTATCTTCACTCTGTTTG
CTGTTTTTTTTTTTTTTTTTCCTTTTGTCTATGTGCATCTTTACTTGTTTTATTTTCTTA
CGGGTTTTTATTTTTATTTATTCCACATACATGTTTATACATATACACATCAATATTGAC
TTTAGGTGAAATGATTCTCGATGAATAGACGTCGTTCTCATCGAATTGGCCGGGTACTTT
ACATGGCTAAAGATGAAGACAAGTGTTTACGTTACTTGAGACCTCTTGGT
>Tc00.1047053508601.30  | Trypanosoma cruzi CL Brener Non-Esmeraldo-like | DNA-directed RNA polymerase I/III subunit, putative | genomic | TcChr30-P reverse | (geneCodeEnd+1 to geneCodeEnd+350) | length=350
TAGGTGAGTCCCAGTGAATATGCATTTTCTGTTATTTGTTTTTCTTATTGTCGTCTGTGT
GTGGTTCACCTCTTCTCCAGTGACGTAAGTGATGTCACCATTTGTCTTTTGGTATTCAGA
CATGTGTGTGGTTTTAATACGTTGTTTGTGTATGGGCTAGGACGGAGGTGGGATGCATCA
CTGTCTCGCATTATTGGCGGAAGAAGATCTCCACCGATTCGCGTAATAATAATTGATTAT
AAATATAAATGCACAATGTGAATTGACAGTGTTGAGTGTCTTTTGTGCGGTGTCTGTTTT
TTTCGTATGTTTGCGTGATGGTGTGTGAACGGTTGCAAGATCAGTCTCGT
>Tc00.1047053506435.30  | Trypanosoma cruzi CL Brener Non-Esmeraldo-like | mitochondrial DNA polymerase I protein A, putative | genomic | TcChr34-P forward | (geneCodeEnd+1 to geneCodeEnd+350) | length=350
CCAGTAATCTCTTTGCCTTCACTATTTATTTAGTTATTTCACCCTTTGCTTCTTGTTGGG
ATTATCTTGTTCTGTTTGTTGTTGTTGTTGTTTTTTCTTTGCTGCTTCCTTTTTTAACCC
ACAGATTATTATTCTCGCGAGGAGCGACGACAGATATTCATTGTTATTGACGTGTACGAT
AGCCGTTTTTGTTTTTTAGTACTTTGCGCGTGTGTGAATGTGAATGTGTGTTGCCCTTTG
TTTTGTTCCTCTCACACATTTGTTTGCCCGCCACATACCCTGCTGGCTTTTTCTTATCGC
GTACCACCATTGTTTTCTTGCCTGTGGCGTTGTACTTTGCCCTTCTGACA
>Tc00.1047053508837.180  | Trypanosoma cruzi CL Brener Esmeraldo-like | DNA polymerase I alpha catalytic subunit, putative | genomic | TcChr25-S reverse | (geneCodeEnd+1 to geneCodeEnd+350) | length=350
GGGGAACTAGCATAGAATATGAAGTTGATATTTTTATAGAAAGTCCATAGAGGCATGGAT
ATATTCCAAATACACACACAGAGAGAGAGAGAGAGAGAAAGAGAGAGAGAAAGAGAGAGA
AAGGTTGTTGTGGTGATAAAACCTTGTTTTTTTTTTTCTTTATTTGGTGGCTTTTTTTTT
CTTTTATTTAATCTTAAGTTCTCTCTTTTTTTTTTTTTTTGTGGGCATACCCTTTATGCT
GTGGTCCGTGCCTATTTATCGTGTTTTTTTTTCTTTTCTTTTGAGTGGCATTCTTGATTT
TCAAAGGGATGAGTTGTCATTTTTATTCTCTATGCATTTTTCTTGCTTTT
>Tc00.1047053511809.70  | Trypanosoma cruzi CL Brener Non-Esmeraldo-like | DNA primase small subunit, putative | genomic | TcChr13-P reverse | (geneCodeEnd+1 to geneCodeEnd+350) | length=350
GTGTGGTGTGTCGATGGGGAGTTTACCGCTTTTTTGCTATCGCCACCACCGTCGTCATTG
TCGTCATTTCCACCTTTCAATGGATAAGTTTATAGAAGTTTCCCATAGAGCTTAAACAAG
TGCAGGAGAGTAGACAATGAAACAAAAAATACAACAGAAAAAGGCTCCTCACACGGTCGG
TAATTGTGGATTGTGGATTGCACTACTTGCTAACTTTTTAAAGTATTATATATTACATAT
ATACATATGGAGAGAGGAACAAGTGGAGAGGTGGGTTGAGGGGTGTGAGGGAGAAGGAAC
ATGACTCACTACGTACTCTCTTGTGTAAATACACACGATGACAATTACTT
>Tc00.1047053507265.30  | Trypanosoma cruzi strain CL Brener | DNA polymerase delta catalytic subunit, putative | genomic | Tcruzi_7274 reverse | (geneCodeEnd+1 to geneCodeEnd+350) | length=350
TGTTAATGAAGGGACTCTTTACTAATGGGAATAGAGGGACCCAACCATCAAATAAGAAAG
AAGAGGAGGGGCTTTGGTGCAAGTTGAAAAGAAAAGAAACCAGCGCCTTCCTACCCACAG
GCGAGGGGGGGGATAGGGGAAAACAAATTCCTTGGTAGAAGGGACTTGGGTGTTTTGTGT
ATTCTAGACTTGTTTGAATTCTGTTTTTTATCGCTTCCATTTTCTGTATTTTTGTGCCTT
AACCACTATGTCACACTGATGCTTCCTGAAGGTATTAATGATGACGACTATGCATCCGAG
TCGTACCGCCAGGCAACGACAGGACTTGCACACTGCAAGTGATATTGATC
>Tc00.1047053503879.10  | Trypanosoma cruzi CL Brener Non-Esmeraldo-like | DNA polymerase delta subunit 2, putative | genomic | TcChr15-P reverse | (geneCodeEnd+1 to geneCodeEnd+350) | length=350
CGAGTGGACACGTACGTTTATATTACACAGAAGCAAACTAACAAAAAGAAAATAAATAAA
AAAACCAACAACAACAAAAACAACAAAAAAGAGGGGACAATGATTCTTGAAAATCAAATC
AAGATGAACTCTTTTGAAATATGCAACGGGGCAGTGTGGTGTTGCCTCATTTAAACACAC
GGCAGTTGCTGAGGTTCGTATTCTTTTATTTGTATTTATTCACTCTTCTGCCCCCTTTTT
TTTCCCCCACCTCTTTTTTTTTTTCTTTTTTCTTTTCTCCCTTTCCCGCTCTTTGTGTGA
ACGCAATGTTGTTGCAACCATCTGTAATGATGATTTTTAACGATGAGAAA
>Tc00.1047053506147.180  | Trypanosoma cruzi CL Brener Esmeraldo-like | DNA polymerase epsilon catalytic subunit, putative | genomic | TcChr39-S reverse | (geneCodeEnd+1 to geneCodeEnd+350) | length=350
GTCAACTCGAACAAAGAGAGAGAGAGAGAGAGAGAGAGAGAGAGAGAGAGTGAGTGAGTG
AAGAAGAATGGAACGAAAAGAAAACGAGGGAATGAGTGGGGATGATGGGAAATAAAAAGT
GAGTGGAGTAACTTCCATAGAGACCGGGAAGGCTTGCCGCTGCTGCGGTCCTTTCCACAT
AGAATCACACGGCGTTTTGCATCACGATGAAATCATGAAACAGGCATAAGCTAAAAGGCA
GGGGCTACGCTTGTTTGACTTTTCTCTGCACACACCTGTCTATGGGAGAGGCACGCAATT
GGAATAATATATATATACACATTTGTATGCATGTTCCTTTCCCTTACTCT
>Tc00.1047053510733.60  | Trypanosoma cruzi CL Brener Non-Esmeraldo-like | DNA polymerase epsilon catalytic subunit, putative | genomic | TcChr39-P reverse | (geneCodeEnd+1 to geneCodeEnd+350) | length=350
GTCGACTCGAACAAATAGAGAGAGAGAGAGAGAGAGAGACAGTGAAGAAGAATGGAAAGA
AAAGAAAAAGAGGGAATGAGTGGGGATGATGGGGAATAAAAAGTGAGTGGAGTAACTTCC
ATAGAGACCGGGAAGTCTTGCCGCTGCTGCGGCCCTTTCCACATAGAATCACACGGCGTT
TTGCATCACGATGAAATCATGAAACAGGCATAAGCTAAAAGGCAGGGGCTACGCTTGTTT
GACTTTTCTCTGCACATACCTGTCTATAGGAGAGGCACGCAATTGGAATAATATATATAT
ATATATATATACATTTGTATGCATGTTCCTTTCCTTTACTCTTGCACCGT
>Tc00.1047053509671.160  | Trypanosoma cruzi CL Brener Non-Esmeraldo-like | DNA polymerase epsilon subunit b, putative | genomic | TcChr39-P forward | (geneCodeEnd+1 to geneCodeEnd+350) | length=350
TCCTCACAGAAGTTTCATATATATAATATGATGTTTAAAAAGATTTTAAATTTAAAGTTC
TAATGTCTTTTTTTTTTTTTTAAAGCTACTACGGAATTAAATTTTTTTTTGCAGAACTTC
TTTTTTTTTTTACTTTTTTTCCTGTGGGTGGGATTTACTTATATTAGTATTATTAGTAGT
GGTATTGGTAGTGACTGGCTCATGAAACGTGTGCGGGAAGTATACACCGAGGGGGCTGAG
GAACGGCGCAGGAAGATTATTGACTTTATTCGATCTCTACAATTCTCGGTTCCACTTTAC
CGTTTAAGGCAACAAGAAGGACGTAGACCTTGCGCAAACTGCGGGAAGCG
>Tc00.1047053506435.410  | Trypanosoma cruzi CL Brener Non-Esmeraldo-like | uracil phosphoribosyltransferase, putative | genomic | TcChr34-P reverse | (geneCodeEnd+1 to geneCodeEnd+350) | length=350
TACGGAGTACATGTGGAGATGGTGCCGAATCTGCAACTAAACCAATGTGCACTAACGTCT
TTCCGGTTAGTATTGGTGCAGCTGCGGAGTCTGAAGGATGGAGAGTGGAAGAGAGGGAGA
ATGGTTCGCATGTAATGGGCATTCACGCCTTTCTGGGGGGGGGGGGGGGGTACTGGGAAA
TGTTGTGAATGGCTTCTATTGGGGATAGGAATAGAGGTCTGTTGCATCCTTGTTTTTGTG
AGATATGCACATATACATATAGGATTTGCATGCACACGCACGATTCCTGTACAAATATGC
ACTTTCCTTTGCATAGGATGCATGCCTTATTTTTGCGGATTTTTTTTTTT
>Tc00.1047053507739.40  | Trypanosoma cruzi CL Brener Esmeraldo-like | uracil phosphoribosyltransferase, putative | genomic | TcChr34-S reverse | (geneCodeEnd+1 to geneCodeEnd+350) | length=350
TGCGGAGTACATGTGGAGATGATGCGGAATCCGCAACTAAACCAATGTCCAATAACGTTT
TTCCGGTTAGTATTGGTGCAGCTGCGGACTCTGAAGGATGGAGAGTGGAGGAGAGGGAGA
ATGGTTCGCATGTAATGGGCATTCACGCCTTGCTGGTGTGTGTGTGTGTGAGGGTACTGG
GAAGTGTTGTGAATGGCTTCTATTGGGGACAGGAATAGAGGTCTGATGCATGCTTGTTTT
TGTGACATATGCACATATACATATAGGATTTGCATGCACACGCACGATTCCTGTACAAAT
ATGCACTTTTCTTTGCATAGGATGCATGCTTTATTTTTGCGGATTTAATA
>Tc00.1047053506621.30  | Trypanosoma cruzi CL Brener Non-Esmeraldo-like | ribonucleoside-diphosphate reductase small chain, putative | genomic | TcChr41-P reverse | (geneCodeEnd+1 to geneCodeEnd+350) | length=350
TGGCAAGAGCCACACAGTAATACATAATAGCAAACATACAAGAAGCTAATAGAGTAAAAT
GGAGGTATATTCGTTTATTTCCATTGTTTTTATTATTATTATTATTATTATTATTATTAT
TATTGGTGTATTTGGAAACGGTGGACAATATCTCCTCATAAATAAAAAAAAAAAAAGAGG
AAGAAATATATATATATATATATATATATATTTGGTGTTGGATTCTCTGGGGGAATATGC
TTTTTTGATAGAAATGATTTTATTTTATTATTATTATTATTATTATTATTGAGAAGGGGG
AGCCTTTTAGTTTTTTGTTTTGTTTTGTTTTGTTTTGTTTTTTGTTTTGT
>Tc00.1047053511555.80  | Trypanosoma cruzi CL Brener Esmeraldo-like | ribonucleoside-diphosphate reductase small chain, putative | genomic | TcChr41-S reverse | (geneCodeEnd+1 to geneCodeEnd+350) | length=350
TGGCAAGAGCCACACGGTAATACATAATAGTAATCATACAGGAAGCTAATAGAGTAAAAT
GGAGGGATATTCGTTTATTTCCATTGTTGTTTTTATTTTTATTATTATTATTAGTGTATT
TGGAAAGGGTGGACAATATCTCCTCATTAAAAAAAAAAAAGAGGAAGAAATATATTTTGG
TGTTGGATTCTCTGGGGTAATATGTTTTTTTTGATAGAATGATATTATTATTATTATTAT
TATTATTATTATTGAGAACGGGAGCCTTTTTGTTTTTTTTTTTTTTCTGTTTTTTTTTTG
TTTTGTTTTTGTTTTTGTTTTTGTTTTTTTTGTTTTGTGTGTGTCTATGT
>Tc00.1047053509153.90  | Trypanosoma cruzi CL Brener Esmeraldo-like | dihydrofolate reductase-thymidylate synthase | genomic | TcChr27-S forward | (geneCodeEnd+1 to geneCodeEnd+350) | length=350
TCATTTAGGAAAACCTTTCAAATCGTGCGCGCCAGAAACGGGGAGCCGAAAGTAGTACGT
GGGGACCGTAAAAAGGCGATACGAAGAGACGGACGTTGAAGAGGGCCAATGAAGTGGACA
AAGCCAGCATAATTTCTTACATAGACACAGAAATGCATATATATATATATATATATATAG
ACAGACGTGCAAGGGAAATATGTACACGTCTGGGGAAGAAACAAAAAAAAAAAAAGATAA
AACACACGCGTTTGTATGCATAAACATATGACATTATGGGCTGATTGAAGAAAAACGGTC
AACAATACACGAGGTGTTTTGGGTTTTATTTTGTTTTTGTTTTTTAAAGT
>Tc00.1047053510303.320  | Trypanosoma cruzi CL Brener Non-Esmeraldo-like | dihydrofolate reductase-thymidylate synthase, putative | genomic | TcChr27-P forward | (geneCodeEnd+1 to geneCodeEnd+350) | length=350
TCATTTAGGAAAACCCTTCAAATCGTGCGCGCCAGAAACGGGGAGCCGAAAGTAGTACGT
GGGGACCGTAAAAAGGCGATACGAAGAGACGGACGTTGAAGAGGGCCAATGAAGTGGACA
CAGCCAGCATAATTTCTTACATAGACACAGAAATGCATATATATATATAGACAGACGTGC
AACGGAAATATGTACACGTCTGGGGGGAAAAAATGGTAAAACACATGCGTTTGTATGCAT
AAACATATGGCATTATGGGCTGATTGAAGAATAACGGTCAACAATACACGAGGGGTTTTT
GGTTTTATTTTGTTTTTGTTTTTTAAAGTTACTTTGCGGAACTCCTTGGT
>Tc00.1047053510053.60  | Trypanosoma cruzi CL Brener Esmeraldo-like | cytidine deaminase-like protein, putative | genomic | TcChr17-S reverse | (geneCodeEnd+1 to geneCodeEnd+350) | length=350
CTGGTATTGATGTGAAAATGTTGAGATGATTTTATGTGACGTCAACTGAATTGTGGGGGG
GAAATTCATTTAATGGATGGATTTTCTTGTTTGTTTTGTTTTGTTTTGAGTTTGTGAAAA
AAATGCTTGTTAGTGGGCTGGATACCTAAATTGACATATATCCCGATAAAATGAATGTAG
CATTTTTTTTTTTTTTTTTTTTTTTTTTTTTTTTTGGTATGTGATATGGTTGATTCCAGG
ACACAACAAATACAAATGTCCGAGAAAATGGATAAGGGTCCGGCTTTCCTAAGCGATACC
AAAGGTCCACATCAAGTTCTAAAAAATGAAAGGGAAAAAAAGACGGACTG
>Tc00.1047053511321.23  | Trypanosoma cruzi CL Brener Non-Esmeraldo-like | cytidine deaminase-like protein | genomic | TcChr17-P reverse | (geneCodeEnd+1 to geneCodeEnd+350) | length=350
CTGGTATTGATGTAAAAATGTTGAGATGATTTTATGTGACGTCAACTGAATTGTGGGGGG
AAATTCATTTAATGGATGGATTTGTTTGTTTGTTTCTTTTTGTTTTGAAGAGTTTGTGAA
AAAAATGCTTGCTAGTGGGCTGGATACCTAAATTGACATATGTCCCGATAAAAAGAATGT
AGTATTTTTTTTTAATGTTTTTCTATTTTATAATTTTTTTGGATACAGCGATGGAAACAA
TCAAGAATCCGATAACGGTAAAACTGATTTTTCTTATATTCTTTTGTCTGCTCTTTTTTG
ATTCCCACCTCGCAGCAGACTTTTTTTACTCGAGGATCCTAAATTCCACC
>Tc00.1047053506855.260  | Trypanosoma cruzi CL Brener Non-Esmeraldo-like | thymidine kinase, putative | genomic | TcChr10-P reverse | (geneCodeEnd+1 to geneCodeEnd+350) | length=350
TTATCTGGCTGCATGCCGCGCATAGACACTAAAATAGATTCCCTCCCCCCGAATTATTAG
CATAGAGAGAGAACAATTTTGTAACACGAGGAGTTTTTCGATGATCGCTTCAACAACACC
TATTCCCTTCTTTACTCAACACACACAACAGAACAAAAAGTTTATATTTGTTTCTGCTTA
AGGAAGATGAGAAGAACAACAACACAAAAAAAAGAGAGAGAGAGACTTTTTACTGTTTGG
TAGCTCACAATGGAATAAGCAACCGCAGGAGGAACAAAAAAAAAAAAAAAAGAGAGAGAG
AGAGAGAGTTCTCTTTATCCAAATGGATCAAGCGCAATGAAAATGCGGAA
>Tc00.1047053511133.20  | Trypanosoma cruzi CL Brener Esmeraldo-like | thymidine kinase, putative | genomic | TcChr10-S reverse | (geneCodeEnd+1 to geneCodeEnd+350) | length=350
GTATCCGGCTGCATGCCGCGCATAGACACGAAAATAGATCCCCTCCCCCGAATTATTACC
ATAGAGAGAGAACACTTTTGTAACACGAGGAGTTTTTCGATGGTCACTTCAGCACCACCT
ATTCCCTTCTTTACTCAACACACACAACAGAACAAAAAGTTTATATTTATTTCTACTTAA
AGAAGATGGGAAGAATAACAACACAAAAAAGGGAGAGAGAGAGAGTTCTCTTTACCCTAA
TAGGTTGAGCGCAATGAAAATGCGGAAAACGATGTGAGGATCAGCAGTGGCTGCAAAGAC
ATGCTTCTAGATGAGGTGCGAGCCCCCTCCAGAGAAGAATCAACACAGAC
>Tc00.1047053503679.10  | Trypanosoma cruzi CL Brener Non-Esmeraldo-like | aspartate aminotransferase, putative | genomic | TcChr38-P forward | (geneCodeEnd+1 to geneCodeEnd+350) | length=350
TTGAAAGTACATTTTTGTTTTTCTTTTCCTTTTTTTTCCCCCCCCCTCCCCCAGACACAC
ACACACACACACAGAAACAAAATTTAATAATAAAATATTAAAATAAGGAAGATCAGGACG
AAAAATAACAAATAAAAATCAAAAGCTGGAAAAAAATAAAAATATAATAAAAATATAATA
AAAATAATAAAAAAGAAATGAATATATATATATATATATATTCTTGAATGGATAAATGAG
GAAATACGAGGAAATTGTAATAATATATATATTATTATTATTAAGATGTGCATAGATATA
TATATTTATATACATGGAAAGATTAAATGGAAAAGAAAGAGAGAACAAAA
>Tc00.1047053503841.70  | Trypanosoma cruzi CL Brener Esmeraldo-like | aspartate aminotransferase, putative | genomic | TcChr38-S forward | (geneCodeEnd+1 to geneCodeEnd+350) | length=350
TTGAACGTGCATTTTTGTTTTTCTTTTTTTCTTTTTCTTATTCTTTTTCTTTCCCCACCA
GACACACACACAAACAAAATTTAATAATAAAATATTTAAAATAAGGAAGATCAGTACAAA
AAAATAAAAATAAAAATAACAAATAGAAATCAAGAGGTGGAAAATAAAAAAATAAAAAAT
AATAATAATAATAATAATAATAATACAGAAATGAATATAAAAATATATATTTGAATGGAT
AAATGAGGAAATACGAGGAAATTGTAATAAATATATATATATATATATATATATATATAT
ATTATTAAGATGTGCATATATATATGGAAAGATTAAATGGAAAAGAAAAA
>Tc00.1047053504147.110  | Trypanosoma cruzi CL Brener Esmeraldo-like | asparaginase, putative | genomic | TcChr37-S forward | (geneCodeEnd+1 to geneCodeEnd+350) | length=350
TTTGCGTCAAGAGTGGAGGGAAAAGAGGAACCGCAGTCTTTTTTGCTGTTGTTCAAATAA
AAGTACACGGCAAGAAGTATATATATATATATGAGGCAATAGTTTTTGGTTCACTACGGC
GGTGAGACAACTGGGGACAATAAAACCAGGTGGACGAGAAGTTTCCCTGATATCTGGAGG
ACCCAAGTAGAGGAGAAAGAAAACCTCTGATGGACGCATTAAAATTTTCTTTTTCTTTTT
TTTTGTGTGTGTGAGCCTGTGAAAAAGATGCTCGCTATAAAACTGGCCACACAATTTAAT
ATTTATTTTCTGTTCTATGATCCTTTGGAAGGCCGCGATGGGAGGAACTA
>Tc00.1047053510823.80  | Trypanosoma cruzi CL Brener Non-Esmeraldo-like | cytoplasmic l-asparaginase i-like protein, putative | genomic | TcChr3-P forward | (geneCodeEnd+1 to geneCodeEnd+350) | length=350
AAGTCAAAAAATATGTGTGTATGCAAACTGTTGATCCTTGGGGATGGTTGTGGAGATATT
TCTTCATTAATAAGAATAATAATAATAATAATAATACACTTATTCATTTTATTTTTTAAT
CTGAGCACATGCGTGGTTTTTATTGACTCCTCCTCTTTTCCCGCTTTGATTGTTCCCGTG
TGCTGTCTTCTGTACGACCCATCGCTATGGGTGAGAGGGAGAGACCTGTCCTTTGTCTTT
TCGTGCCACCAGACATCCACGCACTAATACCGGGTTGGCACATTTCATGCATTAGCATTT
GTGCATACCCGGTTTGGGTGAGGAACGTGACGGCGGGCCGCCTAACGGGG
>Tc00.1047053503625.10  | Trypanosoma cruzi CL Brener Non-Esmeraldo-like | asparagine synthetase a, putative | genomic | TcChr29-P forward | (geneCodeEnd+1 to geneCodeEnd+350) | length=350
TGTTTATAGGCATTACAGTATTCTTTTTTTTTTTTTCTGTGTGTGTCCGTGTGTGTGTTT
GTACGTTTTCTCGTTGGTTGTACGTTTTTTTTTTTTATATATATATAGGAGCTTGTGAAG
AGAATGATCGTGGGAGAGCTGGCCAACCTACCTAATGTATGTGCGCCCTGATAAATGATT
GCATTCTTGATGATACTTCTCTACCGTATGAATCTTTTGGGAAGAACGCGACTTTGTAGG
GGCGGGGAACCGATAGAGGCCGGATAATATTTTAAATTTTATTTTGCCATCCCACCCTAA
CCCCCTTTGATTCCCACCACGCGGCGGTGTCTTGTGGTTGGAGGACCCCA
>Tc00.1047053503899.90  | Trypanosoma cruzi CL Brener Esmeraldo-like | asparagine synthetase a, putative | genomic | TcChr29-S forward | (geneCodeEnd+1 to geneCodeEnd+350) | length=350
TGTTTATAGACATTTCAGTACTCTTTCTTTTTTTTTTTTTTTTTTTTTTTTCTGTATTTG
TCTGTGTGTGTGTTTGTACGTTTTCTCGTTGGTTGTACGGTTTTTTTTTTTCTTTTTTTT
TTTTTTTTTTTTTTTTTTCATAGGAGCTTGTGAAAAGAATGATCGCGGGAGGGCTGGCTA
ACTTAATTATAATGTATGTTTACATCCTGATAAAATGAATGCATTCTTTATGATACTTTT
CTGCCGTATGAATCTTTTGGGAAGAACGCGACTTTGTAAGGGGGCAGGGAACCGATAGAG
GCCAGTGTATTTTGTTTTTATTTTGCCATCCCACCCACCCACCCCGTTGA
>Tc00.1047053506529.420  | Trypanosoma cruzi CL Brener Esmeraldo-like | alanine aminotransferase, putative,glutamic--alanine transaminase, putative,glutamic--pyruvic transaminase, putative | genomic | TcChr6-S reverse | (geneCodeEnd+1 to geneCodeEnd+350) | length=350
CGTGGAGAGCGCCTGTGTAAGTACATACATATATATGTGCATGCATGCATATGTATATAT
GGGGAAGGGAAGAAGGAAAGGGGAGATGGGGTTTGTCTTTGTTTGTCTGTATTTCCTGAT
GCAGCACGCATGCCGCCTGCCCACACTGCAGAGATCCGGCATTGAAGCGAATGTCAGTGA
TGAATGTGGGTGTGGGGATGGGGAGTGTGTGATTGAGCGAATGATGATTTAGGCAAGTTC
TTGCTTTTTGAGAGCGTATTGAACTTTTTTTTTAGGTGGTTTAGTTGTCTTTTTTTTTTT
TTTTATTATCTTTTTTTGAAAAGAGCGCATTAGGGAGATGTGAACGCATT
>Tc00.1047053506529.430  | Trypanosoma cruzi CL Brener Esmeraldo-like | alanine aminotransferase, putative,glutamic--alanine transaminase, putative,glutamic--pyruvic transaminase, putative | genomic | TcChr6-S reverse | (geneCodeEnd+1 to geneCodeEnd+350) | length=350
CGTGGAGAGCGCCTGTGTAAGTACATACATATATATGTGCATGCATGCATATGTATATAT
GGGGAAGGGAAGAAGGAAAGGGGAGATGGGGTTTGTCTTTGTTTGTCTGTATTTCCTGAT
GCAGCACGCATGCCGCCTGCCCACACTGCAGAGATCCGGCATTGAAGCGAATGTCAGTGA
TGAATGTGGGTGTGGGGATGGGGTTGGGGGCTTTGGCTGAGAATACTTTTGTTGATTTTG
GTTCTGTGTATGATAAATAAAACGACGGAGTGAATTTTATTGCTGTTGGCTGCTTTACGA
GGCAAGCGAGAAAACGGGGGTGTTCACGCGCACATAAATTTAACACTAGC
>Tc00.1047053510889.120  | Trypanosoma cruzi CL Brener Non-Esmeraldo-like | alanine aminotransferase, putative,glutamic--alanine transaminase, putative,glutamic--pyruvic transaminase, putative | genomic | TcChr6-P reverse | (geneCodeEnd+1 to geneCodeEnd+350) | length=350
CGTGGAGAGTGCCTGTGTAATTAAGTACATACATACATACATACATACATATATATATAT
TTGTGCATGCATGTATATATGGGGAAGGGAAGAAGGAAGGGGAGAGGGGGTTTGTCTTTG
TTTTGTCTGTATTTCCTGATGCAGCACGCATGCTGCCTGCCCGCACTGCAGAGATCCGGC
ATTGAAGCGAATGACAGTGATGACTGTGTGTGTGTGTGGAGATGTGGAGTGTGTAATTGA
GCGAATGATGATTTAGGCAAGTTTTTGTTTTTTGAGAGCGTATTGAACTGTTTTTTTTTT
TTTTTTAGGTGCTTTAGTTGTCTTTTTTTTTTTCTTTGCGTTTTTTTTTT
>Tc00.1047053510889.140  | Trypanosoma cruzi CL Brener Non-Esmeraldo-like | alanine aminotransferase, putative,glutamic--alanine transaminase, putative,glutamic--pyruvic transaminase, putative | genomic | TcChr6-P reverse | (geneCodeEnd+1 to geneCodeEnd+350) | length=350
CGTGGAGAGTGCCTGTGTAATTAAGTACATACATACATACATACATATATATATATTTGT
GCATGCATGTATATATGGGGAAGGGAAGAAGGAAGGGGAGAGGGGGTTTGTCTTTGTTTT
GTCTGTATTTCCTGATGCAGCACGCATGCTGCCTGCCCGCACTGCAGAGATCCGGCATTG
AAGCGAATGACAGTGATGACTGTGTGTGTGTGTGTGGGGATGTGAGGACGGGGGCTTTGG
CTGAGAATAATTTTGTTGATTTTGGTTCCGTGTGTGATAAATAAAGCGGTGGAGTGAATT
TTTTTGCTGCTGGTCGCTTTACGAGGGAGGCGAGAAAACAGGGGTGTTCA
>Tc00.1047053507091.50  | Trypanosoma cruzi CL Brener Esmeraldo-like | aspartate carbamoyltransferase, putative | genomic | TcChr25-S forward | (geneCodeEnd+1 to geneCodeEnd+350) | length=350
AGGAGGTGGGGGAAATATGCGGAGGGGATGTGTGCAGTTTTGTACTGCGGGGGAGACGGT
TTAACCAACGCCATGGATATTTGATGTTTGACTGTTTCTTCTTTTTTTTTTTATTATTAT
TATTGTTTCAAGAATAAAACAACAACAACAGCCAAATAGGAAAATAATAAAAAAAAAAAA
AATGAAGAAAAATAAAAAGAATGAGAGTGTGTGTGATCGAGCGCAAAACGCAGCCGAAGG
TTTAAACCACAACCACCCAAAACACATCTATGACAAAAATAAAACGAACGAAATGGGTGG
GTCCGTTGACGGGCATAACAATGTGACCGCTTTAAATTAACCAATTGACA
>Tc00.1047053508375.30  | Trypanosoma cruzi CL Brener Esmeraldo-like | aspartate carbamoyltransferase, putative | genomic | TcChr21-S reverse | (geneCodeEnd+1 to geneCodeEnd+350) | length=350
AGGAGGTGGGGGAAATGTATGGGAGATATATACTCTTGTGTACTGCGGGGGAGGCGGTCC
AACTAACGCCATGAGTATTTGATGTGTGACTGTTCCTTCTTTTTTTTTTTTTTTTTACGA
ATAAAACAACAACAACAGCAAAATAATAAAAATAAAAATAAAAATGAAAAAAATGAAAAG
AATGAGAGTGTGTGTGATCGAGCGCAAAACGCAGCCGAAGGTTTAAACCACAACCACCCA
AAACAAATATATTACAAAATAAAACGAACGAAATGGGTGGGTCCGTTGACGGGCATAACA
ATGTGACCGTTTTAAATTAACCAATTGGCATTTTTACAATTACACAGAAA
>Tc00.1047053507875.20  | Trypanosoma cruzi CL Brener Esmeraldo-like | glutamate dehydrogenase, putative | genomic | TcChr34-S reverse | (geneCodeEnd+1 to geneCodeEnd+350) | length=350
GATCTCTGTTGGGAAACATTGAAAAAAGAAACGATAATTTTAAAGCTGAAGGAAAACGCG
AACAATCAAATAAAGTGGTGAAAAAGAAAAAAAAAAGCTTGTGATTTTTGGTATTACAGG
AATATACAAATATCTCCGTACGCAGAAGTGCGATTTCTGTGGTGTTTGTGTGTCCGAAGG
AAATGCCGTTATATTTGCGGAATGTCTTGACATTGCTGCTTTATCTGTTTTTTTTTTTTT
TTTTTTTTTTTTCTTATTTTTATTAAAAATTTTTTTAAATATTATATTTAGTGAGGGTTT
TTGAATTAAACGCGAGGGGGGAGAATTCACGGGGATTAATTATCATAAGT
>Tc00.1047053508111.30  | Trypanosoma cruzi CL Brener Non-Esmeraldo-like | glutamate dehydrogenase, putative | genomic | TcChr34-P reverse | (geneCodeEnd+1 to geneCodeEnd+350) | length=350
GATCTCTGTTGGGAAGCATTGAAAAAAGAAGCGATATTTTTAAAGCTGAAGGAGAAAGTG
AACAATCAAATAAAGTGGTGAAAAAGGAAAAAAAACTTGTGATTTTTGGTATTACAGGAA
TATACAAATATCTCCGTACGCAGAAGTGCGATTTCTGTGGTGTTTGTGTGTCCGAAGGAA
ATGCCGTTATATTTGCAGGATGTCTTGACATTGCTGCTTCATCTGTTTTTTTTTTTTTTT
TTAAATCAAATTATTTTTAATATTATAGTGAGGGTTTTTGGATAAAACGCGAAGGGGGGC
AATTCACGAGGATTAATTATCATAAGTCGTTGATGACTACATTATTATCA
>Tc00.1047053503405.10  | Trypanosoma cruzi CL Brener Esmeraldo-like | glutamine synthetase, putative | genomic | TcChr27-S forward | (geneCodeEnd+1 to geneCodeEnd+350) | length=350
AGTGTCGAAATATAGAGCAATGATATGCGAACATGACTTTGCTTTGGGGGTTGGCCGCCA
AAAAAACACCATTATATATATCATATATATATATATGTTTTTTTTTTTTTTTTTTGTTTT
TATGATTAATTAAGCGCCTTATAAATAAATTTTTATTTTTATTTTTTTTTTGTTTTTCAA
TAAGCCTTAGCAAAAAACTGCTCTTAGAAATTGTTGTAGTAGCGTAATGAATGTGAGGCG
AAACTTTATGACCGCTGTGATGCTTTGATGCTATGTAACGAGCATAAATAGAAATACAAA
AATGCTACAGCCCTAAGCCCAAATATTTTTCCTTTTTGCTTGCAGTGAGA
>Tc00.1047053508175.370  | Trypanosoma cruzi CL Brener Non-Esmeraldo-like | glutamine synthetase, putative | genomic | TcChr27-P forward | (geneCodeEnd+1 to geneCodeEnd+350) | length=350
AGTGTCGAAATATAGAGCAATGATATGCGAACATGACTTTGCTTGGGGGTTGGCCGCCAA
GAACATCATTATATATCATATATATGTTTTTCGTTTTTATGATTAATTAAGCGCCCCTTA
AATATATTTTTATTTTCTGTTTTTCAATAAGCCTTAGCAAAAAACTGCTCTTAGAAATTG
TTTTAGTAGCGTAATGAAAGTGAAGCGAAACTTTATGACCGATTTGATGCATTGATGCTA
TGTAACGAGCATAAATAGAAATACAAAAATGCTACAGCCCTAAGCAAAAATATTTTTCCT
TTTTGCTTGCAGTGAGATGGTGCAAAAAGCCGTAAGAAAAAAAAAAACAG
>Tc00.1047053508373.10  | Trypanosoma cruzi CL Brener Esmeraldo-like | glutamine dependent carbamoyl-phosphate synthase, putative,GATase-CPSase, putative (PYR1A-B) | genomic | TcChr21-S reverse | (geneCodeEnd+1 to geneCodeEnd+350) | length=350
CACCGAGTGCTTCTTTAAAAAGTACATACATACTTATATATGTATCTATATATATATATA
GATATAGATATAAAGAAAACTGAAACGGAAACAAAAAAAAAATAAAATTACGGAGAAATA
AACAAAAGCGAGGATTAAAATTAAACCAAAGCAAACAAAATGTGTTTTTTTTCTTTTTTT
TTTTGGATTTGACTTTATTTATTTTTTAGTTTCTTGTTGTCTTTACTTTTTGACACAATG
GATTGGTCACGATGTCTTCCTTTTCACCCACGCACGACGTCCATTTTATTTTCTCTTTGG
GAGGGAGGGAGGGTGGCTCGGTTTGTGTCATGTTGTTGGGTCAGTGACTC
>Tc00.1047053504213.80  | Trypanosoma cruzi CL Brener Esmeraldo-like | threonine synthase, putative | genomic | TcChr11-S forward | (geneCodeEnd+1 to geneCodeEnd+350) | length=350
AGATTATCTGAGGTACTACGGGCGCCTGTCGTGTTTATATACAAACATGTATGCATATGA
AGAAGTGGCGATCATTTGCTGACAATACACATCTTCTCTCATTTCCACCGTTTCTTTATT
TTTTATTTTTCTTTTTTTTTTTTTTTTTCTTTCTGTTTGTTGTTGTTGTTGTTGAGAGAA
ATAAAACATAATTGTAATGTGAGGACAGCCAGTCATAGCGATGTCGCCTTTTTCTTCGGT
ATTTTCTTTGCCCGTCTGTCAGTGCGTCTATCTGTAATACGCCTGTCTCATTCTACCGCT
ATGCATGCATGTTTTTACCGCCAGACGCATGAAACATTTCTTTTGTTGTT
>Tc00.1047053508857.160  | Trypanosoma cruzi CL Brener Non-Esmeraldo-like | threonine synthase, putative | genomic | TcChr11-P reverse | (geneCodeEnd+1 to geneCodeEnd+350) | length=350
AGATTATCTGAGGTACTACGAGCGCCTGTCGTGGCTATATACAAACATGTATGCATATGA
AGAGGTGGCGATCATTTGCTGACAATACTCATCTTCTCTCATTTCCACCGTTTCCTTTTT
TTTTTCTTATTTCTTTTTTCTGTTTTTTTTTTTGTTGTTGTTATTGAGAGAAATAAAACA
TACTTGTAATGTGAGGACAGCCATTCATAGCGATGTCGCCTTTTTCTTCGGTATTTTCTT
TGCCCGTCTGTCAGTGCGTCTATCTTTAATACGCCTGTCTCATTCTACCGCTATGCATGC
ATGTTTTTACCGCCAGACGCACGAAACATTTCTTTTATTGTTGTTGTTGT
>Tc00.1047053509937.150  | Trypanosoma cruzi CL Brener Non-Esmeraldo-like | serine hydroxymethyltransferase, putative | genomic | TcChr11-P forward | (geneCodeEnd+1 to geneCodeEnd+350) | length=350
ACCATTATTATTATTATTATTAATTGGGGACTTGTGAAAGGAACGTTTGCAAGAATGCGG
GCTATTCAAATGAAAATGCATCCGGATTTGAATATACATGTTCTCCTACACGATGCCTTT
TCCATCTTATGTTTTTTTTTTTTTTTTGGTTGACTGCGATGGAAAGGAATCAACGAACCA
ATAACGGCGAGGCGAATATATTTATATATTTTTTTATTTTTTGCCATCCACCCTTTTTGA
TTCGGACGTTGTGGTGGGTTTTTGTGGCTTTGGAAGGACCTTAAATTCTACCACTTTGTA
AGGGATAAATATCTCTAACTCGAATAGACTCTGCGACGTGCCACGAGAGT
>Tc00.1047053508741.170  | Trypanosoma cruzi CL Brener Non-Esmeraldo-like | glycerate kinase, putative;with=GeneDB:LmjF02.0500 | genomic | TcChr24-P forward | (geneCodeEnd+1 to geneCodeEnd+350) | length=350
TCCGTTGCCGCACGTTGCAATGATGCAGCGACACAGGGGCTAGGAGGGCTCCTATTCCCC
CCTCCCCCCCTCTAAGCTAAACTGCTAAGATTCTAATTAAAATTTAAGGCAGGTGGATCG
TCTTGTTTTATTTGTTTAAGAATGTAAGGCGGAGTAGTGCTTTATGCACAGGAAGAGGGT
TTGGAATAAAATAACGACTTTTTTCTTTTTTTTCTAATATTTGACGGCCGTCCTTCGTCC
AGGCGTGTCGCATTCAGCGTGTGTGTGTGTTTTCTTTAAACGGCAGGTGTCTCTTGTGTT
GTCGCCGTGTGTTGATTTCCCTTTTTTCGTTTTTTTTGTTGTTTCTTTAT
>Tc00.1047053511071.140  | Trypanosoma cruzi CL Brener Esmeraldo-like | 2-amino-3-ketobutyrate coenzyme A ligase, putative | genomic | TcChr26-S forward | (geneCodeEnd+1 to geneCodeEnd+350) | length=350
TTTTTTAAGAATAACAAAAGTAAACATAAAAAATATAAAATGAAAAGACGCTTGTTTCTG
ATTTTACGTGCATACTAGTGGTTTTTACGCAATTAACTTTAAATAATTACATCATTTTTT
GTTTGTTTTGTTTTCTTTTGATGGTTTGTGTGGTGGTTTATTATTATTATTTCCCCTCTT
TATCATTATTTATTTGTTTGGATATTCTGAAAAGAATATTCACGATGAAAGCTGGATAAC
TAAATTTAATTAATATTTTTCGATAAGACGAATACGTTTCAGTACCCATTCTTTTCCATT
ATTATATGATCCTTTGGAAGACCGCGATTGAAGGAAATGAAGGAACATAT
>Tc00.1047053511899.40  | Trypanosoma cruzi CL Brener Non-Esmeraldo-like | 2-amino-3-ketobutyrate coenzyme A ligase, putative | genomic | TcChr26-P forward | (geneCodeEnd+1 to geneCodeEnd+350) | length=350
TTTTTTTAAGAATAACAGGAGTAAACATAAAAAATATAAATTGAAAAGACGCTTGTTTCT
GATTTTGTGTGCATACTAGTGGTTTTCACGCAATTAACTTTAAATAATTACATCATTTTT
TTGTTTGTTTGTTTGTTTGTTTTGTTTTGTTTTGATGGTTTGTGTTTGTTATTATTATTT
CCCCTCTTTATCATTATTTATTTGTTTGGATATTCTGAAAAGAATGTTCACGATGAAAAA
TGGATAACTAAATTTAATTAATATTTCCCAATAAGACGAATACGTTTCAGTACCCGTTCT
TTTCCATTATTATATAATCCTTTGGAAGGCCGCGATTGAAGGAAACGAAG
>Tc00.1047053509161.10  | Trypanosoma cruzi CL Brener Non-Esmeraldo-like | ubiquitin carrier protein 4, putative | genomic | TcChr35-P reverse | (geneCodeEnd+1 to geneCodeEnd+350) | length=350
GGAGGAAGCAAGGGAGGAAGGGGGGGATTAAAAAAAAAAAAAAAAGCTTGAGGGACTTTA
AGCGAAAAAGCGAGGGAAAAAAATTATGTGAAAGCTCATTGTTTTACGAAGGAGTGAGAT
CACGTTCTCCCCTTTCAAAATTATTCCTGTGGAGGAGGTTCTAGTCCTAAGGGGCGAGGG
TTCAAAGAATGGTAGAGCGAGGAAAATAGGAAAAAAAAAATATCAACCTTTTTCTGCTGG
TTTGCGTGACCTTATTAACTGCAGCACCGTACTTGTACAGGCCCATGGCCACCCGCATTC
CCCACCGATGTATTTAAGTACGTGTTACGGGACGTCGCCCTCATTTTTTT
>Tc00.1047053509163.80  | Trypanosoma cruzi CL Brener Non-Esmeraldo-like | glycine dehydrogenase [decarboxylating], putative,glycine cleavage system P-protein, putative | genomic | TcChr35-P forward | (geneCodeEnd+1 to geneCodeEnd+350) | length=350
AACTGTTGCAATGGGAGACAGTATTTTTTTAATTTATTTATTACCAATTTTATATTTTTA
TTTGTTTCTGCATCCATTTCTTGGGTGATAGAGTGTTTTGGGCCTATTTTTGTCTGGTGT
GATAAAACTGAACAGGGGGAGAGGGATATGATTGTGTGTGAGTGCGTGTTTGTCTGTGTG
GTCGCAGAATGATTTTATGGTCTTTATCCTGTCAAGTGCTCTTCTTTAGGATGTACAATA
ATTTCAATGCGAAGATGCTTTGCCCTTGCAATCGCCTGGATTTTTCCTGCTTATTATTCC
CTTTGTTAACACTGTTGTTGATTTGTTAAGGTAAAGCTTTACTGCAACTA
>Tc00.1047053510911.50  | Trypanosoma cruzi CL Brener Esmeraldo-like | glycine dehydrogenase [decarboxylating], putative,glycine cleavage system P-protein, putative | genomic | TcChr35-S forward | (geneCodeEnd+1 to geneCodeEnd+350) | length=350
AACTGTTGCAAGGGGAGGCAGTATTTTTTATTTATTGCCAATTTTATATTTTTATTTGTT
TCTGCATCCGTTTCTTGGGTGATGGAGTGTTTTGGGCCTATTTGTGTCTGGTGTGATAAA
ACTGAACAGGGGAGAGGGATATGATTGTGTGTGAATGCGTGTTTGTCTGTGTGGTCGCAG
AATGATTTTATGGTCTTATTCTTTATCTTGTCAAGTACTCTTCTTTAGGATGTACAATAA
TTCCAACGTGAGGATGCCTTGCCCTTGCAATCGCCTGGATTTTTCCTGCTTATTATTCCC
TTTGTTAACACTTTTGTTGATTTGTTAAGGTAAAGCTTTACTGCAACCAT
>Tc00.1047053504017.40  | Trypanosoma cruzi CL Brener Esmeraldo-like | glycine synthase, putative;with=GeneDB:LinJ36_V3.3990 (GCVT1) | genomic | TcChr18-S reverse | (geneCodeEnd+1 to geneCodeEnd+350) | length=350
TGATGATGTTGGAGGGGTTGGCGGCCCCGTACAAGCCGGTGATTGGTGGCCGGGTGGTGG
TGGTGGGCCGCACAGGGAGGAAAAGAAGAAAAAAATAAAGTAAGGGAAATAAGGCACAAG
AGAAAAGCAAATCGACACAGCGACGAAAAAGGGAGAATCGTGGGAGGTGTTGCATATCTC
ACGTGGTTCGCCTGAGGAGTTCCGGATGCGAGTCGCGATGAAATACCGCGGGGGGTAGGA
CGCATCGTGTCGATTGCTGGCTGCTCGCTATCTTGTGGGTAAACACATACTTTTTCTTTT
TTTGCGCTTCTTTCTCTCTATTTTATTCCCTTTTTTTTTTTCTCTTCTTT
>Tc00.1047053511231.50  | Trypanosoma cruzi CL Brener Non-Esmeraldo-like | glycine synthase, putative;with=GeneDB:LinJ36_V3.3990 (GCVT1) | genomic | TcChr18-P reverse | (geneCodeEnd+1 to geneCodeEnd+350) | length=350
TGATGATGTTGGAGGGGTTGGCGGCCCCGTATAAGCCGGTGATTGGTGGCCGGGTGGTGG
TGGTGGGCCGCACAAGGGGGAAAAGAAGAAAAAAATAAAGTAAGAGAAAGAAGGCACAAA
AGAAAAGCAAATCGACACAGCGACGGAAAAGGGAAAATTGTAGGAGGTGTTGCATGTCTC
ACGTGGTTCGCCTGAGGAGTTCCGAATGCGAGTCGCGATGAAATACCGCGGGGGGTAGGA
CGCATCGTGTCGATTGCTGGCTGCTCGCTATCTTGTGGATAAACACATACTTTTTCTTTC
TTTGCGCTTCTTTCTCTCTATTTTATTCCCTGTTTTTTTCTTTTTTCTTC
>Tc00.1047053506701.10  | Trypanosoma cruzi CL Brener Non-Esmeraldo-like | dihydrolipoamide dehydrogenase, putative (GCVL-1) | genomic | TcChr36-P reverse | (geneCodeEnd+1 to geneCodeEnd+350) | length=350
GACGAATTTGGATATATATAGATATATGTGTATATTCTTTGTAGTTATACAAAGATGGCT
TTAAAAGAGTGAAGAAAAAAATTTTGGAAAAAGAATGTTATCTGAATTACGGTTTCTGTT
GGCACAAGGAAAATAGAATATAAATTATTATTATTATTTTTTTTTTTAATTATTTAATTG
GTTGTTTTTTTTTTTTGTTTTTTTTTTTTTGTTAGGTTTATCTTTTGCCATGTATTGTTT
TTCGCCATTATATATGTATGGAATTTAATTGAATATTTTTTTGCCAACGCTTTTTATTAT
TATTAATTGCTCGGTAAAAAAATAGTAATTGAATTATAATGTGCCAAGGT
>Tc00.1047053508933.20  | Trypanosoma cruzi CL Brener Non-Esmeraldo-like | dihydrolipoamide dehydrogenase, putative,acetoin dehydrogenase e3 component, putative | genomic | TcChr31-P forward | (geneCodeEnd+1 to geneCodeEnd+350) | length=350
GAAAGGAAGGGACATGCGAAAGTAAAAGATTTCATTTCATGGAAAAATGCTCCGACCCTC
GACGGGGGACCAATTTTTTTTTCCTTTTTTTTGCAGTGAAGAAAGTGACAAATGCGGTAG
AGATTTCCCTCAGGGCAGGCAAAGAAACGGAGCCCTCAGCGCCATCTCTGTTTACGCTAT
TCTCCTTCTTTTACCCCTCTTTTTTTTTTTTTTGGAAAGGACACCCTTCAACGCGTATAC
ACAAGCTACATGTAGAGAGAAATGGGAATGTACTGCACAGGACCAAAAACGTATGCGTGT
GCATGTACGGCTGTTTTTCCGTTTTCCTTTTTTTCTTTTTGACTGTTTCA
>Tc00.1047053509379.10  | Trypanosoma cruzi CL Brener Esmeraldo-like | dihydrolipoamide dehydrogenase, putative (GCVL-1) | genomic | TcChr36-S reverse | (geneCodeEnd+1 to geneCodeEnd+350) | length=350
GACGAATTTGGATATATATAGATATATGTGTATATTCTTTGTATTTATACAAAGATGGCT
TTAAAAGAGTGAAAAAAAAAAATTTGGAAAAAGAATTTTATCTGAATTACGTTTTCTGTT
GGCACAAGGAAAATAAAATATAAATTATTATTATTATTATTATTATTATTATTATTATTA
TTATTTTTTTTTTTTTTTTTTTTTTTTTTTTTTTTTTTTTTTTCTTGAAGTTTATCTTTT
GCCATGTATTGTTTTTCGCCATCATATATGTATGGAATTTAATTGAATATTTTTGTGCCA
AAGCTTATTATTATTATTAATTGCTCGGTAAAAAAATATTAATTGAATTA
>Tc00.1047053504013.40  | Trypanosoma cruzi CL Brener Non-Esmeraldo-like | serine acetyltransferase, putative (SAT) | genomic | TcChr34-P reverse | (geneCodeEnd+1 to geneCodeEnd+350) | length=350
AAAGGTGGATCGGATATCTGAGAGCACCACACACAGTGAAGTAATGACAAAATTGAAAGT
ATTTTATTTTTTTTCGAACTCGGATAGTCAAAAACACATACACACAAAAAAAAAAAAAAA
GAAGAAGCAAGAGAATGTGAGGAATAAGGTGAATTGATATTCTTGGGTTACAGCAGTTGG
GTTACTTGTGACGGTCGGATTCAAGGGGACAAAGCAGGTGGTGGATATATCAGTATATAT
AAACATCTGATTTTATTCGCTTGTCATTTACTACTTTTTTTTTCTTTTTTTTTTTTTACT
TCTCGAAGTAAAACCAGTAATTTTATGAGATGGAGTAAGTTGAGATTAGG
>Tc00.1047053510879.80  | Trypanosoma cruzi CL Brener Esmeraldo-like | serine acetyltransferase, putative (SAT) | genomic | TcChr34-S reverse | (geneCodeEnd+1 to geneCodeEnd+350) | length=350
GAGCACCACACACAGTGAAGTAATGATAAAATTGAAAGTATGTTATTTTTTTCGAACTCG
GATAGTCAAAAACACACACACAAAAAAAAAAAAAAAAGAAGCAAGAGAATGCGAGGAATA
AGGTGAATTGATATTCTTGGGTTACAGCAGTTGGGTTACTTGTGACGGTCGGATTCAAGG
GGACAAAGCAGGTGGTGGATATATAAATATATATAAACATCTGATTTTATTCGCTTGTCA
TTTACGTTTTTTTTTTTTTTTTTTACTTCTTGAAGTAAAACCAGTAATTTTATGAGATGG
AGTAAGTTGAGATTAGGTGTATATATATATATACTTGTATAGGTTGTTAT
>Tc00.1047053507165.50  | Trypanosoma cruzi CL Brener Esmeraldo-like | cysteine synthase, putative | genomic | TcChr16-S forward | (geneCodeEnd+1 to geneCodeEnd+350) | length=350
TGCTTCCATATTATACAATGGGTGTGTATTTATTTATAATTGTTTAGCACTTTTGATGTT
TTTTTTTTTTTTTTTTTTTTTTTTTTTTTAAGGCTTGAATAAAATATTAATAACAATAAT
AATAAAAGAAGGCCGGGGGGTGAGGAGTGAGGGAGGAAAGATGGCTTTTTTTTTTTTTTT
GAATGTCGTTTTTTTTTTTTTTTTTTGTTTTGGTTGTTGTTTTCTGTTATTTCGTGTTTA
TTTATTTTTTTGCGTTCGAGTGTTATATATATATATATATATGTGCTTGTGAGAATTTTG
AGTTTTTACAGCTTTTAAATGAAAGTTTTTGGATGTGGGGGTGGAAGGAG
>Tc00.1047053507793.20  | Trypanosoma cruzi CL Brener Non-Esmeraldo-like | cysteine synthase, putative | genomic | TcChr16-P forward | (geneCodeEnd+1 to geneCodeEnd+350) | length=350
TGCTTCCATATTATACAATGGGTGTGTATTTATTTATAATTGTTTAGCACTTCTGATGTT
CTTTTTTTTTTTTTTTTTTTTTTTTTAGGCCTGAATAAAATATTAATAATAATAATAATA
ATAAAAGGAGACCGGGAGTGAGGAGTGAGGGAGGAAAGATGGCTTTTTTTGTTTGTTTGT
GTGTGTGTGTGTGTGTGTGTTTTGGTTGTTGTTTTCTGTTATTTTGTCTTTATTTATTCT
TGTGCGTTCGAGTGTTATATTTATTTATTTATTTATATACGTGCTTGTGAGCAATTTTGG
GTTCTTACAACTTCTAAATGAAAGTTTTTAAATATGGGGATAAAAGGAGA
>Tc00.1047053506479.120  | Trypanosoma cruzi CL Brener Non-Esmeraldo-like | cytidine triphosphate synthase, putative | genomic | TcChr9-P forward | (geneCodeEnd+1 to geneCodeEnd+350) | length=350
AGAAGAGTAAAAAAAAAAAAAGGGAGAGGGGGGGGGGGGGGAGTTGAAAAGTTGAAAGTA
AACAAAGAGTGGTGACGATGATTGATTGATTGAGTGGCAGGATATTTATATTGAATGCAG
TGTGATGCATTGCAGAAGAAAAAACCTGTCGGGGGGGTTATGTGTGTCTCTTTAGTGGGG
GGTAGTGAGGAGGTCAGTGGGCGATATTATTATTTTTTTTTTTTTTTGCTTTCCGTTTGT
TGAGTAGTTTTTTTTTGTTTGTTTTTGTTCTCCTAGTTTCTTAATACCTTTTTGTTGCTT
GTCCTTAATTCACTGCTTTTTTTTTTTTTATTATTTTGGCGGATGGATGT
>Tc00.1047053508993.20  | Trypanosoma cruzi CL Brener Esmeraldo-like | homocysteine S-methyltransferase, putative | genomic | TcChr9-S forward | (geneCodeEnd+1 to geneCodeEnd+350) | length=350
AGAAGAGGGAAAAAGAAAAAAGAGAGGGCGGAATTGGAAATTTGGGGGGTTATTCATTAT
ATATTGTTCTGCCCTATGAGAAAATTTGTTTTGTATGTTTATATGGCTTTTTGTTGCGAA
ATAGTAAAAAAAAAAAAAAAAGGGGGTGGGGGGGGTTGAAAAGTTGAAAGGAAACAAAGC
GTGGTGACGATGATTGATTGATTGAGTGGCAGGATATTTATATTGAATGCAGTGTGATGC
ATTGCAGAGGAAAAAATCTGTCGGGGGGGGGGGGTTATGTGTGTCTCTTCAGTGGGGGAG
TGGGGAGGTCAGTGGGCGATATTATTATTTTTTTTTTTTTTGCTTTCCGT
>Tc00.1047053503855.20  | Trypanosoma cruzi CL Brener Esmeraldo-like | spermidine synthase, putative | genomic | TcChr8-S reverse | (geneCodeEnd+1 to geneCodeEnd+350) | length=350
TTTATGAGCCGTCGTGGGTAACGTACGCTGCCCAGCCAAAGCCTTTCTAATGGCGTTTAG
AAAAATTCTGCGGTCTGACGGGCTTGAATAGAAAATATGGCGTATTTTTCCATTTCGCTA
CTTTCTTCATCCATGGGTCGTATTTTATTTCCAAAGAAACTGCGTTGTAAGACACCAAAG
GAATTTTTTTCCCTTCTTTATTCTCATCTGCCTGCCTTCCACACGGAGGGTTCCGGTGAT
TGCGGGGCTGTGAAAACACTGCAAACTTGTGAGTTTACAACGAGCCCTGGTATAATACAT
ATAAGCTTTATGAACTACTTTTTTTTACTGGTGTGTTGGCCTTGGATCGA
>Tc00.1047053504033.130  | Trypanosoma cruzi CL Brener Esmeraldo-like | spermidine synthase, putative | genomic | TcChr8-S reverse | (geneCodeEnd+1 to geneCodeEnd+350) | length=350
TTTATGAGCCGTCGTGGGTAACGTACGCTGCCCAGCCAAAGCCTTTCTAATGGCGTTTAG
AAAAATTGTGCGGTCTGACGGGCTCGAATAGAAAATATGGCGTATTTTTCCATTTCGCTA
CTTTCTTCATCCATGGGTCGTATTTTATTTCCAAAGAAACTGCGTTGTAAGACACCAAAG
GAATTTTTTTTTCTTTTTTTTTCCTTTTTTTTTCCTTTTTTTTCCTTTTTTTATTCTCTT
CTGCCTGCCCTCCACACGGAGGGTTCCGGTGATTGCGGGGCTGTGAAAACACTGCAAACT
TGTGAGTTTACAACGAGCCCTGGTATAATACATATAAGTTTTATGAACCA
>Tc00.1047053506789.280  | Trypanosoma cruzi CL Brener Non-Esmeraldo-like | methylthioadenosine phosphorylase, putative | genomic | TcChr28-P forward | (geneCodeEnd+1 to geneCodeEnd+350) | length=350
TTGGAAAGTAAATCAGAATGTCCGTGTGCCACATAATTCTCTCTATATTTGCAGAGAAAG
GAAAAAAAAAAAAGAAGAGAGAGAGAGAGAGAGGCATTGAGAGGGAAAGATGAGAGGTGG
AGGGTATTTATGTATGCATAGAAACATGATATCGACGGCTACACCAGCCACATATTATAT
CATTATCATATATAATTTATTTATTATGTTGGGCTGATTTTTTGCGTGGGGATTCATCCT
ATTTTTTTTTTTATAGGTATATATATATATATATAATATGTATGCATGTAAATAAATATG
GATTGGTCTGTCACGTATTATTGGTTTAAATGAATTGGAGGGATACAAGC
>Tc00.1047053508387.20  | Trypanosoma cruzi CL Brener Esmeraldo-like | methylthioadenosine phosphorylase, putative | genomic | TcChr28-S forward | (geneCodeEnd+1 to geneCodeEnd+350) | length=350
TTGGAAAGTAAATCAGAATGTCCGTGTGCCACATAATTCTCTCTGTATGTGCAGAGAAAA
AAGAAAAGAAAAGAAGAGAGAGAGAGAGATAGGCATTGAGAGGGAAAGAGGAGAGGAGGA
GGGTATTTATGTATGCATAGAACCATGATATCGACGGCTACAACAGTCACATATTATATC
ATTATCATATATATTTATTTATTATGTTGGGCTGATTTTTGCGTGGGGATTCATCCTATT
TGTTTATAGGTATATATAATATAATATAATATAATATGCATGTAAATAAATATGGGTTGG
TCTGACACGTATTATGGTTTAAATGAATTGGAGGGATACAAGCGTTTCTT
>Tc00.1047053508535.50  | Trypanosoma cruzi CL Brener Esmeraldo-like | tyrosine aminotransferase | genomic | TcChr38-S reverse | (geneCodeEnd+1 to geneCodeEnd+350) | length=350
CCGCAGAGGGTTCATTCCGCGACCGGCGTCAGGCAACACGACGCATCCAAGGCGTAATTA
GTGTTTTCCATCATCTATTTATTTAATGAAATCATTTAACTGGTTAATTTTATCTGCGGT
AGGGCGGGGTATGCGTATGTGTGGATGGGAGTACTGTCTAACACTGCGGCTTTTTTGTGT
TTTTTGTTTTTTTGGGTGTGGGGGATGGGCTTTACTGGTCCGTTGAGCAATCGTGGTAAG
AAGTAAAAGAAAAAAAAACGTCGAATCTCTTTTAGTTTAACATCTTTTTTTTTTTTTTTT
TTTGGTTTTATTTTATTCCTTATGATGTGGGGGGGCCATTTTTGTCCTCT
>Tc00.1047053510187.30  | Trypanosoma cruzi CL Brener Non-Esmeraldo-like | tyrosine aminotransferase | genomic | TcChr37-P forward | (geneCodeEnd+1 to geneCodeEnd+350) | length=350
CCGCAGAGGGTTCATTCCGCGACCGGCGTCAGGCAACACGACGCATCCAAGGCGTAATTA
GTGTTTTCCATCATCCATTTATTTAATGAAATCATTTACCTGGTTAATTTTATCTGCGGT
AGGGCGGGGGTATGCGTATGTGTGGACGGGAGTACTGTTTAACACTGCGGCTTTTGTGTT
CTTTTTTTGTTTTGTTTTGTTTTTGTGTGGGGAATGGGCTTTACTGGTTCGTTGAGCAAT
CATGGTAAGAAAAGAAAAAAAAAAAACGTCGAATCTCTTTTAGTTTAACATCTTTTTTTT
TTTTTTTTTGGGTTTTATTTTATTTCTTATGATGTGAGAGGCCCATTTTT
>Tc00.1047053510187.70  | Trypanosoma cruzi CL Brener Non-Esmeraldo-like | tyrosine aminotransferase, putative,L-tyrosine:2-oxoglutarate aminotransferase, putative | genomic | TcChr37-P forward | (geneCodeEnd+1 to geneCodeEnd+350) | length=350
AAGGGGAGAAAAAAGAAAAAAATTCGGGGAGGGGTGTGAAGGAAAAGAAGAAGAGAAAAA
AAAAAAAAAAGGAAATGTTGTGAACACGCGGTGCGGTTGAGGGAGAAGGAGATGGAAGAG
GGGCGGATGTAAAAAGTCCCAGCAAAAGGTCATTCCAATACACATGGATACGAGCATTTA
TGTACGCATCTTTATAGTCAGTGGATATATGTGTTAAAAGGGGTCCGGGCTTCTGTGTGA
AAAGCGGGAATTGGCGCTGCGGAGAAGGAATTCGGTAAACACACTCACATGTTAATTCGT
TGGAAGGGAGTTTACTTCTTGTGCAGGCTTGGAACAGTTATTTCATGCCC
>Tc00.1047053506905.50  | Trypanosoma cruzi CL Brener Non-Esmeraldo-like | cystathionine beta-synthase,cysteine synthase,serine sulfhydrylase (CBS) | genomic | TcChr27-P reverse | (geneCodeEnd+1 to geneCodeEnd+350) | length=350
TATATGAATAAATACATATATATAAATAAATAAAACATAAACATACATAACGGGGCAAAA
CGAGGTAAATTTTGAGTGAATTCTGGGATCAGGGCGAATGCAAGGCAACGATAATTGCAT
GGGTACAGCAGCATTGTTAGGGAGGGAAGTGGGATGTTTGGGGGGCACTGCGGGCGAGCG
AAGACAAGAGCAAAAAAAAAAAAAAAAAAGCGTCCGCCATGAGAAATACTGGGGAAATAT
GTGCAGGGAGACAGCTGGTGGGATGATGTGTGCGGAGGCGAAACGGAAAACCGGCAAAGC
ATAAGAGGAATTGCGGGATGGGTGCTGGGGATGATTGATTACCGCAATTA
>Tc00.1047053503679.10  | Trypanosoma cruzi CL Brener Non-Esmeraldo-like | aspartate aminotransferase, putative | genomic | TcChr38-P forward | (geneCodeEnd+1 to geneCodeEnd+350) | length=350
TTGAAAGTACATTTTTGTTTTTCTTTTCCTTTTTTTTCCCCCCCCCTCCCCCAGACACAC
ACACACACACACAGAAACAAAATTTAATAATAAAATATTAAAATAAGGAAGATCAGGACG
AAAAATAACAAATAAAAATCAAAAGCTGGAAAAAAATAAAAATATAATAAAAATATAATA
AAAATAATAAAAAAGAAATGAATATATATATATATATATATTCTTGAATGGATAAATGAG
GAAATACGAGGAAATTGTAATAATATATATATTATTATTATTAAGATGTGCATAGATATA
TATATTTATATACATGGAAAGATTAAATGGAAAAGAAAGAGAGAACAAAA
>Tc00.1047053503841.70  | Trypanosoma cruzi CL Brener Esmeraldo-like | aspartate aminotransferase, putative | genomic | TcChr38-S forward | (geneCodeEnd+1 to geneCodeEnd+350) | length=350
TTGAACGTGCATTTTTGTTTTTCTTTTTTTCTTTTTCTTATTCTTTTTCTTTCCCCACCA
GACACACACACAAACAAAATTTAATAATAAAATATTTAAAATAAGGAAGATCAGTACAAA
AAAATAAAAATAAAAATAACAAATAGAAATCAAGAGGTGGAAAATAAAAAAATAAAAAAT
AATAATAATAATAATAATAATAATACAGAAATGAATATAAAAATATATATTTGAATGGAT
AAATGAGGAAATACGAGGAAATTGTAATAAATATATATATATATATATATATATATATAT
ATTATTAAGATGTGCATATATATATGGAAAGATTAAATGGAAAAGAAAAA
>Tc00.1047053508173.40  | Trypanosoma cruzi CL Brener Non-Esmeraldo-like | mercaptopyruvate sulfurtransferase, putative (MST) | genomic | TcChr27-P forward | (geneCodeEnd+1 to geneCodeEnd+350) | length=350
AAAATGGGTGGGAGTAGGGCTTAATTATATAAACCACCGAAATATTTATATACGTGTTTC
TATATTTTTATTTGACTGATGGAGCCGCTTGTTAAGAGTTTCTATTTGATTTTTTTGTGA
TTTTGTGAAGCCTGAGCATAATGAATGGGAAATATTTTGTCTTATTAATCATGCTTGTAA
TATTTTTTGAGATATGACACTGATTGGATTGCCGCAACGTCTGAAATGTGGATATATATA
TTTTTCCCGCAACCGTGTTGCGTATTTGTGTGTACACGCTCACATGCTTTAGTGTTTTTT
TTTTTTTTTTCATTTTATTTTGGCGTTTCCGTAGGTAAACACAGTCACAC
>Tc00.1047053506853.50  | Trypanosoma cruzi CL Brener Non-Esmeraldo-like | 2-oxoisovalerate dehydrogenase alpha subunit, putative | genomic | TcChr10-P reverse | (geneCodeEnd+1 to geneCodeEnd+350) | length=350
TGAAACATAACTTTACGAACCCAAGACGCATGCATAAAACGAGAAGAAAGGAAAAGAGAA
GGGCGATAAAAAGTATGGAGAGACTTATAATTCGAAGCTGCCTTTATTATTATTATTACT
ATTATTTTCATTTTTTTACTTTTCATAGGTTTTGTCTATCCTTCCCATCCGCTGTTTTGT
GCATCTGGGGGAGGTATCCAAGTTACCAACGAAATGGGAGGAGGAAAAAATAATAATGAA
AACGAATCAAGATGTTGAGAGGATTTTCCTTTTTCGTTTGTTTGTTTTTGTTGGACGCTT
TGGAGGGGACGTACGCTCAGAAGAAGGAGGGGGGGGGGGGGGGGAGAATT
>Tc00.1047053508781.110  | Trypanosoma cruzi CL Brener Esmeraldo-like | 2-oxoisovalerate dehydrogenase alpha subunit, putative | genomic | TcChr10-S reverse | (geneCodeEnd+1 to geneCodeEnd+350) | length=350
TGAAACATAACTTTACGAGCCCAAGACGCATGCATAAAACGGGAATAAAGGAAAAGAGAA
GGGCGATAAAAAGTATGGAGGGACTTATAATTTGAAGCTGCTTTTATTATTATTATTATT
ATTATTATTATTATTATTAATTTTATTACTCTTCTTGGGTTTTGTCTATCCTTCCTATCC
GCCGGTTTGTGCACCTGGGGGAGGTATCAAATTTACCAACGAAATGGGAGGAGAAAAAAA
TAATAATGAAAAAGAATCAAGACGTTGAGAGCATTTTCCTTTTTTTTTTTTTTTTTTGTT
TGTTTGTTTGTTTTTATTGGACGCTTTGGAGGGGACGTACGCTCAGAAGA
>Tc00.1047053506295.160  | Trypanosoma cruzi CL Brener Non-Esmeraldo-like | 2-oxoisovalerate dehydrogenase beta subunit, mitochondrial precursor, putative | genomic | TcChr38-P reverse | (geneCodeEnd+1 to geneCodeEnd+350) | length=350
CCGCGGCATTTGACTGCTTCACATCCTTTTTTTTTTTTTGTTCTTCTTCTTTGGTTTCTT
TTTGTTGTTCTTTTGTAAAGTTTTTTTTTTTTCTTTTTGGTATTTTGTCGGCGTTCGTGC
TGAAAAGTTTGTGGTGGGAAGATTGATTGGCACTGAATTTATCTTAAGCATTTCATCTTG
TTGGGTGTGTAAAAAAAACGGTGCTCAACGAGGTGTATCTGTGTCGGCAGGGAGGGTTCG
AGCGAAATCGAAAGAGCGAAGGAAAGTTGTGCCGTTTCTATTGCGTTTTTTGCGTTCACT
TTTTGAACGCGGGGATGTTTGCGGCTTTCTGTTTTTTTTTTTTTTTGTTT
>Tc00.1047053511469.100  | Trypanosoma cruzi CL Brener Esmeraldo-like | 2-oxoisovalerate dehydrogenase beta subunit, mitochondrial precursor, putative | genomic | TcChr38-S reverse | (geneCodeEnd+1 to geneCodeEnd+350) | length=350
CCGCGACATTTGACTGCTTCACATCCTTTTTTTTTTTTTGTTCTTTTGTGAAGTTTTTTT
TTTTTTTTCTGTTATTTTGTCTGCGTTCGTGCTGAAAAGTTTGTGGTGGGGTGAATGATT
GGCGATGAAATTATCTTAAGCATTTCATCTTGTTGGGTGTGTAAAAAAGACGGTGCTCAA
CGAGGTGTATCTGTGTCGGCAGGGAGGGTTTGAGCGAAATCGAAAGAGAGAAGGAAAGTT
GTGCCGTTTCTATGCGTTTTTTGCGTTCATTCTTTGAACGCGGGGATGTTTTTGGCTTTC
TTTTTTTGTATTCTCCTCTAATTCCGTTTTTTTGTGCTTTTGCTTTGGAA
>Tc00.1047053507601.70  | Trypanosoma cruzi CL Brener Non-Esmeraldo-like | dihydrolipoamide branched chain transacylase, putative | genomic | TcChr2-P reverse | (geneCodeEnd+1 to geneCodeEnd+350) | length=350
ACACCACCACCACCACTACCACCAGTACCCAAAAAAAAAAGAATTAAACATTCTATTTTT
TGTTTTATGTTGTCAATATTACTTTTGTTACTATTTATTATTTGCGCTATTGACGGAGCA
GTCACTGTTTCTGCGATGCTGTGTTCTGCAAAGAGGGGGTCTCTGTGCGTGGGAGTGGGG
TGGGGAGAGGGAGAGAGAGAGAGAAAGAAAGAGCGAACGAGCGAGCGAGCGAGACATATA
TGCTGAGAGAAGACGGATTTGTCTATTTTTATTTTTATTTTTATTTTTTTTTTTTTTTTT
TTCATTTTGTTGTTGTTTTTTTGCTAAAATAATGAAACGACGACTGCGTG
>Tc00.1047053510351.90  | Trypanosoma cruzi CL Brener Esmeraldo-like | dihydrolipoamide branched chain transacylase, putative | genomic | TcChr2-S reverse | (geneCodeEnd+1 to geneCodeEnd+350) | length=350
ACACCACCACCACCACCACTACCCAAAAAAAAAAAAAAAAAGAATTAAACATTTTCTTTT
TTGTTTTATGTTGTCAATATTACTTTTGTTACTATTTATTATTTGTACTATTGACGGAGC
AGTCATTGTTCCTGCGATGCTGTGTTCTGCAAAGAGGGGGTCTCTGCGTGGGAGTGGGGT
AGGGAGAGAGAGAGAGAAAGAAAGAGCGAGCGAGCGAGCGAACGAGATATATATGCTGAG
AGAAGACGGATTTGTCTTTTTTTATTTTTATTATTTTTTTTTTTTTTTTCATTTATTTTG
TTGTTGTTGTTGTTGCCACAATAATGTGACGACGACTGCGTGAATATCTC
>Tc00.1047053507757.70  | Trypanosoma cruzi CL Brener Esmeraldo-like | dihydrolipoamide dehydrogenase, putative,acetoin dehydrogenase e3 component, putative | genomic | TcChr31-S forward | (geneCodeEnd+1 to geneCodeEnd+350) | length=350
GAAGGGAAGGGACATGCGAAACTAAAAGCGTTCATTTCATGGAAAAATGTTCCGGTCCTC
GACGGTGGACCATTTTTTTTTTTTTTTTTGCAGCGAAGAAAGTGACAAATGCGGTAGAGA
TTTCCTTCAGGACAGGCAAAGAAACGGAGCCCTCAGCGTCATCTCTGTTTACGCTATTCT
TTTTTTCTTTTACCCCTCTTTTTTTTTTTTTTGTTTGTTTGTTTGTTTTGAAAGGGCACC
CTTGAACGCGTATACACAAGCTACATGTAGAGAGAAATGAGAATGTAATGCACACGACCA
AAAACGTATGCGTGTGCATGAATGGCTGTTTTTCCGTTTTTATTTCATTT
>Tc00.1047053508933.20  | Trypanosoma cruzi CL Brener Non-Esmeraldo-like | dihydrolipoamide dehydrogenase, putative,acetoin dehydrogenase e3 component, putative | genomic | TcChr31-P forward | (geneCodeEnd+1 to geneCodeEnd+350) | length=350
GAAAGGAAGGGACATGCGAAAGTAAAAGATTTCATTTCATGGAAAAATGCTCCGACCCTC
GACGGGGGACCAATTTTTTTTTCCTTTTTTTTGCAGTGAAGAAAGTGACAAATGCGGTAG
AGATTTCCCTCAGGGCAGGCAAAGAAACGGAGCCCTCAGCGCCATCTCTGTTTACGCTAT
TCTCCTTCTTTTACCCCTCTTTTTTTTTTTTTTGGAAAGGACACCCTTCAACGCGTATAC
ACAAGCTACATGTAGAGAGAAATGGGAATGTACTGCACAGGACCAAAAACGTATGCGTGT
GCATGTACGGCTGTTTTTCCGTTTTCCTTTTTTTCTTTTTGACTGTTTCA
>Tc00.1047053509153.120  | Trypanosoma cruzi CL Brener Esmeraldo-like | acyl-CoA dehydrogenase, putative | genomic | TcChr27-S forward | (geneCodeEnd+1 to geneCodeEnd+350) | length=350
GCAATTTTCCTTCTTTCTTTTCCTTTTAGCCCTTTCAACCCAATTTTGGTGCCTGCATCC
ACATGAAGGCTTAAAAATGGAGTCACTGTCCCTTGTCTCTTTTCTCTTTTTGTCCTTGGA
TCCTTTTTGCGCAAATGCGTGTCATGTTTAAGCGTATATGTATTTGAAGGAACTTACTTA
CCCACTGTTCTTTTTTTTTTTTTTTTGAACCGTATACGGATGATGTTTAGGGTGTGATGA
GGGCTGGGGCCGGTGGTCTTGTTTCGAATATTGTTGCTCGCACCTACCGATGGGGCAAAA
TTAAAGGCGTGCTTATAGAAGGAACTTCATTGAAAGACAAACACACACAA
>Tc00.1047053510303.290  | Trypanosoma cruzi CL Brener Non-Esmeraldo-like | acyl-CoA dehydrogenase, putative | genomic | TcChr27-P forward | (geneCodeEnd+1 to geneCodeEnd+350) | length=350
GCAATTTTCTTTCTTTTCCTTTTTGCCCTTTCAATTCAATTTTGGTGCCTGCATCCACAT
GAAGGCTTAAAAAATGGGGTCACTGTCCCTTGTCTCTTTTCTCTTTTTGTCCTTGGATCC
TTTTTGCGTAAATGCGTGTCATGTTTAGGCGTATATGTATTTGAAGGAACTTAATTACCT
ACTGTTCTTTTTTTTTTTTTTTTTTTGAACCGTATATGGATGATGTTTAGGGTTGGATGA
GGGCTGGGGCCGGTGGTCTTGTTTCGAATCTTGTTGCTCGCACCTACCGATGGGGCAAAA
TTAAAGGCGTGCTTATAGAAGGAGCTCCATTGAAAGACAAACACACACAA
>Tc00.1047053506629.220  | Trypanosoma cruzi CL Brener Non-Esmeraldo-like | isovaleryl-coA dehydrogenase, putative | genomic | TcChr39-P reverse | (geneCodeEnd+1 to geneCodeEnd+350) | length=350
TTTGCGATAAGGGAGGAGGGCAGGATGCAAATGAAGAAGAATTTGGAAAATTGCAAACGT
TGAATGCTGTGGGAGCGAGGAAGAGGATACAATCTTGTTTTTTGCTTTGTTTTTCTTTAC
TTATTTTACATTGGATTCTTTCGGCTTTCACGTGAAGAAGAAGGGGGGTGCAAGAAGAAT
CGCGACACGAAAATTCACAGAAACATGTATGCAGTGAGATAATTGAGTGCAAATAATGCT
TACTTGTGTGTGCGTGTGTGTGTCAGCAACGATGTGCCCACGTCCTCTTTTAGAGTGTGT
GTGGTGACGGCGGTGCCACGCGGGTGTGGGACCGTAGCGAGCGGGATGCG
>Tc00.1047053507547.40  | Trypanosoma cruzi CL Brener Esmeraldo-like | enoyl-CoA hydratase/Enoyl-CoA isomerase/3-hydroxyacyl-CoA dehydrogenase, putative | genomic | TcChr23-S reverse | (geneCodeEnd+1 to geneCodeEnd+350) | length=350
CTTTGACAAATAGGGGCGGCGCGGTTCTTCTTTTTTTTTTCCTTTTCTTTTTTTTTTTTT
CTTTTCCTTCACACACAAATACAAAGGCACACTCTTTTTTCTCCGTGCGTATCTGTGTGT
ATGTGTGTGTTCGGCGTGGCTGACAACAGACCGGGGGGGAGACGAAATTTGCACGTGGCG
TCCTTCTTGCAATTTTTCTTCCTTCATGTGCGCGGTGAGGCTCCCGCCGCAGCCCGACCC
AAATTGCAGCGGCGCGTCAGGAAATATGGAGGTGAGGGAATACACGAATAAAAAACAACA
ACAACAACAACAAAGAAAAGAGGAAAAGGGGGATTTCGACGGAAAAAAGG
>Tc00.1047053508153.130  | Trypanosoma cruzi CL Brener Non-Esmeraldo-like | enoyl-CoA hydratase, mitochondrial precursor, putative | genomic | TcChr36-P reverse | (geneCodeEnd+1 to geneCodeEnd+350) | length=350
AACAGACACCAAGTGCCGTGTATACAATAGCGAGTGAAGACGAGGGGAAGTGTTTGGGAG
TTGCAAGCGATGCGAATGTAACGTGCCTTTTTCTTTTTTCCTTTTTTTTTCTTTTTGTGT
CTCTGAATGGTTTACTTTTTGTTGTTGTTTTAGGGTTATTGTGTTGTTTGTTCTTTTTTT
TTTCTTTGTTCCTTCTGTGTGCCGTCAACTTTGTATGCTGAGTGTTGATTGGATGGGTCG
TTTTTTAGCGGAAGAAGCAAAGGACGGAGTGGGAAGGTATCCGAGGGGCAACAATCTCTC
TGGCTCTGCGTAATATCTTTTATTTTTTTCATTCTTATTTGATATTTTGT
>Tc00.1047053508185.10  | Trypanosoma cruzi CL Brener Esmeraldo-like | enoyl-CoA hydratase, mitochondrial precursor, putative | genomic | TcChr36-S reverse | (geneCodeEnd+1 to geneCodeEnd+350) | length=350
ACCAGACACCAAGTGCCGTGTATACAATAGCGAGTGAAGAGGAGGGGAAATGTTTGGGAG
TTGCAAGCGATGCGAATGTAACGTGCCTTTTTCTTTTTTTTTTTTTTTTTTGTTCTTTCT
GTGTGCCGTCAATCTTGTATGCTGAGTGTTGATTGGTTGGGTCTTTTTTTGGCGGAAGAG
GCAAAGGGCGGAGTGGGAAGGTATCCGAGGGGCAACAATCTCTCTGGCTCTGCGTAATAA
CTTTTATTTTTTTTCATTCTTATTTGATATTTTGTTTGTTTGCTTTTGTACATCTCTACA
CGCACAGTTGAGGAGAAAAAAAAAAAAAAAGATATTTTTACACACGCGGA
>Tc00.1047053509701.10  | Trypanosoma cruzi CL Brener Esmeraldo-like | trifunctional enzyme alpha subunit, mitochondrial precursor-like protein, putative | genomic | TcChr29-S forward | (geneCodeEnd+1 to geneCodeEnd+350) | length=350
GAAAAAAAATACAAAAGAATATATAAAAAGAAAAAGAAAAGTATATATATATATATATAT
TGACGCCCAAAAAAAAAAAAAAAAAAAAAAAAGGAGGGCTATGGAGAAGTAAAGCGAAGC
AACGAAAGCAACAACAATTGACAGTTTTTCTTTTTTTTTTTTTTTTCTTTCTTTTTTGTT
GTTTTACGGGGCCTGAAAATTCAAGGAAGTGTCGAAGGTGGTGTGTCTTGTTTCTGGGGC
TGTTGCTTTTTCCCTCTTCTCGCTTTTTTTTTTTTTTTTGATGTCGGGGCGTGCTGATGT
TGTTTTGCATGATTTTGCCTTCCTTTTTTTTTTTTGGCTTCAAGGGGCAT
>Tc00.1047053511277.210  | Trypanosoma cruzi CL Brener Non-Esmeraldo-like | peroxisomal enoyl-coa hydratase, putative | genomic | TcChr40-P forward | (geneCodeEnd+1 to geneCodeEnd+350) | length=350
TCTTGAGAACAATCCTTTTAAGGTCGTTGAGGTTTCCCTTGCTTCAATTTTTTTTTTTTT
TTTTGTGTGTGTATGTGGGGGGGGGGGGACGAGGTGGAGAATGGTTTACTTTCTTTTTCC
TCTTGGCCTATTGACTGGTAATTGTGGCTGCTGGTAACCTCTATGGGGGGCAGGCGTATA
CGGTGTGTGTGTGTGAGTTCTATTTGCTGCAGTTGCTTACGCACTCACTTTACTCTCCCC
TGCCTACCCCCGTTGTATTGCACTCCTATTTCATTCCTCCTGCCTTCTCACAGCTAATTG
AATATCCAAACCAAACAAAAGGGAATTGCGAGGAAAAAAAAAAGAAAAAT
>Tc00.1047053509717.90  | Trypanosoma cruzi CL Brener Non-Esmeraldo-like | short chain 3-hydroxyacyl-CoA dehydrogenase, putative | genomic | TcChr4-P reverse | (geneCodeEnd+1 to geneCodeEnd+350) | length=350
CGAGGCATCCGGAAAGAATGCAAGCAAATATATTTATTTTGTTGTTGTTTTTCAAAACAA
AATTTTTTTTACGTGAGCAGGAGGAGAACGAATGGAAAAATAACTACTTCTTTTTTTCCC
CTTCCGTTTTGCAATCGCGTTGGTTGGGTGAAGGTGGGGTATTCGAGGGTCAAGCGAAAG
CCAATAACCCCCAGAACGAGAGGGCGCGACAATTTTTTGGTCAGTTCGAATTTCCTGGGG
AAGTCCTCCTGTCATTCCCCTTTTTTTTTTCTCAACTTCCTCATGAGCCATTAAGGCCTT
TCAAGGGAAGCGGTTGCGAAGGCAACGTGGCGGGAGCGCGGACCCGGGTA
>Tc00.1047053510105.240  | Trypanosoma cruzi CL Brener Esmeraldo-like | short chain 3-hydroxyacyl-CoA dehydrogenase, putative | genomic | TcChr4-S reverse | (geneCodeEnd+1 to geneCodeEnd+350) | length=350
CGAGGCATCTAGCAAGAATGCAAGCAAATATATATATATATATGTTGTTGTTGTTTTTCA
AAAACTTATTTATTTATTTGTTTTTTTTTTTTACGAGAGCAGGAAGAAGACGAATGGAAA
AATAAATACTTCTTTTTTTCCCCTTCCGTTTTGCTATCGCGTTGGTTGGGTGAAGGTGGG
TATTCGAGGGTCGAGCGAAAGCCAATAACTCCCAGAACGAGAGGGCGCGACAATTTTTTT
GTCAGTGCGAATTTCCTGGGGAAGTCCTCCTGTCATTCCCCCTTTTTTTTTCTCAACTTC
CTCATGAGCCATTAAGGCCTTTCAAGGGAAGCGATTGCGAAGGCAATGTG
>Tc00.1047053509463.30  | Trypanosoma cruzi CL Brener Non-Esmeraldo-like | 3-ketoacyl-CoA thiolase, putative | genomic | TcChr22-P reverse | (geneCodeEnd+1 to geneCodeEnd+350) | length=350
TGGGTAAAACTGATATGCAAACATAACATTATTTTATTTTATGATGCGTATGTATGGAAT
AAATATGAAGCGAGTAGTGGATGAGGGAGTAATGAACAGAAGGGTTTTTGGGTTTCATCG
TTGTTTTATTGGTAGCTTGTGAGGAGGATGCTCATGAGGTGGGCTGGCGTCCCTATTGTA
TTTGTGTCCTGGTAAAACGGAGATACTTCTCCACGATCCTTTTCTATTTTGTGAATCTTT
GGTTGACCGTCACTGAGGGAATCAGGGAACTGTTAGTGTCCAGACGATTTGTAATTATTT
TAGTTTTCACAGCCACAAGGGATCCCTGCAAGCTGATTGAAAGGAATGGC
>Tc00.1047053510507.20  | Trypanosoma cruzi CL Brener Esmeraldo-like | 3-ketoacyl-CoA thiolase, putative | genomic | TcChr22-S reverse | (geneCodeEnd+1 to geneCodeEnd+350) | length=350
TGGGTGGAAACTGATATGCAAACATAACATTATTTTATTTTATTTTATGATGCGTATGTA
TGGAATAAATATGAAGTGAGTAGTGGATGAGGGAATAATGAACAGAAGGGGATTTTGGGT
TTCATCGTTGTTTTATTGGGAGCTTGTGAGGAGGATGCTCATGAGGTAGGCTGGCGTCCC
TAATGTATATGTGTCCTGGTAAAACGGAGATATTTCTTCGCAATCCTTTTCTATTTTGTG
AATCTTTGGTTGACCGCGATTGAGGGAATCAGGGAACTGTTAGCGTCCAGACGATTTGTA
ATTATTTTAGTTTTCACAGCCACTCGGGATCCGTGCAAGCTGACTGAAGG
>Tc00.1047053511389.150  | Trypanosoma cruzi CL Brener Non-Esmeraldo-like | thiolase protein-like protein, putative | genomic | TcChr31-P forward | (geneCodeEnd+1 to geneCodeEnd+350) | length=350
TATGATCAATTTAGTTTGCCCATTCTTACCCGGATTTAGGTATGTTAGGGAGTCCGTGAC
TATTAGGAAGCAACTATTATATTTGTTTTTTCTTGGATTTTCTTTTTCTTTATTTTTCTC
TACTGGGGTCTTGATTTTTTTGCAAGTGTGATGTTTCTGCTTCTTTTATTTGGTTTGAGT
TTTTTTTTAGTGGAAAGGTGGGCATTAAATGCTTTTGCTTATTATGTTTTTTCCGGACGG
CATCAATTTTTTTTTTTTTTTTTTCGTTTTGGAGTATATGGTCAACTTTATTGCTATATT
ATGCCTTTATTTCCTTTGTTGTTTCAATACAACTTCTTCCAACAAACTTT
>Tc00.1047053507023.120  | Trypanosoma cruzi CL Brener Non-Esmeraldo-like | aldehyde dehydrogenase family, putative | genomic | TcChr32-P forward | (geneCodeEnd+1 to geneCodeEnd+350) | length=350
AGGGAGGAAAAAAACATGGCCAGTGTGAATCAAACCTTCTTGTTTTGTCTTTTTTTTTTT
TCTGCTGGCGCTGTTGGTGGTGTTCTGTTGCGTACCGATCCCTTTTGGCGAGGCCCGCGC
AGAGGCGTGCTTGAGGCAAAAGCATGTTTGCCTAGTGGAACAACTGGATTCAATTCCTTT
TCCTTCTTTGTCTTGCCGTCGTCTTTGTTATGCAAGCAATTGAGATATTGAGGAAGGAAA
AGGATTTTTTATAATCCTTTTTTTTTTTCCCTTTCGCTTGCTGGAGGTGTTGGTTGAAGC
TACAGCGGCATGTCATTGTTCATGCTCCTCAACGTTGCGTACGCACGAAT
>Tc00.1047053511751.120  | Trypanosoma cruzi CL Brener Esmeraldo-like | aldehyde dehydrogenase family, putative | genomic | TcChr32-S forward | (geneCodeEnd+1 to geneCodeEnd+350) | length=350
AGTGAGGAAAAAAAACATGGCCAGTGTAGATCAAACCTTCTTGTTTTGTCTTTTTTTTTT
TTTTCTGCTGGCGCTGATGGTGGTGTTCTGTTGCGTACCGATCCCTTTTGGCGAGGCCCG
CGCAGAGGCGTGTTTGAGGCAAAAGCATGTTTGCCTAGTGGAACAACTGGATTCAATTCC
TTTTCCTTCTTTCTCTTGCCGTCGTCTTTGTTATGCAAGCAATTGAGATATTGAGGAAAG
AAAAGGATTATTTATAATCCTTTTTTTCTTCTTTCGCTTGCTGGAGGTGTTGGTTGAAGC
TACAGCGGCATGTCATTGTTCATGCTCCTCAACGTTGCGTACGTATGAAT
>Tc00.1047053506773.40  | Trypanosoma cruzi CL Brener Esmeraldo-like | 3-methylcrotonoyl-CoA carboxylase beta subunit, putative | genomic | TcChr27-S reverse | (geneCodeEnd+1 to geneCodeEnd+350) | length=350
AGCCCTGCAACTCTGCGCTTTCTCGCCCAGCCCGAAGAAGGCGCAGGTGGGGCGAGGTGA
AAGGAGTGACCACCGGCGGGCGCAAGAAGAAAAAAAAAGAAAAGGTATGAGGAGGAGGAG
GATGAGTAAAAGGAGGGTATTCATTTTTGATGCGAGTGTTAAATGGCCGGACTCTCACCG
TGCAGAATCATTCGGAAGGAGGAAGAGAAGGGACACAAAAAAGAATAAAATGGAGCGTGC
GATGTGAGTGAGAGGAGGGCGCGGCGAAAATTCCCACTTTTATTTGTGCCTTTATTCCTT
TTTTTTTTTTTCTTGTTTGTTTGTGCGCGTTGTTCATCTATTTTTTTCTT
>Tc00.1047053508799.170  | Trypanosoma cruzi CL Brener Non-Esmeraldo-like | 3-methylcrotonoyl-CoA carboxylase beta subunit, putative | genomic | TcChr27-P reverse | (geneCodeEnd+1 to geneCodeEnd+350) | length=350
AGCTCTGCAACTCTGCGCTTTCTCGCCCAGCCCGAAGAAGGCGCAGGTGGGGCGAGGTGA
AAGGAGTGACCACCGGCGAGCGCAAGAAGGACAAAAAAGAAAAGGTATGAGGGGGAGGAT
GAGTAAAAGGAGGGTATTCATTTTTAATGCGAATGTTAAATGGCCGGACTCTCACCGTGC
AGAATCATTCGGAATGAGGAAGAGAAGGGACACAAAAAAGAAAAAAATGGAGCGTGTGAT
GTGAGTGAGAGGAGGGCGCGGCGAAAATTCCTACTTTTATTTGTGCCTTTATCTCTTTTT
TGTTTTTTTGTTTGCGCGCGTTGTTCATCCATTTTTTCCTTTTCGCATTG
>Tc00.1047053506635.80  | Trypanosoma cruzi CL Brener Esmeraldo-like | hydroxymethylglutaryl-CoA lyase, putative,3-hydroxy-3-methylglutarate-CoA lyase, putative | genomic | TcChr34-S forward | (geneCodeEnd+1 to geneCodeEnd+350) | length=350
GAGCAAAAAAAAAAAACAAATCTTGTGGAATAAGAAGACGAGGGAACGTCCCACTCACGC
ATTGAAAGGGAAGAATAATGACAAGAAATAAATACGGCCTTTTGTTTTTGTTTTTTTTTT
TTTTTTTTTTGTTTTTTTGTTTGTTTGTTTTTTTCTTTTTTGTTCTTGTGGTGGTGCATT
CATTTTGTGTGAAGGAATGTGTTGTATTTTTTTATTTTTTGGGGGGGGTTTTTGGCCGTG
AATACTTTAAAATTACTTTGCATTTCAGTGTTTGTGTTGTTTGCCTATGCGATGGCGGGA
ATGCACGAAAATGTGTGTGTTTGTGTTTTTTTGATGGGGAGGGAGAGAAA
>Tc00.1047053508029.10  | Trypanosoma cruzi CL Brener Non-Esmeraldo-like | hydroxymethylglutaryl-CoA lyase, putative,3-hydroxy-3-methylglutarate-CoA lyase, putative | genomic | TcChr34-P forward | (geneCodeEnd+1 to geneCodeEnd+350) | length=350
GAGCAAAAAAAAAAAAAAAAAATCCTGTGGAATAAGACGACGAGGGAAAGTCACACTCAC
GCATTGAAAGGGAGGAATAGTGACAATAAATAAATACGGCCTTTTGTTTTTGTTTTATTT
CTTCGTTTTTTTTTTTTTTCTGTGTGTGTTGTTTGTTTTTTCTTTTTTGTTCTTGTGGTG
GTGCATTCATTTTGTGTGAAGGAATGTGTTGTATTTTTTTTTTGATTTTTTGATTTTTTG
GCCGTGAATACTTTGAAATTACTTTGCATTTCAGTGTTTGTGTCGTTTGCCTATGCGACG
GCGGGAGTGCACGAACATGTGTGTGTTTGTGTGTTTCTGATGGGGGAGGG
>Tc00.1047053504153.360  | Trypanosoma cruzi CL Brener Esmeraldo-like | succinyl-coA:3-ketoacid-coenzyme A transferase, mitochondrial precursor, putative | genomic | TcChr39-S reverse | (geneCodeEnd+1 to geneCodeEnd+350) | length=350
GCGCTTAAAGGGGGAAAAAAAAAAACAACGAATACCGCATGCTTATTTTTATTTCTTCCT
TCCTCCTCATAGTCTCGTGTTTTTGTTATTATTATTTTTTCTTTCAGACGCCGCCCCCAT
CGTTGTTGTTGTTGTTTTTTTTTTTTTTTTTCTTTTGATATTTATCTCTTCCTGGCCCTC
CACTCTTGAATGCGACGCGCGGCAACCGTCATGAACTCTTGTTTTGTTTGATTGTTTTTC
TGTTTGTTTGTTTTGGTTGTTGTTGTTGTTGTTGTCGTCGTTGTTTTTTTCTCCAGAAAT
AATAAATAATAAAAAAACAATAAAACCAACAGACAAAAAACAATAAAACC
>Tc00.1047053506301.50  | Trypanosoma cruzi CL Brener Non-Esmeraldo-like | succinyl-coA:3-ketoacid-coenzyme A transferase, mitochondrial precursor, putative | genomic | TcChr39-P reverse | (geneCodeEnd+1 to geneCodeEnd+350) | length=350
GCGCTTAAAGGGGGGAAAAAAAAAAACAACGAATACCGCATGCTTATTTTTATTTCTTCC
TCCCCCCTCATAGTCTTGTGTTTTTGTTATTATTATTTTTCTCTCAGACGCCGCCCCCAT
CGTTGTTGTTGTTTTTTCTTTTTTTTTTCTTTTTTTTCTTTTTTTTTTTTTTGATATTTA
TTTCTTCCTGCCCCTCCACTCTTGAATGCGACGCGCGGCAACCGTCATGAACTCTTGTTT
TTTTTTTTTTTTTGATTGTTTTCCTGTTTGTTTGTTTTGGTTGTTGTTGTTGTTGTTTTT
CTCCAGAAATAATAAATAAATAAAAAAAAAAAAACAATAAAACCAACAGA
>Tc00.1047053506337.70  | Trypanosoma cruzi CL Brener Non-Esmeraldo-like | 2-oxoglutarate dehydrogenase E1 component, putative | genomic | TcChr16-P forward | (geneCodeEnd+1 to geneCodeEnd+350) | length=350
CGGCATGATCCCCATCCCGTCTTCTTCCTTCATTCCTTTATTCCTTGCTGAAAATGTATT
TACATGCACCCTCCCGTAGGAAGAAGAAGAAGAAGAAGAATGTGGTAGTGGTGGTAGTGG
TGGTTAGCCGCTAAATAATCGACCCTTCAAATGACGTTGGAACCGAAGAAAAAAAAATAA
TAGTAGTAGTAGTATTCCTCTTTAGGGAATAACAACAAGAACCACAAGATTATAAATCGG
ATGCTTTTTTTTTTTTTTTTAAGCGCTTGAGAAGAAGAAGAAATGAAAAAAAAAATATAT
AAATATAAATATAAATATATATTTTTTAAAAATACACGAAAAGAATGTTT
>Tc00.1047053510717.30  | Trypanosoma cruzi CL Brener Esmeraldo-like | 2-oxoglutarate dehydrogenase E1 component, putative | genomic | TcChr16-S forward | (geneCodeEnd+1 to geneCodeEnd+350) | length=350
CGGCATGATCCCCATCCCGTCTTCATTCCTTCATTCCTTTATTCCTTGCTGAAAATGTAT
TTACATGCGCACTCCCGTAGGAGGAAGAAGAAGAAGAAGAAGAAGAAGAATGTGTTTGTG
GTGGTAGTGGTGGTTAGCCGCTAAATAATCGACCCTTCAAATGACGTTGGAACAGAAAAA
AAAAAAAAAAAAATAATAATAATAGTATTCTTTAGGGAATAAAAACTAGAACCACAACAT
TATAAAATCAGATGCCTCTTTGTTTTTTAAGCGTTTGAGAAGAAGAAACGAGAAATATAA
ATATATATTTAAATACACACGAAAGGAATGTTTTTCTCAAATGATGAAAC
>Tc00.1047053510797.10  | Trypanosoma cruzi CL Brener Non-Esmeraldo-like | 2-oxoglutarate dehydrogenase subunit, putative | genomic | TcChr39-P forward | (geneCodeEnd+1 to geneCodeEnd+350) | length=350
CCTCATAAAAGCAATGGAAAGAAGAAATTAAAATATTATTGTCATATGCGCATATATATT
TGTGTGTGCGTGCGTGTGTGTGTGCGTGCGTGTGTGTGTGCGTGTGTGTGTGTCTAATTG
CGTGAAAACGTTAGTAAAGGGAGAACCAATATTTTTATTGTGAAAGTAAGGAGAAAAAAG
AAAAAAATCTTGTTTTTGGTTTTATTGTAAAGAACACAATATTTGTCGTTGCAGCATGAA
TGATGGGTTGAAAAAAGCCCAGAAAGAGAAAAGGTAGAAAGAAGAAGGTTTCCGTTTGTT
TTGTTTTGTTTTTTTTTCTTTTAATCTATTTGTTTATTTATGATGCTACC
>Tc00.1047053506025.60  | Trypanosoma cruzi CL Brener Esmeraldo-like | 2-oxoglutarate dehydrogenase, E2 component, dihydrolipoamide succinyltransferase, putative | genomic | TcChr30-S forward | (geneCodeEnd+1 to geneCodeEnd+350) | length=350
GAACGGGAGGGCGCATGTATGTTCCTGTGCATGTCTGCCTGTCTGTCTGTCTTTCTGTCT
TTCTCTGTCCGTGTGTGTGTGCGTGGCGTTTGCATGTTTTTTTTTTTTTTTTGCCCTTCT
TACTTTACTGATGTGTTTACACGGCGCGTCTGCGCGCATTAAAAAGCAATTCGTTGAGTT
TTTTTCTTTTTTCTCCCCTTTTCTCTCTCTGTGAGGAGGAGGAGGAGGAGGAGGAGGAAA
CAACGGCAAACAAACAAAACAAAAGCGAAGAAAAAAAAAAATTAATATAAAAAAAAAGGA
AATAAATATGAAATAAAAGGGCAATAAATGAAACGAATCGAAAAAGAAAC
>Tc00.1047053510121.40  | Trypanosoma cruzi CL Brener Non-Esmeraldo-like | hypothetical protein | genomic | TcChr5-P reverse | (geneCodeEnd+1 to geneCodeEnd+350) | length=350
AAGGGCTTTATGCTATATTACTTTCTCTCTCTCTCTCTCTCTTTGTGTGTGTGTGTGTGT
GTGTGTGTGTGTGTATGCGTGGTGATTTGATTGTCATTTTGTTGGTGTTCTTCTTCACTT
GTCCTCTTCTTCTTTCGCTGTCGCAGTCGAGTCGGTCCCCCACACACGCAGAAAGCTTTT
TTTTAAAAGGATTTTAAAAAGGCCACGGTGGTGGCGCTGAGATGAGTGGTGACCGGCCGG
TGCTCATCATCGACAATGGCGGCTACACGCTAAAGGCGCTTTACATTCCGGACCCAAGCA
ACACGGCATTGCAGCCGCCGCGGCAAGCGGTTGTGCCGAACTGCGTGGGC
>Tc00.1047053506727.100  | Trypanosoma cruzi CL Brener Non-Esmeraldo-like | enoyl-CoA hydratase/isomerase family protein, putative | genomic | TcChr35-P reverse | (geneCodeEnd+1 to geneCodeEnd+350) | length=350
TTGGGACATTCTTTATTTTTTTTTTTCTGGCAGTTTTGGTGTTTTGCTGCATATGTTTTT
GATTTCTTTTGTTCTTGTGATATTTCTGTTAGTTTGATGGAAAAATCGTGCGATTTTTGG
ATTTGCGAGCGATTGCTGCGCCGAACTTCATTTTTTTTTTTTTTTTTTTTTTGGGGAGAG
GCGAGGTGATTGAAGTGAAGTTACCGCTGATTGAGATGCCGCTTTTTTTTTTTTTTTTTC
CTTTTTGTCTCAGTAGCTGGTTTCCCGCTTTGTTCCTGCTTGCGACTCACCGCGAATGAG
TGAGGGGGTGGGCGTCGGGGAGGGTACCAGCCGCGTGCGCCCCCGGGCCA
>Tc00.1047053508153.130  | Trypanosoma cruzi CL Brener Non-Esmeraldo-like | enoyl-CoA hydratase, mitochondrial precursor, putative | genomic | TcChr36-P reverse | (geneCodeEnd+1 to geneCodeEnd+350) | length=350
AACAGACACCAAGTGCCGTGTATACAATAGCGAGTGAAGACGAGGGGAAGTGTTTGGGAG
TTGCAAGCGATGCGAATGTAACGTGCCTTTTTCTTTTTTCCTTTTTTTTTCTTTTTGTGT
CTCTGAATGGTTTACTTTTTGTTGTTGTTTTAGGGTTATTGTGTTGTTTGTTCTTTTTTT
TTTCTTTGTTCCTTCTGTGTGCCGTCAACTTTGTATGCTGAGTGTTGATTGGATGGGTCG
TTTTTTAGCGGAAGAAGCAAAGGACGGAGTGGGAAGGTATCCGAGGGGCAACAATCTCTC
TGGCTCTGCGTAATATCTTTTATTTTTTTCATTCTTATTTGATATTTTGT
>Tc00.1047053508185.10  | Trypanosoma cruzi CL Brener Esmeraldo-like | enoyl-CoA hydratase, mitochondrial precursor, putative | genomic | TcChr36-S reverse | (geneCodeEnd+1 to geneCodeEnd+350) | length=350
ACCAGACACCAAGTGCCGTGTATACAATAGCGAGTGAAGAGGAGGGGAAATGTTTGGGAG
TTGCAAGCGATGCGAATGTAACGTGCCTTTTTCTTTTTTTTTTTTTTTTTTGTTCTTTCT
GTGTGCCGTCAATCTTGTATGCTGAGTGTTGATTGGTTGGGTCTTTTTTTGGCGGAAGAG
GCAAAGGGCGGAGTGGGAAGGTATCCGAGGGGCAACAATCTCTCTGGCTCTGCGTAATAA
CTTTTATTTTTTTTCATTCTTATTTGATATTTTGTTTGTTTGCTTTTGTACATCTCTACA
CGCACAGTTGAGGAGAAAAAAAAAAAAAAAGATATTTTTACACACGCGGA
>Tc00.1047053511277.210  | Trypanosoma cruzi CL Brener Non-Esmeraldo-like | peroxisomal enoyl-coa hydratase, putative | genomic | TcChr40-P forward | (geneCodeEnd+1 to geneCodeEnd+350) | length=350
TCTTGAGAACAATCCTTTTAAGGTCGTTGAGGTTTCCCTTGCTTCAATTTTTTTTTTTTT
TTTTGTGTGTGTATGTGGGGGGGGGGGGACGAGGTGGAGAATGGTTTACTTTCTTTTTCC
TCTTGGCCTATTGACTGGTAATTGTGGCTGCTGGTAACCTCTATGGGGGGCAGGCGTATA
CGGTGTGTGTGTGTGAGTTCTATTTGCTGCAGTTGCTTACGCACTCACTTTACTCTCCCC
TGCCTACCCCCGTTGTATTGCACTCCTATTTCATTCCTCCTGCCTTCTCACAGCTAATTG
AATATCCAAACCAAACAAAAGGGAATTGCGAGGAAAAAAAAAAGAAAAAT
>Tc00.1047053511529.160  | Trypanosoma cruzi CL Brener Esmeraldo-like | enoyl-CoA hydratase/isomerase family protein, putative | genomic | TcChr35-S reverse | (geneCodeEnd+1 to geneCodeEnd+350) | length=350
TTGGGACATTTTTTCCTTATTTTTTTTTTTTCTGGCAGTTTTGGTGTTTTGCTGCATATA
TTTTTGATTTCTTTTTTTCTTGTGATATTTTTGTTAGTTTGATGGAAAAATCCTGCGATT
TTTGGATGTGCGAGGGATTGCTGCGCCGAACTTCACTTCTTTTTTGGGGAGAGGCGGGGT
GATTGAAGTGAAATTACCGCTGATTGAGATGCCGCTTTTTTTTTTTTTTTTTCCCTTTTT
TCTCAGTAGCTGGTTTCCCGCTTTGTTCCTGCTTGCGACTCACCGCGAATGAATGAGGGG
GTGGGCGTCGGGGAGGGTACCAGCCGCGTGCGCCCCCGGGCCAACAAAGA
>Tc00.1047053509717.90  | Trypanosoma cruzi CL Brener Non-Esmeraldo-like | short chain 3-hydroxyacyl-CoA dehydrogenase, putative | genomic | TcChr4-P reverse | (geneCodeEnd+1 to geneCodeEnd+350) | length=350
CGAGGCATCCGGAAAGAATGCAAGCAAATATATTTATTTTGTTGTTGTTTTTCAAAACAA
AATTTTTTTTACGTGAGCAGGAGGAGAACGAATGGAAAAATAACTACTTCTTTTTTTCCC
CTTCCGTTTTGCAATCGCGTTGGTTGGGTGAAGGTGGGGTATTCGAGGGTCAAGCGAAAG
CCAATAACCCCCAGAACGAGAGGGCGCGACAATTTTTTGGTCAGTTCGAATTTCCTGGGG
AAGTCCTCCTGTCATTCCCCTTTTTTTTTTCTCAACTTCCTCATGAGCCATTAAGGCCTT
TCAAGGGAAGCGGTTGCGAAGGCAACGTGGCGGGAGCGCGGACCCGGGTA
>Tc00.1047053510105.240  | Trypanosoma cruzi CL Brener Esmeraldo-like | short chain 3-hydroxyacyl-CoA dehydrogenase, putative | genomic | TcChr4-S reverse | (geneCodeEnd+1 to geneCodeEnd+350) | length=350
CGAGGCATCTAGCAAGAATGCAAGCAAATATATATATATATATGTTGTTGTTGTTTTTCA
AAAACTTATTTATTTATTTGTTTTTTTTTTTTACGAGAGCAGGAAGAAGACGAATGGAAA
AATAAATACTTCTTTTTTTCCCCTTCCGTTTTGCTATCGCGTTGGTTGGGTGAAGGTGGG
TATTCGAGGGTCGAGCGAAAGCCAATAACTCCCAGAACGAGAGGGCGCGACAATTTTTTT
GTCAGTGCGAATTTCCTGGGGAAGTCCTCCTGTCATTCCCCCTTTTTTTTTCTCAACTTC
CTCATGAGCCATTAAGGCCTTTCAAGGGAAGCGATTGCGAAGGCAATGTG
>Tc00.1047053511003.60  | Trypanosoma cruzi CL Brener Non-Esmeraldo-like | hypothetical protein | genomic | TcChr34-P reverse | (geneCodeEnd+1 to geneCodeEnd+350) | length=350
GCACGTCCCCCATTTTACGCCGACAAGGCGCCCACCCTCCTGTTATTATTATTATTATTA
TTGTTTTTGTGCGTGCGCTGGCTTCAAAGTTTTTTTCTTTTATTTTGCTTTGGATTTTTT
TAGTTGGTGCGGGAGTAGTAGCTCTGTTGATCAACGTGGGTTGTTGTGTGCAATCGTTTC
AAGTGGATGGGATTGCGCTAGGTGGAAGGGAGGGGGGAAAAGGAGAACAGTTGTGGGTGC
GGTCAGTGGATTTCCATGAAAGAATAATTGTCGGGTTCGTGAGGGGGAGAGGGAAGTTTG
TCTTAAAGAAAAAAACATGGCCGCAACTGAGCACGTGATTGAAACTCAGC
>Tc00.1047053503671.10  | Trypanosoma cruzi CL Brener Esmeraldo-like | aminopeptidase, putative,metallo-peptidase, clan MA(E), family M1, putative | genomic | TcChr36-S reverse | (geneCodeEnd+1 to geneCodeEnd+350) | length=350
GGCATGTGACTGACTTTTGGCTTTGCATGCATTGAGAGGAAACGAGGTACAGATAGAAGG
GCTTGGTATCTAGCGGAGGTGACGCTAAACAAATATGAGAGAAATATCAAAAAAAAAAAA
AAAAAAGAAGCGGGAAAAGAAAAAAATTGTGCAGAGGGTTAGAGTGGGACAAGGAAAAAT
TCATATATATATTTATATATATTTGCCATTTTTGGATGCGGTCTAGCAATTTCCGCCACG
TATTTTAATGAATTTTGATAGAATAGGAGGAACAATCATAAAGAAAACCGAAAACAAAAC
AATGGGTGGTTTATCGTTATTGCTATTATTATTGCCCGCTGCTGTTGACT
>Tc00.1047053507657.10  | Trypanosoma cruzi CL Brener Non-Esmeraldo-like | glutamamyl carboxypeptidase, putative,metallo-peptidase, clan MH, family M18, putative | genomic | TcChr31-P forward | (geneCodeEnd+1 to geneCodeEnd+350) | length=350
CAATGTTGCCACCGCCAGTGTGCTGGGGCGTTATATTTACCTGAAATTTAGTGGGGTTTT
GTTGAGCTTCTTTCTTTTACTACTTGTTTCTTGGGTGGGTGGGTTTGGGCTATGTTTGGC
GTTGGGCGTTGGTGTGGGGGACCGTCATGGCGTGTCTCAATTTCCACACCGGCAGCTGAA
TGCGGGGCACTGTTTAGGGGTACATTCTGACAGCGGGGTATGTGGTAGGCACATCGTTCT
TTTTTATGAGCTTGTGAAGAGAATGTTCTCAGGAAGACTAGCTGCCCAAATTAACATATT
TTGATAAAACGAATATATTTTTTTTTACGATTCTTTGTTATTTTATGAAT
>Tc00.1047053507657.20  | Trypanosoma cruzi CL Brener Non-Esmeraldo-like | glutamamyl carboxypeptidase, putative,metallo-peptidase, clan MH, family M18, putative | genomic | TcChr31-P forward | (geneCodeEnd+1 to geneCodeEnd+350) | length=350
CAATGTTGCCACCGCCAGTGTGCTGGGGCGTTATATTTACCTGAAATTTAGTGGGGTTTT
GTTGAGCTTCTTTCTTTTACTACTTGTTTCTTGGGTGGGTGGGTTTGGGCTATGTTTGGC
GTTGGGCGTTGGTGTGGGGGACCGTCATGGCGTGTCTCAATTTCCACACCGGCAGCTGAA
TGCGGGGCACTGTTTAGGGGTACATTCTGACAGCGGGGTATGTGGTAGGCACATCGTTCT
TTTTCTTTTCTTTTTTTAAGAGCTTGTGAAAAGAATGATCACGGGAGAGCTGGCTAACTT
AATTAATGCAAGTGTATATCCTGATAAATGAATGCATTCTTTATGATATT
>Tc00.1047053507689.30  | Trypanosoma cruzi CL Brener Esmeraldo-like | glutamamyl carboxypeptidase, putative,metallo-peptidase, clan MH, family M18, putative | genomic | TcChr31-S forward | (geneCodeEnd+1 to geneCodeEnd+350) | length=350
CAATGTTGCCACCGCCAGTGTGCTGGGGCGTTATATTTACCTGAAATTTAGTGGGGTTTT
GTTGGGCTTCTTTCTTTTCCTATTTGTTTCTTGGGTGGGTGGGTTTGGGCTATGTTTGGC
GTTGAGCGTTGGTGTGGGGGACCGTCATGGCGTGTCTCAATTTCCACACCGGCAGCTGAA
TGCGGGGCACTGTATAGGGATACATTCTGACAGCGGGGTATGTGGTAGGCACATCGTTCT
TTTCTTTCTTCTTTGATTTATTTTTTTGAATACACCTACCTCCACGGCACTCCTGCCACC
GCTGCGCAGCACTCACGCTCACACGCACACACACACACACTCGGGCACGT
>Tc00.1047053507689.50  | Trypanosoma cruzi CL Brener Esmeraldo-like | glutamamyl carboxypeptidase, putative,metallo-peptidase, clan MH, family M18, putative | genomic | TcChr31-S forward | (geneCodeEnd+1 to geneCodeEnd+350) | length=350
CAATGTTGCCACCGCCAGTGTGCTGGGGCGTTATATTTACCTGAAATTTAGTGGGGTTTT
GTTGGGCTTCTTTCTTTTCCTACTTGTTTCTTGGGTGGGTGGGTTTGGGCTATGTTTGGC
GTTGAGCGTTGGTGGGGGGGACCGTCATGGCGTGTCTCAATTTCCACACCGGCAGCTGAA
TGCGGGGCACTGTTTAGGGATACATTCTGACAGCGGGGTATGTGGTAGGCACATCGTTCT
TTTTTTATGAGCTTGTGAAGAGAATGTTCTCAGGAAGACTAGCTGCCCAAATTAACATAT
TTTGATAAAACGAATATATATATATTTTTTTTTACGATTCTTTGTTATTT
>Tc00.1047053508153.60  | Trypanosoma cruzi CL Brener Non-Esmeraldo-like | aminopeptidase, putative,metallo-peptidase, clan MA(E), family M1, putative | genomic | TcChr36-P reverse | (geneCodeEnd+1 to geneCodeEnd+350) | length=350
GGCATGTGACTGACTTTTGGCTGTGCATGCATTGAGAGGAAACGAGGTACGGATAGAAGG
GCTTGGTATCTAGCGGAGGTGACGCTAAACAAATATGAGAGAAGAAATATAATAAAATTA
AAAAAAGAACCGGGAAAAAACAAATCGTGCAGAGGGTTAGAGTGGAACAAGGAAAAATTC
ATTTTTATATATATATATATATATATATATATATATATATATATATATATATGCTATTTT
TGGATGCGGTCTTGCAATTTCCGCCACGTATTTTAATGAATTTTGATAGAATAGGAGGAA
CAACCATAAAGAAAAACGAAAACAAAACAATGGGTGGTTTATTGTTATTG
>Tc00.1047053507023.120  | Trypanosoma cruzi CL Brener Non-Esmeraldo-like | aldehyde dehydrogenase family, putative | genomic | TcChr32-P forward | (geneCodeEnd+1 to geneCodeEnd+350) | length=350
AGGGAGGAAAAAAACATGGCCAGTGTGAATCAAACCTTCTTGTTTTGTCTTTTTTTTTTT
TCTGCTGGCGCTGTTGGTGGTGTTCTGTTGCGTACCGATCCCTTTTGGCGAGGCCCGCGC
AGAGGCGTGCTTGAGGCAAAAGCATGTTTGCCTAGTGGAACAACTGGATTCAATTCCTTT
TCCTTCTTTGTCTTGCCGTCGTCTTTGTTATGCAAGCAATTGAGATATTGAGGAAGGAAA
AGGATTTTTTATAATCCTTTTTTTTTTTCCCTTTCGCTTGCTGGAGGTGTTGGTTGAAGC
TACAGCGGCATGTCATTGTTCATGCTCCTCAACGTTGCGTACGCACGAAT
>Tc00.1047053511751.120  | Trypanosoma cruzi CL Brener Esmeraldo-like | aldehyde dehydrogenase family, putative | genomic | TcChr32-S forward | (geneCodeEnd+1 to geneCodeEnd+350) | length=350
AGTGAGGAAAAAAAACATGGCCAGTGTAGATCAAACCTTCTTGTTTTGTCTTTTTTTTTT
TTTTCTGCTGGCGCTGATGGTGGTGTTCTGTTGCGTACCGATCCCTTTTGGCGAGGCCCG
CGCAGAGGCGTGTTTGAGGCAAAAGCATGTTTGCCTAGTGGAACAACTGGATTCAATTCC
TTTTCCTTCTTTCTCTTGCCGTCGTCTTTGTTATGCAAGCAATTGAGATATTGAGGAAAG
AAAAGGATTATTTATAATCCTTTTTTTCTTCTTTCGCTTGCTGGAGGTGTTGGTTGAAGC
TACAGCGGCATGTCATTGTTCATGCTCCTCAACGTTGCGTACGTATGAAT
>Tc00.1047053503855.20  | Trypanosoma cruzi CL Brener Esmeraldo-like | spermidine synthase, putative | genomic | TcChr8-S reverse | (geneCodeEnd+1 to geneCodeEnd+350) | length=350
TTTATGAGCCGTCGTGGGTAACGTACGCTGCCCAGCCAAAGCCTTTCTAATGGCGTTTAG
AAAAATTCTGCGGTCTGACGGGCTTGAATAGAAAATATGGCGTATTTTTCCATTTCGCTA
CTTTCTTCATCCATGGGTCGTATTTTATTTCCAAAGAAACTGCGTTGTAAGACACCAAAG
GAATTTTTTTCCCTTCTTTATTCTCATCTGCCTGCCTTCCACACGGAGGGTTCCGGTGAT
TGCGGGGCTGTGAAAACACTGCAAACTTGTGAGTTTACAACGAGCCCTGGTATAATACAT
ATAAGCTTTATGAACTACTTTTTTTTACTGGTGTGTTGGCCTTGGATCGA
>Tc00.1047053504033.130  | Trypanosoma cruzi CL Brener Esmeraldo-like | spermidine synthase, putative | genomic | TcChr8-S reverse | (geneCodeEnd+1 to geneCodeEnd+350) | length=350
TTTATGAGCCGTCGTGGGTAACGTACGCTGCCCAGCCAAAGCCTTTCTAATGGCGTTTAG
AAAAATTGTGCGGTCTGACGGGCTCGAATAGAAAATATGGCGTATTTTTCCATTTCGCTA
CTTTCTTCATCCATGGGTCGTATTTTATTTCCAAAGAAACTGCGTTGTAAGACACCAAAG
GAATTTTTTTTTCTTTTTTTTTCCTTTTTTTTTCCTTTTTTTTCCTTTTTTTATTCTCTT
CTGCCTGCCCTCCACACGGAGGGTTCCGGTGATTGCGGGGCTGTGAAAACACTGCAAACT
TGTGAGTTTACAACGAGCCCTGGTATAATACATATAAGTTTTATGAACCA
>Tc00.1047053510337.40  | Trypanosoma cruzi CL Brener Non-Esmeraldo-like | spermidine synthase, putative | genomic | TcChr8-P reverse | (geneCodeEnd+1 to geneCodeEnd+350) | length=350
TTTGTGAGTCGTGGGTAGCGTACGCTGCCCAGCCAAAGCCTTTCTAATGGCGTTTAGAAA
AATTGTGCGGTCTGACGGGCCTGAGTAGAAAATATGGCGTATATTTCCATTTCGCTACTT
TCTTCATCCATGGGTCGTGTTTTATTTCCAAGGAAACTGCGTTGTAAGACACCAAAGGAA
TTTTTTTTTTCCTTTTTTTTTCCTTTTTTTTCCCTTCTGCCTGCCTTCCACACGGAGGGT
TCCGGTGATTGCGGGGCTGTGAAAGCAATGCAAACTTGTGAGTTTACAACGAGCCCTGGT
ATAACACATACAAGCTTTATGGACTACTTTTTTTTTTACTGGTGTGTTGG
>Tc00.1047053507023.120  | Trypanosoma cruzi CL Brener Non-Esmeraldo-like | aldehyde dehydrogenase family, putative | genomic | TcChr32-P forward | (geneCodeEnd+1 to geneCodeEnd+350) | length=350
AGGGAGGAAAAAAACATGGCCAGTGTGAATCAAACCTTCTTGTTTTGTCTTTTTTTTTTT
TCTGCTGGCGCTGTTGGTGGTGTTCTGTTGCGTACCGATCCCTTTTGGCGAGGCCCGCGC
AGAGGCGTGCTTGAGGCAAAAGCATGTTTGCCTAGTGGAACAACTGGATTCAATTCCTTT
TCCTTCTTTGTCTTGCCGTCGTCTTTGTTATGCAAGCAATTGAGATATTGAGGAAGGAAA
AGGATTTTTTATAATCCTTTTTTTTTTTCCCTTTCGCTTGCTGGAGGTGTTGGTTGAAGC
TACAGCGGCATGTCATTGTTCATGCTCCTCAACGTTGCGTACGCACGAAT
>Tc00.1047053511751.120  | Trypanosoma cruzi CL Brener Esmeraldo-like | aldehyde dehydrogenase family, putative | genomic | TcChr32-S forward | (geneCodeEnd+1 to geneCodeEnd+350) | length=350
AGTGAGGAAAAAAAACATGGCCAGTGTAGATCAAACCTTCTTGTTTTGTCTTTTTTTTTT
TTTTCTGCTGGCGCTGATGGTGGTGTTCTGTTGCGTACCGATCCCTTTTGGCGAGGCCCG
CGCAGAGGCGTGTTTGAGGCAAAAGCATGTTTGCCTAGTGGAACAACTGGATTCAATTCC
TTTTCCTTCTTTCTCTTGCCGTCGTCTTTGTTATGCAAGCAATTGAGATATTGAGGAAAG
AAAAGGATTATTTATAATCCTTTTTTTCTTCTTTCGCTTGCTGGAGGTGTTGGTTGAAGC
TACAGCGGCATGTCATTGTTCATGCTCCTCAACGTTGCGTACGTATGAAT
>Tc00.1047053506857.20  | Trypanosoma cruzi CL Brener Esmeraldo-like | pyrroline-5-carboxylate reductase, putative (P5CR) | genomic | TcChr13-S reverse | (geneCodeEnd+1 to geneCodeEnd+350) | length=350
GGATTTCTCATTATCGTCTTACGACTTGGATGGGTTTACTTTTGGAGGAATTCTTTTTTG
TTTGTTTTGTTTCCTACAATTGGAGTAAATGTATTTCTTATACATATTGGTTTTGGGTGA
CGCCAGGAACGAGTCTGAGGAAAAAAGGGGATGGTGCGTGAAACAGTCGTGAGCCCAAAC
GGCTGGTGTGAAGGCGCCGTCTTCATGAAAAAAGGGGGAGGAAAAAAAAAAGAGGGGTTT
AGGGGTCAATGAAATGATGGGTCGTTATGGTAGCCAAAAGGGAATATGTGATGTACTGGG
ACTCCGCTCGGTTGTGGAGTTCTGCTCCCATTCGGTCTGTGTGTCTGTGT
>Tc00.1047053509207.90  | Trypanosoma cruzi CL Brener Non-Esmeraldo-like | pyrroline-5-carboxylate reductase, putative (P5CR) | genomic | TcChr13-P reverse | (geneCodeEnd+1 to geneCodeEnd+350) | length=350
GGATTTCTCATTATCGTCTTACGACTTGGATGGGTTTACTTTTGGAGGAATTATTTTTTG
TTTGTTTTGTTTCCTACAGTTGGGGTAAATGTATTTCTTATACATATTGGTTTTGGGTGA
CGCCAGGAACGAGTCTGAGGAAAAAGGGGATGGTGCGTGAAACAGTCGTGAGCCCAAATG
GCTGGTGTGAAGGCGCCGTCTTCATTGAAAAAGAGGGAGGGGGGAAAAAAAAGAGGGGTT
TAGGGGTCAGTGAAATGATGGGCCGTTGTGGTAGCCAAAAGGGAATATGTGATGTACTGG
GACCCCGCTCGGTTGTGGAGTTCTGCTCCCATTCGGTCTGTGTGTCTGTG
>Tc00.1047053509067.70  | Trypanosoma cruzi CL Brener Esmeraldo-like | pyrroline-5-carboxylate synthetase-like protein, putative | genomic | TcChr35-S reverse | (geneCodeEnd+1 to geneCodeEnd+350) | length=350
GAGGTAATGAATCAAATAGTGGAAAAAGGAAGGACAAAATAAAAGAAAAAATAACCCTTG
CGTTGGGAGAGGGACAGGGTTTAAAGGGGAAAAGGAAGAGGGGATTGTTTGATGAAGGGG
CGTCTGCACACGCTTACACTTCTGGGAAAAGTATCTACTTTGGATGTTTTTTTTTTTTTT
TTCGTTTTTGTTTGACCTAATTGGCGAAATGCCTTTTTTTTTTTTTTGTGGGTGGGGATG
ACGGATATCTCAAATTGCAAATGAGACAAAGAAGGCGAGGTGCTAAGGTGCGTGATCGTC
AGAAATGTGGGGTTTACGCAGTGTGTTTGTGTGTGTTTGTATTTTATTTG
>Tc00.1047053511023.10  | Trypanosoma cruzi CL Brener Non-Esmeraldo-like | pyrroline-5-carboxylate synthetase-like protein, putative | genomic | TcChr35-P reverse | (geneCodeEnd+1 to geneCodeEnd+350) | length=350
GAGGTAATGAATTAAATAGTAGAAAAAGGAAGGACAAAATAAAAGAAAAAATAACCCTTG
CGTTGGAAGAGGGACAGGGTTTAAAGGGGAAAAGGAAGAGGGGATTGTTTGATGAAGGGG
CGTCTGCACACGTTTACACTTTTGGGAAAAGTATCTACTTTGGATGTTTTTTTTTTGTTT
TTTTCCGGTTTTGTTTGACCTAATTGGCGACATGCCTTTTTTTTTTTTTTTTTTTTTTTT
TTGTGGGTGGGGATGACGGATATCTCAAATTGCAAATGAGACAAAGAAGGCGAGGTGCTA
AGTTACGTGATCGTCAGAAATGCGGGGTTTACGCAGTGTGTTTGTGTGTG
>Tc00.1047053503679.10  | Trypanosoma cruzi CL Brener Non-Esmeraldo-like | aspartate aminotransferase, putative | genomic | TcChr38-P forward | (geneCodeEnd+1 to geneCodeEnd+350) | length=350
TTGAAAGTACATTTTTGTTTTTCTTTTCCTTTTTTTTCCCCCCCCCTCCCCCAGACACAC
ACACACACACACAGAAACAAAATTTAATAATAAAATATTAAAATAAGGAAGATCAGGACG
AAAAATAACAAATAAAAATCAAAAGCTGGAAAAAAATAAAAATATAATAAAAATATAATA
AAAATAATAAAAAAGAAATGAATATATATATATATATATATTCTTGAATGGATAAATGAG
GAAATACGAGGAAATTGTAATAATATATATATTATTATTATTAAGATGTGCATAGATATA
TATATTTATATACATGGAAAGATTAAATGGAAAAGAAAGAGAGAACAAAA
>Tc00.1047053510945.70  | Trypanosoma cruzi CL Brener Non-Esmeraldo-like | aspartate aminotransferase, mitochondrial, putative | genomic | TcChr26-P reverse | (geneCodeEnd+1 to geneCodeEnd+350) | length=350
AATTAACATCGGAATTTAATAATCGACTTTTAAATATAAATGAGGAATAATTTGGTTCGG
AAGCTGCTTTGAAGAAAGAGAGTCAAACATACGTGTGGGAGGCGGTTATAATTAACACAG
CTATTACTACCGATACTACTAGTAACATGATCATTAATGTGTTTAAGATATGGAATTCAT
TCCCTGTTTTTTTCTTTTTTTGTTTCCTCTGCGTTTGAGCTTTTTTCGAAGCCTCCGGAG
ACGGTTTATCGCTTAGGTGTTATTTGTCTTACAAGAATTATGCGGTACGAGGCTATGCAG
ATTCACTTTGCGTGTGCCAAAGGAATGAATGGTGGGAGAGGGGTGGGGCA
>Tc00.1047053508175.370  | Trypanosoma cruzi CL Brener Non-Esmeraldo-like | glutamine synthetase, putative | genomic | TcChr27-P forward | (geneCodeEnd+1 to geneCodeEnd+350) | length=350
AGTGTCGAAATATAGAGCAATGATATGCGAACATGACTTTGCTTGGGGGTTGGCCGCCAA
GAACATCATTATATATCATATATATGTTTTTCGTTTTTATGATTAATTAAGCGCCCCTTA
AATATATTTTTATTTTCTGTTTTTCAATAAGCCTTAGCAAAAAACTGCTCTTAGAAATTG
TTTTAGTAGCGTAATGAAAGTGAAGCGAAACTTTATGACCGATTTGATGCATTGATGCTA
TGTAACGAGCATAAATAGAAATACAAAAATGCTACAGCCCTAAGCAAAAATATTTTTCCT
TTTTGCTTGCAGTGAGATGGTGCAAAAAGCCGTAAGAAAAAAAAAAACAG
>Tc00.1047053507875.20  | Trypanosoma cruzi CL Brener Esmeraldo-like | glutamate dehydrogenase, putative | genomic | TcChr34-S reverse | (geneCodeEnd+1 to geneCodeEnd+350) | length=350
GATCTCTGTTGGGAAACATTGAAAAAAGAAACGATAATTTTAAAGCTGAAGGAAAACGCG
AACAATCAAATAAAGTGGTGAAAAAGAAAAAAAAAAGCTTGTGATTTTTGGTATTACAGG
AATATACAAATATCTCCGTACGCAGAAGTGCGATTTCTGTGGTGTTTGTGTGTCCGAAGG
AAATGCCGTTATATTTGCGGAATGTCTTGACATTGCTGCTTTATCTGTTTTTTTTTTTTT
TTTTTTTTTTTTCTTATTTTTATTAAAAATTTTTTTAAATATTATATTTAGTGAGGGTTT
TTGAATTAAACGCGAGGGGGGAGAATTCACGGGGATTAATTATCATAAGT
>Tc00.1047053508111.30  | Trypanosoma cruzi CL Brener Non-Esmeraldo-like | glutamate dehydrogenase, putative | genomic | TcChr34-P reverse | (geneCodeEnd+1 to geneCodeEnd+350) | length=350
GATCTCTGTTGGGAAGCATTGAAAAAAGAAGCGATATTTTTAAAGCTGAAGGAGAAAGTG
AACAATCAAATAAAGTGGTGAAAAAGGAAAAAAAACTTGTGATTTTTGGTATTACAGGAA
TATACAAATATCTCCGTACGCAGAAGTGCGATTTCTGTGGTGTTTGTGTGTCCGAAGGAA
ATGCCGTTATATTTGCAGGATGTCTTGACATTGCTGCTTCATCTGTTTTTTTTTTTTTTT
TTAAATCAAATTATTTTTAATATTATAGTGAGGGTTTTTGGATAAAACGCGAAGGGGGGC
AATTCACGAGGATTAATTATCATAAGTCGTTGATGACTACATTATTATCA
>Tc00.1047053506363.70  | Trypanosoma cruzi CL Brener Esmeraldo-like | aminoacylase, putative,N-acyl-L-amino acid amidohydrolase, putative | genomic | TcChr16-S reverse | (geneCodeEnd+1 to geneCodeEnd+350) | length=350
ATAGTAACTATATTTATGACGTTATGCTTTGAAAAAATAACTGTTAACAAGGGGAAATGA
ATTATTATTTTTTATGTGGATTTTGCAAATTCTGTGACGGAGGAAGAGTAAATGATGTTG
TTGTTGGTGTTTTTTGGTTGAATGATAATTTCAGCTCAGTATATAAAGTTGAATTTTGTG
GAGAGTTAATTCTTTCTTCTCTCTCTCCTTCTTTCTCTCTCTTTTTTTTTTTTTTTTTGT
CCCAAGAATTCCAGAACTGCGTAGTCATCTCCGGCACGGCAACTGGCGGCTGGGATGGGC
AGTTAATGACACATTACACTTGCAGAAGGATGCGGAAGATAAAACAGCCA
>Tc00.1047053506363.90  | Trypanosoma cruzi CL Brener Esmeraldo-like | aminoacylase, putative,N-acyl-L-amino acid amidohydrolase, putative | genomic | TcChr16-S reverse | (geneCodeEnd+1 to geneCodeEnd+350) | length=350
GGCGTTTTATTCCGTTCCTTCTCTTAATTTCATCCGCATAGCTTCATTCAGGGGAAGTGT
TTTTTTTTTCTCTTTCTCTCTCTCTCTCTGTGTGTGTGGTGTGTCTATTTTTCCGGCTGT
ACTTTGACCGCATCCATTCTTTTTTTTTTTTTCTGTTGTTGGGCGATTGGTTTGCTGTTG
AATAAATGAACTTAATAAAATGAACGCATGGTTTCACCGTGCTGCTGTGCAGTGATGGTG
CCTGTTTCTTGTAGGAGCCGCTGGGGGTGATTGGGTGACCTTATAGGATTACGTAGATGA
TGTCGCGACTGGTGGAAATTCTCCGTTATTTATTTATTGAGTGATTTTTT
>Tc00.1047053511391.120  | Trypanosoma cruzi CL Brener Non-Esmeraldo-like | glutamamyl carboxypeptidase, putative,metallo-peptidase, clan MH, family M18, putative | genomic | TcChr19-P reverse | (geneCodeEnd+1 to geneCodeEnd+350) | length=350
AGATGTTAGCAGGGGTATTTGATTTTTTTTGATATATATTTTTAGGGTTATGGTAATTTT
AGCAAATCCAGGCAGGTTAGGAAAATTCTTATTTGTTTTTCTTGTTTGTTTTTGTAAAGA
AACAAACAATTAACGGGGAAAAACAGAAAAAAAAATGGCTAATGGGGGTGTAAGGTGGAT
CTCGAGGAATAGTGGCTTTTTTTTCTAATCCTATTGATTGCATTAAATGAGGGGCTAGAA
TTATGCCACATATCCAAGAAATTGACATAAAATGGGCAAATGAAAATACACAAGAGCCTG
AACGATGCAGTATTTCTGTCTGCTCGTTGTTTTCAAAGGTTCGTTGTTTT
>Tc00.1047053503679.10  | Trypanosoma cruzi CL Brener Non-Esmeraldo-like | aspartate aminotransferase, putative | genomic | TcChr38-P forward | (geneCodeEnd+1 to geneCodeEnd+350) | length=350
TTGAAAGTACATTTTTGTTTTTCTTTTCCTTTTTTTTCCCCCCCCCTCCCCCAGACACAC
ACACACACACACAGAAACAAAATTTAATAATAAAATATTAAAATAAGGAAGATCAGGACG
AAAAATAACAAATAAAAATCAAAAGCTGGAAAAAAATAAAAATATAATAAAAATATAATA
AAAATAATAAAAAAGAAATGAATATATATATATATATATATTCTTGAATGGATAAATGAG
GAAATACGAGGAAATTGTAATAATATATATATTATTATTATTAAGATGTGCATAGATATA
TATATTTATATACATGGAAAGATTAAATGGAAAAGAAAGAGAGAACAAAA
>Tc00.1047053508535.50  | Trypanosoma cruzi CL Brener Esmeraldo-like | tyrosine aminotransferase | genomic | TcChr38-S reverse | (geneCodeEnd+1 to geneCodeEnd+350) | length=350
CCGCAGAGGGTTCATTCCGCGACCGGCGTCAGGCAACACGACGCATCCAAGGCGTAATTA
GTGTTTTCCATCATCTATTTATTTAATGAAATCATTTAACTGGTTAATTTTATCTGCGGT
AGGGCGGGGTATGCGTATGTGTGGATGGGAGTACTGTCTAACACTGCGGCTTTTTTGTGT
TTTTTGTTTTTTTGGGTGTGGGGGATGGGCTTTACTGGTCCGTTGAGCAATCGTGGTAAG
AAGTAAAAGAAAAAAAAACGTCGAATCTCTTTTAGTTTAACATCTTTTTTTTTTTTTTTT
TTTGGTTTTATTTTATTCCTTATGATGTGGGGGGGCCATTTTTGTCCTCT
>Tc00.1047053510187.20  | Trypanosoma cruzi CL Brener Non-Esmeraldo-like | tyrosine aminotransferase, putative | genomic | TcChr37-P forward | (geneCodeEnd+1 to geneCodeEnd+350) | length=350
TGAGAAAATGAATTGGTTGCGATGCTGTGGTATAGAGAGGACTATGAAAGCAGTTAAAGT
TAGCAGATGTTAGGGTAATCCTTTCCAAAAAACTTTTGTTTTTATTTTTTAGTTATTTAT
TTTTATTTTTTTCTTTTTACCATAACGGTAATGGGGAATGGGTGTTGCCTGTGGATGAAG
AGCTCGCAAATACATGTACTCCCTTTCTCGCCCGCTCATTTTATTTTTATAACAAAAAAG
AAAAAAAGAATTAAATGTTGTTTTCGTTCTATTATTGGTGTTGTAATTGCGTGCGCGTCT
GTTTGTCTTTTTGGTTATTGTTTGTTGTTTGTTTTTTGTTTTTTGTTGTT
>Tc00.1047053510187.30  | Trypanosoma cruzi CL Brener Non-Esmeraldo-like | tyrosine aminotransferase | genomic | TcChr37-P forward | (geneCodeEnd+1 to geneCodeEnd+350) | length=350
CCGCAGAGGGTTCATTCCGCGACCGGCGTCAGGCAACACGACGCATCCAAGGCGTAATTA
GTGTTTTCCATCATCCATTTATTTAATGAAATCATTTACCTGGTTAATTTTATCTGCGGT
AGGGCGGGGGTATGCGTATGTGTGGACGGGAGTACTGTTTAACACTGCGGCTTTTGTGTT
CTTTTTTTGTTTTGTTTTGTTTTTGTGTGGGGAATGGGCTTTACTGGTTCGTTGAGCAAT
CATGGTAAGAAAAGAAAAAAAAAAAACGTCGAATCTCTTTTAGTTTAACATCTTTTTTTT
TTTTTTTTTGGGTTTTATTTTATTTCTTATGATGTGAGAGGCCCATTTTT
>Tc00.1047053510187.70  | Trypanosoma cruzi CL Brener Non-Esmeraldo-like | tyrosine aminotransferase, putative,L-tyrosine:2-oxoglutarate aminotransferase, putative | genomic | TcChr37-P forward | (geneCodeEnd+1 to geneCodeEnd+350) | length=350
AAGGGGAGAAAAAAGAAAAAAATTCGGGGAGGGGTGTGAAGGAAAAGAAGAAGAGAAAAA
AAAAAAAAAAGGAAATGTTGTGAACACGCGGTGCGGTTGAGGGAGAAGGAGATGGAAGAG
GGGCGGATGTAAAAAGTCCCAGCAAAAGGTCATTCCAATACACATGGATACGAGCATTTA
TGTACGCATCTTTATAGTCAGTGGATATATGTGTTAAAAGGGGTCCGGGCTTCTGTGTGA
AAAGCGGGAATTGGCGCTGCGGAGAAGGAATTCGGTAAACACACTCACATGTTAATTCGT
TGGAAGGGAGTTTACTTCTTGTGCAGGCTTGGAACAGTTATTTCATGCCC
>Tc00.1047053507641.60  | Trypanosoma cruzi CL Brener Esmeraldo-like | aldehyde dehydrogenase, putative | genomic | TcChr37-S reverse | (geneCodeEnd+1 to geneCodeEnd+350) | length=350
GAGAAGATGTTTTTTGTTGTTTTTCTTTGGTTCCCCTCATTTCCGTTTTTTTTTTTTGTT
TTTTTTCTGTGTGTGTGTGTGAAGGAGATTGGATGAGAGTGGAGGGATGAATAATGGAAT
GACGTTTGGTGTGGAAGAGCGTACGGGAGATGGGGGAGGAGCAAACCACCGGGGCAACCG
CACTGGATTTTGTTGCTGCTTCTGCACATCCATCTGGCTATGACTTGCTGCGCATAAACA
TGTTCATATTTATATTATTTATTTATTTATTATTGTTATTATTATTTTTGCGTTTGCCAT
CGTGACTTTATCACCCAATTTCTTTCTCTCTTCATTTTTTTTTTTTGTCT
>Tc00.1047053504003.70  | Trypanosoma cruzi CL Brener Non-Esmeraldo-like | S-adenosyl-methyltransferase mraW-like protein, putative | genomic | TcChr22-P forward | (geneCodeEnd+1 to geneCodeEnd+350) | length=350
CCAACATCCTCCAGTCGCTGGTATTCTGGATACCACAAGAACACACGGGGATGGCGGTAT
TTCGTGCGCAGCGCATAAGCGGGGGCTGCTGATGTGCGAAGCGACAAGGCACCGAAGTGT
CCCTCAGTGAAATATAAATACTGCCTGGGCGTGAGGAAATACGGTGGGAACGAAACAATT
TTATTTTATTTTTTATTATTGATATTTTGCATGCGTCTGTGTGTGTGTCTTTGTTTCCGT
TGAATGTTTGCAAACGGATACATGTGTACTTGTTGGCCGTTCTTCACGTGTCGTGTCTGT
GTTTTTGTTGATTTCCCCTTGCATGGAGAAGAGGAGAGCGAAACAAAAGA
>Tc00.1047053510515.130  | Trypanosoma cruzi CL Brener Esmeraldo-like | S-adenosyl-methyltransferase mraW-like protein, putative | genomic | TcChr22-S forward | (geneCodeEnd+1 to geneCodeEnd+350) | length=350
CCAACATCCTCCCAGTCGCTGTTATTCTGGATACCACAAGAACACACGGGGATGACGGTA
TTTCGTGCGCAGCGCATAAGCGGGGGGCGCTGATGTGCGAAACGACAAGGCACCGAAGTG
CCCCTCAGTGAAATATAAATGCTGCCTGGGCGTGAGGAAATACGGTGGGAACGAAACAAT
TTTATTTTATTTTTTATTATTGATATTTTGCATGCGTGTGTGTGTGTGTGTGTCTTTGTT
TCTGTTGAATGTTTGTAAACGGATACATGTGTACTTGTTGGCCATCCTTCACGTGTCGTG
TCTGTGTTTTTGTTGATGTTCCCTTGCATGGAGAAGAGGAGAGAGAAACA
>Tc00.1047053506713.40  | Trypanosoma cruzi CL Brener Esmeraldo-like | N-acetyltransferase complex ARD1 subunit, putative | genomic | TcChr15-S reverse | (geneCodeEnd+1 to geneCodeEnd+350) | length=350
AGGGACAAGCGTGTGTGTCTTCACCTTCTTGCGGGAAGACGCGCAGAGGTTGGATTTCTT
TTGTTACTTTGTTGTCACGGTGCCTGCGGTGACGTTAATGGGGGGTTTGTTCTCCAGAGG
CATTCATTGTGCGATTTGTGCGTGTTCGGTGTCCAACGTTTTCAGCACCACCGAATAGGG
TGTTGCGCAGGATCGGAATACATGGATGTGCGAGAGCATTGTGTCGCTCGCCCGTAATAA
CACACACGCACACAGTTTCAGCGCGTCTGATACGTCACGTTCTTCAGAACGGTCGAAATC
ACTTGTGGGGCGTCACTTCATTTGCGGCGTCGGGAAAGTGAAGTAAATGG
>Tc00.1047053506337.70  | Trypanosoma cruzi CL Brener Non-Esmeraldo-like | 2-oxoglutarate dehydrogenase E1 component, putative | genomic | TcChr16-P forward | (geneCodeEnd+1 to geneCodeEnd+350) | length=350
CGGCATGATCCCCATCCCGTCTTCTTCCTTCATTCCTTTATTCCTTGCTGAAAATGTATT
TACATGCACCCTCCCGTAGGAAGAAGAAGAAGAAGAAGAATGTGGTAGTGGTGGTAGTGG
TGGTTAGCCGCTAAATAATCGACCCTTCAAATGACGTTGGAACCGAAGAAAAAAAAATAA
TAGTAGTAGTAGTATTCCTCTTTAGGGAATAACAACAAGAACCACAAGATTATAAATCGG
ATGCTTTTTTTTTTTTTTTTAAGCGCTTGAGAAGAAGAAGAAATGAAAAAAAAAATATAT
AAATATAAATATAAATATATATTTTTTAAAAATACACGAAAAGAATGTTT
>Tc00.1047053510717.30  | Trypanosoma cruzi CL Brener Esmeraldo-like | 2-oxoglutarate dehydrogenase E1 component, putative | genomic | TcChr16-S forward | (geneCodeEnd+1 to geneCodeEnd+350) | length=350
CGGCATGATCCCCATCCCGTCTTCATTCCTTCATTCCTTTATTCCTTGCTGAAAATGTAT
TTACATGCGCACTCCCGTAGGAGGAAGAAGAAGAAGAAGAAGAAGAAGAATGTGTTTGTG
GTGGTAGTGGTGGTTAGCCGCTAAATAATCGACCCTTCAAATGACGTTGGAACAGAAAAA
AAAAAAAAAAAAATAATAATAATAGTATTCTTTAGGGAATAAAAACTAGAACCACAACAT
TATAAAATCAGATGCCTCTTTGTTTTTTAAGCGTTTGAGAAGAAGAAACGAGAAATATAA
ATATATATTTAAATACACACGAAAGGAATGTTTTTCTCAAATGATGAAAC
>Tc00.1047053510797.10  | Trypanosoma cruzi CL Brener Non-Esmeraldo-like | 2-oxoglutarate dehydrogenase subunit, putative | genomic | TcChr39-P forward | (geneCodeEnd+1 to geneCodeEnd+350) | length=350
CCTCATAAAAGCAATGGAAAGAAGAAATTAAAATATTATTGTCATATGCGCATATATATT
TGTGTGTGCGTGCGTGTGTGTGTGCGTGCGTGTGTGTGTGCGTGTGTGTGTGTCTAATTG
CGTGAAAACGTTAGTAAAGGGAGAACCAATATTTTTATTGTGAAAGTAAGGAGAAAAAAG
AAAAAAATCTTGTTTTTGGTTTTATTGTAAAGAACACAATATTTGTCGTTGCAGCATGAA
TGATGGGTTGAAAAAAGCCCAGAAAGAGAAAAGGTAGAAAGAAGAAGGTTTCCGTTTGTT
TTGTTTTGTTTTTTTTTCTTTTAATCTATTTGTTTATTTATGATGCTACC
>Tc00.1047053510121.40  | Trypanosoma cruzi CL Brener Non-Esmeraldo-like | hypothetical protein | genomic | TcChr5-P reverse | (geneCodeEnd+1 to geneCodeEnd+350) | length=350
AAGGGCTTTATGCTATATTACTTTCTCTCTCTCTCTCTCTCTTTGTGTGTGTGTGTGTGT
GTGTGTGTGTGTGTATGCGTGGTGATTTGATTGTCATTTTGTTGGTGTTCTTCTTCACTT
GTCCTCTTCTTCTTTCGCTGTCGCAGTCGAGTCGGTCCCCCACACACGCAGAAAGCTTTT
TTTTAAAAGGATTTTAAAAAGGCCACGGTGGTGGCGCTGAGATGAGTGGTGACCGGCCGG
TGCTCATCATCGACAATGGCGGCTACACGCTAAAGGCGCTTTACATTCCGGACCCAAGCA
ACACGGCATTGCAGCCGCCGCGGCAAGCGGTTGTGCCGAACTGCGTGGGC
>Tc00.1047053506727.100  | Trypanosoma cruzi CL Brener Non-Esmeraldo-like | enoyl-CoA hydratase/isomerase family protein, putative | genomic | TcChr35-P reverse | (geneCodeEnd+1 to geneCodeEnd+350) | length=350
TTGGGACATTCTTTATTTTTTTTTTTCTGGCAGTTTTGGTGTTTTGCTGCATATGTTTTT
GATTTCTTTTGTTCTTGTGATATTTCTGTTAGTTTGATGGAAAAATCGTGCGATTTTTGG
ATTTGCGAGCGATTGCTGCGCCGAACTTCATTTTTTTTTTTTTTTTTTTTTTGGGGAGAG
GCGAGGTGATTGAAGTGAAGTTACCGCTGATTGAGATGCCGCTTTTTTTTTTTTTTTTTC
CTTTTTGTCTCAGTAGCTGGTTTCCCGCTTTGTTCCTGCTTGCGACTCACCGCGAATGAG
TGAGGGGGTGGGCGTCGGGGAGGGTACCAGCCGCGTGCGCCCCCGGGCCA
>Tc00.1047053508153.130  | Trypanosoma cruzi CL Brener Non-Esmeraldo-like | enoyl-CoA hydratase, mitochondrial precursor, putative | genomic | TcChr36-P reverse | (geneCodeEnd+1 to geneCodeEnd+350) | length=350
AACAGACACCAAGTGCCGTGTATACAATAGCGAGTGAAGACGAGGGGAAGTGTTTGGGAG
TTGCAAGCGATGCGAATGTAACGTGCCTTTTTCTTTTTTCCTTTTTTTTTCTTTTTGTGT
CTCTGAATGGTTTACTTTTTGTTGTTGTTTTAGGGTTATTGTGTTGTTTGTTCTTTTTTT
TTTCTTTGTTCCTTCTGTGTGCCGTCAACTTTGTATGCTGAGTGTTGATTGGATGGGTCG
TTTTTTAGCGGAAGAAGCAAAGGACGGAGTGGGAAGGTATCCGAGGGGCAACAATCTCTC
TGGCTCTGCGTAATATCTTTTATTTTTTTCATTCTTATTTGATATTTTGT
>Tc00.1047053508185.10  | Trypanosoma cruzi CL Brener Esmeraldo-like | enoyl-CoA hydratase, mitochondrial precursor, putative | genomic | TcChr36-S reverse | (geneCodeEnd+1 to geneCodeEnd+350) | length=350
ACCAGACACCAAGTGCCGTGTATACAATAGCGAGTGAAGAGGAGGGGAAATGTTTGGGAG
TTGCAAGCGATGCGAATGTAACGTGCCTTTTTCTTTTTTTTTTTTTTTTTTGTTCTTTCT
GTGTGCCGTCAATCTTGTATGCTGAGTGTTGATTGGTTGGGTCTTTTTTTGGCGGAAGAG
GCAAAGGGCGGAGTGGGAAGGTATCCGAGGGGCAACAATCTCTCTGGCTCTGCGTAATAA
CTTTTATTTTTTTTCATTCTTATTTGATATTTTGTTTGTTTGCTTTTGTACATCTCTACA
CGCACAGTTGAGGAGAAAAAAAAAAAAAAAGATATTTTTACACACGCGGA
>Tc00.1047053509701.10  | Trypanosoma cruzi CL Brener Esmeraldo-like | trifunctional enzyme alpha subunit, mitochondrial precursor-like protein, putative | genomic | TcChr29-S forward | (geneCodeEnd+1 to geneCodeEnd+350) | length=350
GAAAAAAAATACAAAAGAATATATAAAAAGAAAAAGAAAAGTATATATATATATATATAT
TGACGCCCAAAAAAAAAAAAAAAAAAAAAAAAGGAGGGCTATGGAGAAGTAAAGCGAAGC
AACGAAAGCAACAACAATTGACAGTTTTTCTTTTTTTTTTTTTTTTCTTTCTTTTTTGTT
GTTTTACGGGGCCTGAAAATTCAAGGAAGTGTCGAAGGTGGTGTGTCTTGTTTCTGGGGC
TGTTGCTTTTTCCCTCTTCTCGCTTTTTTTTTTTTTTTTGATGTCGGGGCGTGCTGATGT
TGTTTTGCATGATTTTGCCTTCCTTTTTTTTTTTTGGCTTCAAGGGGCAT
>Tc00.1047053511529.160  | Trypanosoma cruzi CL Brener Esmeraldo-like | enoyl-CoA hydratase/isomerase family protein, putative | genomic | TcChr35-S reverse | (geneCodeEnd+1 to geneCodeEnd+350) | length=350
TTGGGACATTTTTTCCTTATTTTTTTTTTTTCTGGCAGTTTTGGTGTTTTGCTGCATATA
TTTTTGATTTCTTTTTTTCTTGTGATATTTTTGTTAGTTTGATGGAAAAATCCTGCGATT
TTTGGATGTGCGAGGGATTGCTGCGCCGAACTTCACTTCTTTTTTGGGGAGAGGCGGGGT
GATTGAAGTGAAATTACCGCTGATTGAGATGCCGCTTTTTTTTTTTTTTTTTCCCTTTTT
TCTCAGTAGCTGGTTTCCCGCTTTGTTCCTGCTTGCGACTCACCGCGAATGAATGAGGGG
GTGGGCGTCGGGGAGGGTACCAGCCGCGTGCGCCCCCGGGCCAACAAAGA
>Tc00.1047053509717.90  | Trypanosoma cruzi CL Brener Non-Esmeraldo-like | short chain 3-hydroxyacyl-CoA dehydrogenase, putative | genomic | TcChr4-P reverse | (geneCodeEnd+1 to geneCodeEnd+350) | length=350
CGAGGCATCCGGAAAGAATGCAAGCAAATATATTTATTTTGTTGTTGTTTTTCAAAACAA
AATTTTTTTTACGTGAGCAGGAGGAGAACGAATGGAAAAATAACTACTTCTTTTTTTCCC
CTTCCGTTTTGCAATCGCGTTGGTTGGGTGAAGGTGGGGTATTCGAGGGTCAAGCGAAAG
CCAATAACCCCCAGAACGAGAGGGCGCGACAATTTTTTGGTCAGTTCGAATTTCCTGGGG
AAGTCCTCCTGTCATTCCCCTTTTTTTTTTCTCAACTTCCTCATGAGCCATTAAGGCCTT
TCAAGGGAAGCGGTTGCGAAGGCAACGTGGCGGGAGCGCGGACCCGGGTA
>Tc00.1047053510105.240  | Trypanosoma cruzi CL Brener Esmeraldo-like | short chain 3-hydroxyacyl-CoA dehydrogenase, putative | genomic | TcChr4-S reverse | (geneCodeEnd+1 to geneCodeEnd+350) | length=350
CGAGGCATCTAGCAAGAATGCAAGCAAATATATATATATATATGTTGTTGTTGTTTTTCA
AAAACTTATTTATTTATTTGTTTTTTTTTTTTACGAGAGCAGGAAGAAGACGAATGGAAA
AATAAATACTTCTTTTTTTCCCCTTCCGTTTTGCTATCGCGTTGGTTGGGTGAAGGTGGG
TATTCGAGGGTCGAGCGAAAGCCAATAACTCCCAGAACGAGAGGGCGCGACAATTTTTTT
GTCAGTGCGAATTTCCTGGGGAAGTCCTCCTGTCATTCCCCCTTTTTTTTTCTCAACTTC
CTCATGAGCCATTAAGGCCTTTCAAGGGAAGCGATTGCGAAGGCAATGTG
>Tc00.1047053511003.60  | Trypanosoma cruzi CL Brener Non-Esmeraldo-like | hypothetical protein | genomic | TcChr34-P reverse | (geneCodeEnd+1 to geneCodeEnd+350) | length=350
GCACGTCCCCCATTTTACGCCGACAAGGCGCCCACCCTCCTGTTATTATTATTATTATTA
TTGTTTTTGTGCGTGCGCTGGCTTCAAAGTTTTTTTCTTTTATTTTGCTTTGGATTTTTT
TAGTTGGTGCGGGAGTAGTAGCTCTGTTGATCAACGTGGGTTGTTGTGTGCAATCGTTTC
AAGTGGATGGGATTGCGCTAGGTGGAAGGGAGGGGGGAAAAGGAGAACAGTTGTGGGTGC
GGTCAGTGGATTTCCATGAAAGAATAATTGTCGGGTTCGTGAGGGGGAGAGGGAAGTTTG
TCTTAAAGAAAAAAACATGGCCGCAACTGAGCACGTGATTGAAACTCAGC
>Tc00.1047053506375.10  | Trypanosoma cruzi CL Brener Esmeraldo-like | tryptophanyl-tRNA synthetase, putative | genomic | TcChr22-S forward | (geneCodeEnd+1 to geneCodeEnd+350) | length=350
ATGCCGGCAGGAGGGAGGAAGGGATGATGGGGGAGAGAGGGCGCACATGCAACGGGAGTG
GTGTGGCTGAGTGTGGTGTCCGTGAAGATGATGCATTTAGGTGGGGGCGTGCTGGTTGTT
GTGGTACCCACCGCGTATATTTGTTTGCTGTGGCTTCTGCTGGACTGCACGTGAACGCCT
GGTGTTCCCCTTGCAGTTGTACAAGAAGTATTTTACACCAACAGTAGATAGGGGACTATT
AGGCTGCAATGGGGCGGGGGCCGCACCACGATGGCACGCGCCACGGGAAGGAGGGCCGCG
GGGTTTTCCGAGGGAGAAGGGGTGCGACACGACCTTACGAAAACGTTGAT
>Tc00.1047053506375.60  | Trypanosoma cruzi CL Brener Esmeraldo-like | tryptophanyl-tRNA synthetase, putative | genomic | TcChr22-S forward | (geneCodeEnd+1 to geneCodeEnd+350) | length=350
ATGCCGGCAGGAGGGAGGAAGGGATGATGGGGGAGAGAGGGCGCACATGCAACGGGAGTG
GTGTGGCTGAGTGTGGTGTCCGTGAAGATGATGCATTTAGGTGGGGGCGTGCTGGTTGTT
GTGGTACCCACTGCGTATATTTGTTTGCTGTGGCTTCTGCTGGACTGCACGTGAACGCCT
GGTGTTCCCCTTGCAGTTGTACAAGAAGTATTTTAGACCAACAGTAGATAGGGGACTATT
AGGCTGCAATGGGGCGGGGGCCGCACCACGATGGCACGCGCCACGGGAAGGAGGGCCGCG
GGGTTTTCCGAGGGAGAAGGGGTGCGACACGACCCTACGAAAACGTTGAT
>Tc00.1047053510647.30  | Trypanosoma cruzi CL Brener Non-Esmeraldo-like | tryptophanyl-tRNA synthetase, putative | genomic | TcChr36-P reverse | (geneCodeEnd+1 to geneCodeEnd+350) | length=350
AATGGACCTTCTGCTATCGATTTTCATTCTTTTTTTTTTTTTTTTCTTATATATTTATAT
ATAAGGTCAAAATGGATAACTAAGAGACGAAGTTAACTGGTTCCTATTTTTGTGCCTTTC
TGTTGGCTGACTGACGAGGGAAAACAGAGGAGTTTTTTTCTTTTTTCGGCTGTGTTCTTT
GGTGTGTTGTGTTGCTTATGTTTTTTTTCTCTCTCTCTCTCTTTTTCTCCGGGTTTATGT
TGTTGGGCATGTCTGTAACTCTTTGTGCTCTTTTTTGTCTTTGAAAGAAGAAAAGGGTGA
GGGTAAGGCGGGAGTGGAGGGAGGGGGGGGGGGCGCGCAGGGTACTTCAT
>Tc00.1047053510671.20  | Trypanosoma cruzi CL Brener Non-Esmeraldo-like | tryptophanyl-tRNA synthetase, putative | genomic | TcChr22-P forward | (geneCodeEnd+1 to geneCodeEnd+350) | length=350
ATGCCGGCAGGAGGGAGGAAGGGATGATGGGGGAGAGAGGGCGCACATGCAACGGGAGTG
GTGTGGCTGACTGTGGTGTCCGTGAAGATGATGCATTTAGGTGGGGGCGTGCTGGTTGTT
GTGGTACCCACCGCGTATATTTGTTTGCTGTGGCTTCTGCTGGACTGCACGTGAACGCCT
GGTGTTCCCCTTGCAGTTGTACAACAAGTATTTTAGACCAACAGTAGATAGGGGACTATT
AGGCTGCAATGGGGCGGGGGCCGCACCACGATGGCACGTGCCACGGGAAGGAGGGCCGCG
GGGTTTTCCGAGGGAGAAGGGGTGCGACACGACCTTACGAAAACGTTGAT
>Tc00.1047053509979.150  | Trypanosoma cruzi CL Brener Esmeraldo-like | nitrilase, putative | genomic | TcChr33-S forward | (geneCodeEnd+1 to geneCodeEnd+350) | length=350
TGATTAAATGGAAATATTTGTTGGGCTGGGGTGTCAGGATTTTTTCAAATGGCTCTGCTT
AATATTTGTTGTTGTTTTTTTTTTTGATTCCTAGGAAGGGCGGCTCAGTATTTTGGACTA
CATTTTCTTTTTTCTTTTTCTTTTGTTGTGAGTGTGGGTGGATGAGATCTTTGAGTTAGG
GTGTGGTTTTATTCCTCATCGGGTTTAATTTTTGGATATGCGTATCTGCATTGTAGGATT
TTCTAATGAATATATATATATCTGTTGATGCGGATAAATAAAAATGTGTTAATAATGAAA
ATTATTGTTTATTTTATTTTATTTTTCTAAATGGCTCTTGGCGTTATGCT
>Tc00.1047053510039.40  | Trypanosoma cruzi CL Brener Non-Esmeraldo-like | nitrilase, putative | genomic | TcChr33-P forward | (geneCodeEnd+1 to geneCodeEnd+350) | length=350
TGATTAAATGAAGATATTTGTTGGGCTGGGGCGTCAGGGTTTTTCCAAATGACTCTGCTT
AATATTTGTGTTTTTTTTTGTTTTTTGATTCTTAGGAAGGGCGGCTTGGTATTTTGGACT
ACATACATTTTTTTTTCTTTTCTTGTGAGCGTGGGTGGGTGAGATCTTCGAGTTAGGGTG
TGGTTTTGTTCCTCATCGGGTTTAATTTTTGGATATGCGTATCTGCATTTTAGGATTTTC
TAATGAATATATATCTGCCTGTTGATGCAGATAAATAAAAATGTGTTAATCATGAAAATT
ATTGCTTATTTTATTTTATTTTATTATTCTAAATGGCTGTTGGCATCATG
>Tc00.1047053507023.120  | Trypanosoma cruzi CL Brener Non-Esmeraldo-like | aldehyde dehydrogenase family, putative | genomic | TcChr32-P forward | (geneCodeEnd+1 to geneCodeEnd+350) | length=350
AGGGAGGAAAAAAACATGGCCAGTGTGAATCAAACCTTCTTGTTTTGTCTTTTTTTTTTT
TCTGCTGGCGCTGTTGGTGGTGTTCTGTTGCGTACCGATCCCTTTTGGCGAGGCCCGCGC
AGAGGCGTGCTTGAGGCAAAAGCATGTTTGCCTAGTGGAACAACTGGATTCAATTCCTTT
TCCTTCTTTGTCTTGCCGTCGTCTTTGTTATGCAAGCAATTGAGATATTGAGGAAGGAAA
AGGATTTTTTATAATCCTTTTTTTTTTTCCCTTTCGCTTGCTGGAGGTGTTGGTTGAAGC
TACAGCGGCATGTCATTGTTCATGCTCCTCAACGTTGCGTACGCACGAAT
>Tc00.1047053511751.120  | Trypanosoma cruzi CL Brener Esmeraldo-like | aldehyde dehydrogenase family, putative | genomic | TcChr32-S forward | (geneCodeEnd+1 to geneCodeEnd+350) | length=350
AGTGAGGAAAAAAAACATGGCCAGTGTAGATCAAACCTTCTTGTTTTGTCTTTTTTTTTT
TTTTCTGCTGGCGCTGATGGTGGTGTTCTGTTGCGTACCGATCCCTTTTGGCGAGGCCCG
CGCAGAGGCGTGTTTGAGGCAAAAGCATGTTTGCCTAGTGGAACAACTGGATTCAATTCC
TTTTCCTTCTTTCTCTTGCCGTCGTCTTTGTTATGCAAGCAATTGAGATATTGAGGAAAG
AAAAGGATTATTTATAATCCTTTTTTTCTTCTTTCGCTTGCTGGAGGTGTTGGTTGAAGC
TACAGCGGCATGTCATTGTTCATGCTCCTCAACGTTGCGTACGTATGAAT
>Tc00.1047053503855.20  | Trypanosoma cruzi CL Brener Esmeraldo-like | spermidine synthase, putative | genomic | TcChr8-S reverse | (geneCodeEnd+1 to geneCodeEnd+350) | length=350
TTTATGAGCCGTCGTGGGTAACGTACGCTGCCCAGCCAAAGCCTTTCTAATGGCGTTTAG
AAAAATTCTGCGGTCTGACGGGCTTGAATAGAAAATATGGCGTATTTTTCCATTTCGCTA
CTTTCTTCATCCATGGGTCGTATTTTATTTCCAAAGAAACTGCGTTGTAAGACACCAAAG
GAATTTTTTTCCCTTCTTTATTCTCATCTGCCTGCCTTCCACACGGAGGGTTCCGGTGAT
TGCGGGGCTGTGAAAACACTGCAAACTTGTGAGTTTACAACGAGCCCTGGTATAATACAT
ATAAGCTTTATGAACTACTTTTTTTTACTGGTGTGTTGGCCTTGGATCGA
>Tc00.1047053504033.130  | Trypanosoma cruzi CL Brener Esmeraldo-like | spermidine synthase, putative | genomic | TcChr8-S reverse | (geneCodeEnd+1 to geneCodeEnd+350) | length=350
TTTATGAGCCGTCGTGGGTAACGTACGCTGCCCAGCCAAAGCCTTTCTAATGGCGTTTAG
AAAAATTGTGCGGTCTGACGGGCTCGAATAGAAAATATGGCGTATTTTTCCATTTCGCTA
CTTTCTTCATCCATGGGTCGTATTTTATTTCCAAAGAAACTGCGTTGTAAGACACCAAAG
GAATTTTTTTTTCTTTTTTTTTCCTTTTTTTTTCCTTTTTTTTCCTTTTTTTATTCTCTT
CTGCCTGCCCTCCACACGGAGGGTTCCGGTGATTGCGGGGCTGTGAAAACACTGCAAACT
TGTGAGTTTACAACGAGCCCTGGTATAATACATATAAGTTTTATGAACCA
>Tc00.1047053510337.40  | Trypanosoma cruzi CL Brener Non-Esmeraldo-like | spermidine synthase, putative | genomic | TcChr8-P reverse | (geneCodeEnd+1 to geneCodeEnd+350) | length=350
TTTGTGAGTCGTGGGTAGCGTACGCTGCCCAGCCAAAGCCTTTCTAATGGCGTTTAGAAA
AATTGTGCGGTCTGACGGGCCTGAGTAGAAAATATGGCGTATATTTCCATTTCGCTACTT
TCTTCATCCATGGGTCGTGTTTTATTTCCAAGGAAACTGCGTTGTAAGACACCAAAGGAA
TTTTTTTTTTCCTTTTTTTTTCCTTTTTTTTCCCTTCTGCCTGCCTTCCACACGGAGGGT
TCCGGTGATTGCGGGGCTGTGAAAGCAATGCAAACTTGTGAGTTTACAACGAGCCCTGGT
ATAACACATACAAGCTTTATGGACTACTTTTTTTTTTACTGGTGTGTTGG
>Tc00.1047053506727.100  | Trypanosoma cruzi CL Brener Non-Esmeraldo-like | enoyl-CoA hydratase/isomerase family protein, putative | genomic | TcChr35-P reverse | (geneCodeEnd+1 to geneCodeEnd+350) | length=350
TTGGGACATTCTTTATTTTTTTTTTTCTGGCAGTTTTGGTGTTTTGCTGCATATGTTTTT
GATTTCTTTTGTTCTTGTGATATTTCTGTTAGTTTGATGGAAAAATCGTGCGATTTTTGG
ATTTGCGAGCGATTGCTGCGCCGAACTTCATTTTTTTTTTTTTTTTTTTTTTGGGGAGAG
GCGAGGTGATTGAAGTGAAGTTACCGCTGATTGAGATGCCGCTTTTTTTTTTTTTTTTTC
CTTTTTGTCTCAGTAGCTGGTTTCCCGCTTTGTTCCTGCTTGCGACTCACCGCGAATGAG
TGAGGGGGTGGGCGTCGGGGAGGGTACCAGCCGCGTGCGCCCCCGGGCCA
>Tc00.1047053509701.10  | Trypanosoma cruzi CL Brener Esmeraldo-like | trifunctional enzyme alpha subunit, mitochondrial precursor-like protein, putative | genomic | TcChr29-S forward | (geneCodeEnd+1 to geneCodeEnd+350) | length=350
GAAAAAAAATACAAAAGAATATATAAAAAGAAAAAGAAAAGTATATATATATATATATAT
TGACGCCCAAAAAAAAAAAAAAAAAAAAAAAAGGAGGGCTATGGAGAAGTAAAGCGAAGC
AACGAAAGCAACAACAATTGACAGTTTTTCTTTTTTTTTTTTTTTTCTTTCTTTTTTGTT
GTTTTACGGGGCCTGAAAATTCAAGGAAGTGTCGAAGGTGGTGTGTCTTGTTTCTGGGGC
TGTTGCTTTTTCCCTCTTCTCGCTTTTTTTTTTTTTTTTGATGTCGGGGCGTGCTGATGT
TGTTTTGCATGATTTTGCCTTCCTTTTTTTTTTTTGGCTTCAAGGGGCAT
>Tc00.1047053511277.210  | Trypanosoma cruzi CL Brener Non-Esmeraldo-like | peroxisomal enoyl-coa hydratase, putative | genomic | TcChr40-P forward | (geneCodeEnd+1 to geneCodeEnd+350) | length=350
TCTTGAGAACAATCCTTTTAAGGTCGTTGAGGTTTCCCTTGCTTCAATTTTTTTTTTTTT
TTTTGTGTGTGTATGTGGGGGGGGGGGGACGAGGTGGAGAATGGTTTACTTTCTTTTTCC
TCTTGGCCTATTGACTGGTAATTGTGGCTGCTGGTAACCTCTATGGGGGGCAGGCGTATA
CGGTGTGTGTGTGTGAGTTCTATTTGCTGCAGTTGCTTACGCACTCACTTTACTCTCCCC
TGCCTACCCCCGTTGTATTGCACTCCTATTTCATTCCTCCTGCCTTCTCACAGCTAATTG
AATATCCAAACCAAACAAAAGGGAATTGCGAGGAAAAAAAAAAGAAAAAT
>Tc00.1047053511529.160  | Trypanosoma cruzi CL Brener Esmeraldo-like | enoyl-CoA hydratase/isomerase family protein, putative | genomic | TcChr35-S reverse | (geneCodeEnd+1 to geneCodeEnd+350) | length=350
TTGGGACATTTTTTCCTTATTTTTTTTTTTTCTGGCAGTTTTGGTGTTTTGCTGCATATA
TTTTTGATTTCTTTTTTTCTTGTGATATTTTTGTTAGTTTGATGGAAAAATCCTGCGATT
TTTGGATGTGCGAGGGATTGCTGCGCCGAACTTCACTTCTTTTTTGGGGAGAGGCGGGGT
GATTGAAGTGAAATTACCGCTGATTGAGATGCCGCTTTTTTTTTTTTTTTTTCCCTTTTT
TCTCAGTAGCTGGTTTCCCGCTTTGTTCCTGCTTGCGACTCACCGCGAATGAATGAGGGG
GTGGGCGTCGGGGAGGGTACCAGCCGCGTGCGCCCCCGGGCCAACAAAGA
>Tc00.1047053506401.50  | Trypanosoma cruzi CL Brener Esmeraldo-like | malonyl-CoA decarboxylase, mitochondrial precursor, putative | genomic | TcChr19-S reverse | (geneCodeEnd+1 to geneCodeEnd+350) | length=350
ATTTGAGCAGAGTGTGGAAACGACGTTTCCTTATTTCTTTTCTCTCTCTCTCTCTCTCTC
TCTGTGTGTGTGTGTGTGTGTGTGTGTGTGTGTGCAGGAGGGGAGGATGCGGGTCTATCG
AAGAATAGAAAAAAAAAGGGGTACGAAAGTCCTTCAGTGGAGTAGTGAGTGCCTCTGTAG
GTGTGCGTAAAAGCGGTTTTGTTTTGCTTTTGTTGTGTTGACGGTGTTGTTGCACCAAGT
GGATTTTGTTTTACTTTGACAGCAGTGGGGACAATCAAAGTTAGGCGGTATGCCAACGTG
GTGCGAGCCACCACAAATTATAAATGCAGCAATAAAGAACTTCATCACGT
>Tc00.1047053509605.10  | Trypanosoma cruzi CL Brener Non-Esmeraldo-like | malonyl-CoA decarboxylase, mitochondrial precursor, putative | genomic | TcChr19-P reverse | (geneCodeEnd+1 to geneCodeEnd+350) | length=350
ATTTGATCAGAGTGTGGCAACGACGTTTCCTTATTTCTTTTTTCTGTGTGTGTGTGTGTG
CAGAAGGGGAGGAGGCGGGTCCATCGAAGAATAGAAAAAAAAGGGTTACGAAATTCCTTC
AGTGGAGTGGTGAGTGCCTCTGTAGGTGTGCGTAAAAGCGGTTTCGTTTTGCGTTTGTTG
TGTTGACGGTTTTGTTTTACTTTGACAGCAGTGGGGACAATCAAAGTTAGGCGGTATGCC
AACGTGGTGCGAGCCACCACACATTATAAATGCAGCAATAAAGAACTTCATCACGTTTCG
CGTGAGTGTGTGTATGAGTGCGCGGAGGAGGTCTAGGGAGGCGCTAATGT
>Tc00.1047053506905.50  | Trypanosoma cruzi CL Brener Non-Esmeraldo-like | cystathionine beta-synthase,cysteine synthase,serine sulfhydrylase (CBS) | genomic | TcChr27-P reverse | (geneCodeEnd+1 to geneCodeEnd+350) | length=350
TATATGAATAAATACATATATATAAATAAATAAAACATAAACATACATAACGGGGCAAAA
CGAGGTAAATTTTGAGTGAATTCTGGGATCAGGGCGAATGCAAGGCAACGATAATTGCAT
GGGTACAGCAGCATTGTTAGGGAGGGAAGTGGGATGTTTGGGGGGCACTGCGGGCGAGCG
AAGACAAGAGCAAAAAAAAAAAAAAAAAAGCGTCCGCCATGAGAAATACTGGGGAAATAT
GTGCAGGGAGACAGCTGGTGGGATGATGTGTGCGGAGGCGAAACGGAAAACCGGCAAAGC
ATAAGAGGAATTGCGGGATGGGTGCTGGGGATGATTGATTACCGCAATTA
>Tc00.1047053508175.360  | Trypanosoma cruzi CL Brener Non-Esmeraldo-like | cystathionine beta-synthase,cysteine synthase,serine sulfhydrylase (CBS) | genomic | TcChr27-P forward | (geneCodeEnd+1 to geneCodeEnd+350) | length=350
TATATGAATACATACATATATATAAATAAATAAAACATAAACATACATAACGGGGCAAAA
CGAGGTAAATTTTGAGTGAATTCTGGGATCAGGGCGAATGCAAGGCAACGATAATTGCAT
GGGTACGGCAGCATTGTTAGGGAGGGAAGTGGGATGTTTGGGGGGCACTGCGGGCGAGCG
AAGACAAGAGCAAAAAAAAAAAAAAAAAAGCGTCCGCCATGAGAAATACTGGGGAAATAT
GTGCAGGGAGACAGCTGGTGGGATGATGTGTGCGGAGGCGAAACGGAAAACCGGCAAAGC
ATAAGAGGAATTGCGGGATGGGTGCTGGGGATGATTGATTACCGCAATTA
>Tc00.1047053511229.50  | Trypanosoma cruzi CL Brener Non-Esmeraldo-like | S-adenosylhomocysteine hydrolase, putative | genomic | TcChr18-P reverse | (geneCodeEnd+1 to geneCodeEnd+350) | length=350
TCGCTTCTCGCACGCCTGTGAGGGGCGGAGAGGAGGGGGCAGGCGGACAAACAGGCGGAG
GGCGAGCACGTTTGCGCCCCATTCATTCAATGTGCCCGGCAATAAATTTATGCATACGTG
CGGCCGCGGCAACGCACGGGGTAATTCGGTTTTATACGACTGTTGAATTGAGCGGGAAAT
AAAGAGGAGGTTTGTATTGGGGGAGGGGGGAAGAAGAAGGAAGAAAGAAAAGGAATAAAA
AAAAATGAAGTTTTTTTTTTTGTTTTGTTTTGGACGCATTTAATTATCGATGGGAAAAAA
GAAAAAAAAAAAGAAAAAGAAGGAACTGTTGAAGGGAAAAATGCAAAAGA
>Tc00.1047053511589.200  | Trypanosoma cruzi CL Brener Esmeraldo-like | S-adenosylhomocysteine hydrolase, putative | genomic | TcChr18-S reverse | (geneCodeEnd+1 to geneCodeEnd+350) | length=350
TCGCTTCTCGCACGCCTGTGAGGGGCGGAGAGGAGGAGGCAGGCAGAAAAACAGGCGGAG
GGCGAGCACGTTTGCACCCCATTCATTCATTCATGTGCCCGGCAATATACATTCATGCAT
ACGTGCGGCCGCGGCAACGCACGGCGTAATTTGGTTTTATACGACTGTTGAATTGAGCGA
GAAATAAAGTGGAGGTTCGTATGAGGGAGGGGGGAAGAAGAAGGAAGAAAGAAAAGGAAT
AAAAAATGAAGTTTTTTTTTGTTTTGTTTTGTTTGGGACGCATTTAACTATCGATGAAAA
AACAAAAAAAAAAAGAAGGAACTGTTGAAGGGAAAAAAGCAAAAGAGGAG
>Tc00.1047053504003.70  | Trypanosoma cruzi CL Brener Non-Esmeraldo-like | S-adenosyl-methyltransferase mraW-like protein, putative | genomic | TcChr22-P forward | (geneCodeEnd+1 to geneCodeEnd+350) | length=350
CCAACATCCTCCAGTCGCTGGTATTCTGGATACCACAAGAACACACGGGGATGGCGGTAT
TTCGTGCGCAGCGCATAAGCGGGGGCTGCTGATGTGCGAAGCGACAAGGCACCGAAGTGT
CCCTCAGTGAAATATAAATACTGCCTGGGCGTGAGGAAATACGGTGGGAACGAAACAATT
TTATTTTATTTTTTATTATTGATATTTTGCATGCGTCTGTGTGTGTGTCTTTGTTTCCGT
TGAATGTTTGCAAACGGATACATGTGTACTTGTTGGCCGTTCTTCACGTGTCGTGTCTGT
GTTTTTGTTGATTTCCCCTTGCATGGAGAAGAGGAGAGCGAAACAAAAGA
>Tc00.1047053510515.130  | Trypanosoma cruzi CL Brener Esmeraldo-like | S-adenosyl-methyltransferase mraW-like protein, putative | genomic | TcChr22-S forward | (geneCodeEnd+1 to geneCodeEnd+350) | length=350
CCAACATCCTCCCAGTCGCTGTTATTCTGGATACCACAAGAACACACGGGGATGACGGTA
TTTCGTGCGCAGCGCATAAGCGGGGGGCGCTGATGTGCGAAACGACAAGGCACCGAAGTG
CCCCTCAGTGAAATATAAATGCTGCCTGGGCGTGAGGAAATACGGTGGGAACGAAACAAT
TTTATTTTATTTTTTATTATTGATATTTTGCATGCGTGTGTGTGTGTGTGTGTCTTTGTT
TCTGTTGAATGTTTGTAAACGGATACATGTGTACTTGTTGGCCATCCTTCACGTGTCGTG
TCTGTGTTTTTGTTGATGTTCCCTTGCATGGAGAAGAGGAGAGAGAAACA
>Tc00.1047053510445.50  | Trypanosoma cruzi CL Brener Non-Esmeraldo-like | S-adenosylmethionine synthetase, putative (METK1) | genomic | TcChr32-P forward | (geneCodeEnd+1 to geneCodeEnd+350) | length=350
GCGAGAAGGGTAGAAGCGTCGTGTAATGTGTGAAGTCTCCCATTTTTTTTCTTTGACGAT
TTATTGGTGGCCTGCGCTTCCATTTTTTTTTTTTTGTTTTCCCTTTTTTTCTTATGGTGA
ATGTTGCGTGGTAACAGGCATTTCCCATTTAAATAATTTAACAGAATTAATTAAGTAAGA
AAAAAAAAAAAAAAAAAAAACCATCTCTTTATTAAGTTTGATATAAACATACGATCTGTG
TTAAGACGTTTGGGTTGACACGGAGGCCTTGGCTCGTGTTGGATTTTCAGTTTCTTTTCC
CTGCGGCGGGTGGGGCTCTGAATAGTTCCGTGTCTTTTTTTTTGGCTCTA
>Tc00.1047053509247.50  | Trypanosoma cruzi CL Brener Esmeraldo-like | methionyl-tRNA synthetase, putative | genomic | TcChr10-S forward | (geneCodeEnd+1 to geneCodeEnd+350) | length=350
CCGCGGCGTATTTTATTTTGGGTTTTGGTTGGGTTAAGGTTTTTTTTTTTTTTGTGTTTA
TTTAGGCGCGACGAGAGAGAGAGAGAGAGAGAGAGAGAGAGAAAGAAAGGAAAAAGGAAA
AGGAAGGAAGAATATAAAGAAAAAAATTTAAAGAAAAACAAACAACAACAACAACAAATA
GTATTTGACATGAAACTAGCGGTAGAAGAAATACACATGTGTCTTTGTGTGTGTGTATGC
ATGGGGTGAAAGAGAGGCGTTTTTTTTTTATCTTCTGCCTCTTGGGTATTTTTGCAGTCA
AGCATGTGGGCCTGACGGTGTTGTACATCTACACGCAGATGTGCAGATGT
>Tc00.1047053507165.50  | Trypanosoma cruzi CL Brener Esmeraldo-like | cysteine synthase, putative | genomic | TcChr16-S forward | (geneCodeEnd+1 to geneCodeEnd+350) | length=350
TGCTTCCATATTATACAATGGGTGTGTATTTATTTATAATTGTTTAGCACTTTTGATGTT
TTTTTTTTTTTTTTTTTTTTTTTTTTTTTAAGGCTTGAATAAAATATTAATAACAATAAT
AATAAAAGAAGGCCGGGGGGTGAGGAGTGAGGGAGGAAAGATGGCTTTTTTTTTTTTTTT
GAATGTCGTTTTTTTTTTTTTTTTTTGTTTTGGTTGTTGTTTTCTGTTATTTCGTGTTTA
TTTATTTTTTTGCGTTCGAGTGTTATATATATATATATATATGTGCTTGTGAGAATTTTG
AGTTTTTACAGCTTTTAAATGAAAGTTTTTGGATGTGGGGGTGGAAGGAG
>Tc00.1047053507793.20  | Trypanosoma cruzi CL Brener Non-Esmeraldo-like | cysteine synthase, putative | genomic | TcChr16-P forward | (geneCodeEnd+1 to geneCodeEnd+350) | length=350
TGCTTCCATATTATACAATGGGTGTGTATTTATTTATAATTGTTTAGCACTTCTGATGTT
CTTTTTTTTTTTTTTTTTTTTTTTTTAGGCCTGAATAAAATATTAATAATAATAATAATA
ATAAAAGGAGACCGGGAGTGAGGAGTGAGGGAGGAAAGATGGCTTTTTTTGTTTGTTTGT
GTGTGTGTGTGTGTGTGTGTTTTGGTTGTTGTTTTCTGTTATTTTGTCTTTATTTATTCT
TGTGCGTTCGAGTGTTATATTTATTTATTTATTTATATACGTGCTTGTGAGCAATTTTGG
GTTCTTACAACTTCTAAATGAAAGTTTTTAAATATGGGGATAAAAGGAGA
>Tc00.1047053504079.6  | Trypanosoma cruzi CL Brener Non-Esmeraldo-like | selenophosphate synthetase, putative | genomic | TcChr37-P forward | (geneCodeEnd+1 to geneCodeEnd+350) | length=350
AACGACGTTCGATTTCTATGTGTGTGTGTGCGCACTTGATTGAAAGTGAGAGAGAATAAG
GAGAGAGGGTTATGCTTGGGTGAGGAAAAACCAAAGGAGGTGGTCGAAACGAAATTCAGA
ATGTGAGGGGTAAGGTATTCAAAAAAGAGTTATAATGAAAATTGTTTAAGAGAATGTTTC
AGTAAAGATATAATTTTTTTCCTTTTCTTTGCACCCCTCTCTCTTTACATGCGCGTGTTT
GAGAGACAAGGGGGAGACGTAGCGAGAGAAACAATTATAATGTGGCGGCGTCTCTCTTCC
GGGGTTGCACGTCGGTTTCATGTTCCTTCCTGTGGCAGCGTGCTGCAGAA
>Tc00.1047053508717.36  | Trypanosoma cruzi CL Brener Esmeraldo-like | selenophosphate synthetase, putative | genomic | TcChr37-S forward | (geneCodeEnd+1 to geneCodeEnd+350) | length=350
AACAACGGTCGATTTCCATGTGTGTGTGCGCGCACTTGATTGTGAGTGAGAGAGAATAAG
GAGGGAGGTTTATGCTTGGGTGAGGAAGAACTAAAGGAGGTGGTCGAAACGAAATTCAAA
ATGTGAGGGGTAAGGTAGTCAAAAAAGAGTTATAATGAAAATATTGTTTAAGAAAATGTT
TCAGTAAAGATATACTTTTTTTTCCTTTTCTTTGAACCTCTCTCTTTACATGCGCGTGAT
TGAGAGACAAGGAGGGAGACGTAGCGAGGGAAACAATTATAATGTGGCGGCGTCTCTCTT
CCGGGGTTGCACGTCGGTTTCATGTTTCTTCCTGTGGCAGCGTGCTGCAG
>Tc00.1047053509803.40  | Trypanosoma cruzi CL Brener Esmeraldo-like | 5-oxoprolinase, putative | genomic | TcChr40-S forward | (geneCodeEnd+1 to geneCodeEnd+350) | length=350
GTGGGAGTAAGAATGAAAAAGAAGCAAGGCTGCGCCAGGTGGAGCGTGATGATACCTGTG
CTCCTTCATCCTCAGTCATAAATTTCAAGCCGCTCTATTTTTTTATGTTCTTTTGTTGCT
GCCTTTTTTTTTTTTTTTTTTGTACCAGTCATCCCGCCCACCCAACAACTATTGCCCTCC
ACGCCGAGGGGGAGCCCGGCGGCTGCAGGGCAGTTCAATGCTGCTGCTTTGTGAGTTTGC
AATGGGTTTGGGGACCATACATGTGCCGTTCGAATCCATTGGGCTACTGCGGTGCGTGGG
TGTGGCTGTTGGAAAATTCTCGTCCGAATCGGGATTTCGGTCGCACTGAA
>Tc00.1047053509859.40  | Trypanosoma cruzi CL Brener Non-Esmeraldo-like | cytosolic leucyl aminopeptidase, putative,metallo-peptidase, Clan MF, Family M17, putative | genomic | TcChr22-P forward | (geneCodeEnd+1 to geneCodeEnd+350) | length=350
CAACAGTGCAAATGGGGAGGCCCACAATCACCAACAACAAAAAGAGTATGTGTTGGGTGA
AGAGTACATCCGTGCACGGTGGTGTGTGGGGTGCATGAATGATGATGCTCTCTCTATTGG
GCACCGGAGCTGGGCAGACGGAGAGATGTTGATTGCATGTGCGTGGGGAGAAGACATGTA
ATGATCCGATCGGTGGGCCGATTGAACAACGCACGTTGAAATCCGCACTCTGGAAGGAGT
GGGAAATCCATGTGACCGAAATTAACATGATGAGCGGAGAGAGGGAGAGAGAGAGAAGAA
TACATACAGTTGGCTGTGCCATTTGAAACTGGAAGAAAATTTATAAGGGA
>Tc00.1047053511019.99  | Trypanosoma cruzi CL Brener Non-Esmeraldo-like | glutathione peroxidase, putative | genomic | TcChr35-P forward | (geneCodeEnd+1 to geneCodeEnd+350) | length=350
ACCTCGACGCAGCGTGACATTTGGTGTGACGCCTTGGCGCAGGCAAACCCCTGGCGGAAG
ACGCAACTGCGTGTGGTCCTGTTGTAACAACTCCCCTTGTGTAGCATGAGGAGGCTTCTT
TTGCCCTTCCCACAATGACGTGAGCATGTGTGTATGCGTGTCCCGGTGCAAATTTTAAAG
GGAGACGCACCTTCTTTTCTTTATTATTATTATTTCTGCGAATCTCCGAAAAGATACGGG
CATATTTTTAAAAAATTATCCAAGAAAATAACAACAACAGGAAGGAAAATGGTCTTCAGC
ATTCCTCCGCTCCCATGGGGCTACGATGGGCTTGCGGCAAAAGGCCTCTC
>Tc00.1047053503855.20  | Trypanosoma cruzi CL Brener Esmeraldo-like | spermidine synthase, putative | genomic | TcChr8-S reverse | (geneCodeEnd+1 to geneCodeEnd+350) | length=350
TTTATGAGCCGTCGTGGGTAACGTACGCTGCCCAGCCAAAGCCTTTCTAATGGCGTTTAG
AAAAATTCTGCGGTCTGACGGGCTTGAATAGAAAATATGGCGTATTTTTCCATTTCGCTA
CTTTCTTCATCCATGGGTCGTATTTTATTTCCAAAGAAACTGCGTTGTAAGACACCAAAG
GAATTTTTTTCCCTTCTTTATTCTCATCTGCCTGCCTTCCACACGGAGGGTTCCGGTGAT
TGCGGGGCTGTGAAAACACTGCAAACTTGTGAGTTTACAACGAGCCCTGGTATAATACAT
ATAAGCTTTATGAACTACTTTTTTTTACTGGTGTGTTGGCCTTGGATCGA
>Tc00.1047053504033.130  | Trypanosoma cruzi CL Brener Esmeraldo-like | spermidine synthase, putative | genomic | TcChr8-S reverse | (geneCodeEnd+1 to geneCodeEnd+350) | length=350
TTTATGAGCCGTCGTGGGTAACGTACGCTGCCCAGCCAAAGCCTTTCTAATGGCGTTTAG
AAAAATTGTGCGGTCTGACGGGCTCGAATAGAAAATATGGCGTATTTTTCCATTTCGCTA
CTTTCTTCATCCATGGGTCGTATTTTATTTCCAAAGAAACTGCGTTGTAAGACACCAAAG
GAATTTTTTTTTCTTTTTTTTTCCTTTTTTTTTCCTTTTTTTTCCTTTTTTTATTCTCTT
CTGCCTGCCCTCCACACGGAGGGTTCCGGTGATTGCGGGGCTGTGAAAACACTGCAAACT
TGTGAGTTTACAACGAGCCCTGGTATAATACATATAAGTTTTATGAACCA
>Tc00.1047053510337.40  | Trypanosoma cruzi CL Brener Non-Esmeraldo-like | spermidine synthase, putative | genomic | TcChr8-P reverse | (geneCodeEnd+1 to geneCodeEnd+350) | length=350
TTTGTGAGTCGTGGGTAGCGTACGCTGCCCAGCCAAAGCCTTTCTAATGGCGTTTAGAAA
AATTGTGCGGTCTGACGGGCCTGAGTAGAAAATATGGCGTATATTTCCATTTCGCTACTT
TCTTCATCCATGGGTCGTGTTTTATTTCCAAGGAAACTGCGTTGTAAGACACCAAAGGAA
TTTTTTTTTTCCTTTTTTTTTCCTTTTTTTTCCCTTCTGCCTGCCTTCCACACGGAGGGT
TCCGGTGATTGCGGGGCTGTGAAAGCAATGCAAACTTGTGAGTTTACAACGAGCCCTGGT
ATAACACATACAAGCTTTATGGACTACTTTTTTTTTTACTGGTGTGTTGG
>Tc00.1047053487507.10  | Trypanosoma cruzi CL Brener Esmeraldo-like | tryparedoxin peroxidase, putative | genomic | TcChr7-S forward | (geneCodeEnd+1 to geneCodeEnd+350) | length=350
CGTGGCGGTTCACAGTCTCCATTGTGACACTGGTTTTTTTTTGTCGTTGTTTTTGTTACT
TTTATTTTGCTACGTTTTTTTCTTTTGTTATTTTATTTTTTTTTTTTTTTTTAAAGGCAT
ATTTTTCAATTTCGCGACAACACGCTGGTTGGGAGCTCTTTCTCTTCATCTCCCACCTGC
AGTGTGGTGGGCGGGGGTGGGTGCGGGAGAAGTAGTTATGGGAAAGGAGGGGGCGTGAGT
GTGTGCTTTGCAGGGAAGAGGCTGAATTTGCGAAGAAGCATGACGCATTGTTTTTCTGCG
CTTCTCCCAAGGCATGAGGCATCTTTTCCACCTGCCACTTTTACCCCTTC
>Tc00.1047053504839.28  | Trypanosoma cruzi CL Brener Non-Esmeraldo-like | tryparedoxin peroxidase, putative | genomic | TcChr7-P forward | (geneCodeEnd+1 to geneCodeEnd+350) | length=350
CGTGGCGGTTCACAGTCTCCATTGTGACACTGGTTTTTTTTTGTTTTTGTTTTTGTTACT
TTTATTGTACTACGTTTTTTTCCTTTTGTTTTCTTATTTTTTTAATAGGAGCTTGTGAGA
AGAATGATCGCGGGAGAGCTGGCTAACTTAATTAATGTATGTGTACATCCTGATAAATGA
ATGCATTCTTTATGATACTTTCTACCATATGAATCTTTTGGGAAGAACGCGACTTTGTAG
GGGCAGGGAACCGATAGAGGCCAGTGTATTTTGTTTTTTACAGACAGCCAGATAAGTTTA
AGTAAATGGCATTGGTTCCCTACACACCCTCCGAGTGGTGTGATATTGGC
>Tc00.1047053504839.44  | Trypanosoma cruzi CL Brener Non-Esmeraldo-like | tryparedoxin peroxidase | genomic | TcChr7-P forward | (geneCodeEnd+1 to geneCodeEnd+350) | length=350
CGTGGCGGTTCACAGTCTCCATTGTGACACTGGTTTTTTTTTGTTTTTGTTTTTGTTACT
TTTATTGTACTACGTTTTTTTTCTTTTGTTTTCTTATTTTTTTAAGGCATATTTTTCAAT
TTCGCGACAACACGCTGGTTGGGAGCTCTTTCTCTTCATCTCCCACCTGCATTGTTGTGG
GCGGGGGTGGGTGCGGGAGAAGTAGTTATGGGAAAGGAGGGGGCGTGAGTGTGTGCTTTG
CAGGGAAGAGGCTGAATTTGCAAAGAAGCATGACGCATTGTTTTTCTGCGCCGTTCCCAA
GGCATGAGGCATCTTTCCCACCTGCCACGTTTACCCTTTCTTCCCGAATC
>Tc00.1047053507259.10  | Trypanosoma cruzi CL Brener Non-Esmeraldo-like | tryparedoxin peroxidase, putative | genomic | TcChr7-P forward | (geneCodeEnd+1 to geneCodeEnd+350) | length=350
CGTGGCGGTTCACAGTCTCCATTGTGACACTGGTTTTTTTTTTGTTTTTGTTTTTGTTAC
TTTTATTGTACTAAGTTTTTTTTCTGTTTTTTTATTTTTGGTGGGGGCGTTTTGTTATAT
TAAATTTATTGTTTTTTTGTTCTTTTTTGTTGTTTTTTCTTGGGGACACTCTTTTTTTTT
TTTTTTTTTTGTGCGTGCGTTTGTCCAACTGTCGTAAACAAGACAAAGGGGAGGTTTGGC
GTTTTGCGCGTGGATAATTTGTCGCATTTGTTTTTGTTTGCAGCCGATGTACGATGCTTC
CCATACTTTCTCCTGTGTATTTTTCCGTTTGCTTTTTTTTCTCCCTTTTT
>Tc00.1047053509445.10  | Trypanosoma cruzi CL Brener Esmeraldo-like | tryparedoxin peroxidase, putative | genomic | TcChr7-S forward | (geneCodeEnd+1 to geneCodeEnd+350) | length=350
CGTGGCGGTTCACAGTCTCCATTGTGACACTGGTTTTTTTTGTTGTTGTTGTTTTTGTTA
CTTTTATTTTGCTACGTTTTTTTCTTTGTTTTTGTTTTTGTTTTTGTTTTTGTTTTGATT
TGTAAGGAGCACTGTCGACAGTATTAAATGAATGAACATGAGCGTTTTGTTGTTGTTTAC
TTTATTTTGTTCAGGGGGTGGGGGAAGGTTGTTAGGGCAAAATCGAATTTAGAGAACAAA
ATTGAAGTAAACGGTCACGTTTTTATGTTTTTGGTGGAGAAGGTTTACTTTAGGAACGTT
TTTTATCCGTGGTGGTGGGGAGAAGGGGGTGCCCAGAGTGGTTTTTTTTT
>Tc00.1047053509715.90  | Trypanosoma cruzi CL Brener Non-Esmeraldo-like | UDP-glucose/GDP-mannose dehydrogenase family, NAD binding domain, putative | genomic | TcChr4-P reverse | (geneCodeEnd+1 to geneCodeEnd+350) | length=350
ATGAGTCCATTAAAAAAAAAAAAAAAAAAGAAAAACCAAAAACAAAAGAGGGCGGCAGTG
ATAGGACCTGTTATTTTTACTACTAGTATTAGTAGTGCGGAGGGGAATGAGGGGAGATAT
GCTCTTCTTCTTCTTCTTCCTCTTCCTCTTCCTCTTCCTCCTCCTCCTCCTCCCCGCTGC
TTTTTTTTTTTTTTTTTTTTCTTCTTCTTTTTCCTATTATTACTTTACGAGAGTGACCCA
CTGACGTTTGTTTGCGGGATAACGTCGGCAATGTTTTCAGGTTTTTCCCTCATTTTTGGC
TTTATTTATTTTATTTTATTTTTATTGACACTTGTGGCATCATGTGCTGC
>Tc00.1047053510105.100  | Trypanosoma cruzi CL Brener Esmeraldo-like | UDP-glucose dehydrogenase, putative | genomic | TcChr4-S reverse | (geneCodeEnd+1 to geneCodeEnd+350) | length=350
GTGAGTCCATAAAAAAGAAAAAAAAAAACAAAAACAAACAAAAACGAAAGAGAGTGACAG
TGATAGGAAGTGTTATTTTTACTACTAGCATTAGTAGTATGGAGGGGAATGAGGGGAAAT
ATTGCTCTTCTTCTTCTTCCTCCTTCCCGCTGCTTTTTTTTTTGTTTTTTGTTTTTTGTT
TTTCCTTCTTTTTCCTATTATTACTTTACGAGAGCGACCCACTGACGTTTTTTTTTTGCG
GGATAACGTCGGCGATGTTTTTAGGGTTTTTTTTTCCTCCTTGTTGGCTTTATTTATTTA
TTTATTTATTTTTATTTACACTTGTGGCATCATGTGCTGCAGGGTTCCTT
>Tc00.1047053503521.50  | Trypanosoma cruzi CL Brener Non-Esmeraldo-like | UTP-glucose-1-phosphate uridylyltransferase 2, putative | genomic | TcChr40-P forward | (geneCodeEnd+1 to geneCodeEnd+350) | length=350
ATATAAACTCACTGATGCGTGCGAGTCAGCGTGGAACTTTTTTTTTTCCTTCTTCTTCTT
TTTCTTTTTTCATCCCAACGATAAAAAGAAGCACGTTTCGCACGAGTGTGTACGTTGGAT
AAAAGACTATTTGTGGGTTTTCACAAATGTATGCATGTGTATATTGGTCTTTATGTATCT
GGGGTTTGATTATCAACGGGAACTTGAAAAATAATAAAAATAAAAAAGTAGTGGGGGATC
TAAAGACAAATGATGAGCGAGGGAGCGGGACCAATCCAAAATGCCTGTGATTCCGGTTTT
AACGGAATTATTATTATTATTGCTTTGGATTCTGTCTTTTTTTTTTTTTT
>Tc00.1047053506359.60  | Trypanosoma cruzi CL Brener Esmeraldo-like | UTP-glucose-1-phosphate uridylyltransferase 2, putative | genomic | TcChr40-S forward | (geneCodeEnd+1 to geneCodeEnd+350) | length=350
ATATAAACTCACTGGTGCGTGAGAGTCAGCGTGGAACTTTTTTTTCTTTTTTCTTTTTTC
CTTCTTCTTCTTTTTCTTTTTTATCCCAACGATAAAAAGAAACATGTATCGCATGAGTGT
GTACGTTGGATAAGAGACTATTTGTGGGTTTTCACAAATGTATGCATGTGTATATTGGCC
TTTATGTATCTGGGGTTTGATTATCAACGGGAACTTGAAAAATAATAAAAATAAAAAAGT
GGAGAGGGATCTAAAGAAAAATGATGAGCGAGGGAACAGGACAAATCCAAGATGCCTGTG
ATTCCGGTTTTAACAGAATAATAATAATTATTATTACTTTGGATTCTTTT
>Tc00.1047053508637.90  | Trypanosoma cruzi CL Brener Non-Esmeraldo-like | phosphoglucomutase | genomic | TcChr10-P reverse | (geneCodeEnd+1 to geneCodeEnd+350) | length=350
GCGGCAAAAGAAGTGGTAACGAAAAAAGGAAATGAACTGAATTTGTTTATTTTTATTTCT
TTCACTCCCCCCTTTTTTTCTTTTTCTGGGAGGTGAACAACATAATATTTTAATGTTTAG
AATTTGTTTCTTTTGGTTTTCTTTTTTTTCAAGCTCATGAAGTGTTGCCTGTTATTCATG
TATAGAAAACGATAATGCAATTGTAACTTTATGGGAAATAACTCTGCCCGATTCATAAAT
GTATAACGTTCTTTCATGTTAGTTATCTGTCAGACAATTGAATAACGATGGTTATAAAAA
GGACAAAAGAAAAAAAAAAGGAAGGAAAAGAGAATATGTAATTTTTCTTT
>Tc00.1047053511911.130  | Trypanosoma cruzi CL Brener Esmeraldo-like | phosphoglucomutase | genomic | TcChr10-S reverse | (geneCodeEnd+1 to geneCodeEnd+350) | length=350
GCAGCAAAAGAAGTGGTAACGAAAAAAGTAAATGAACTGAATTTGTTTATTTTCCTTTCT
TTTACTCCCTCCTTTTTTTCTGTTTTTGGGAGGTGAGCAACATAATATTTTAATATTCAG
AATTTGTTTCTTTTGGTTTTCTTTTTTTCAAGCTCATGAAGTGTTGCCTGTTATTCATGT
ATAGAAAGCGATAACTAACATGAAAGAACGTTATACATTTATGAATCGGGCAGAGTTATT
TCCCATAAAGTTACAATTGCATTATCTGTCAGACAATTGAATAACGATGGTTATAAGAAG
GACAAAAAAAAAAAAAAAAAAAAAAAAAGAGGAAGGAAAAGAGAATATGT
>Tc00.1047053508951.20  | Trypanosoma cruzi CL Brener Esmeraldo-like | hexokinase, putative | genomic | TcChr5-S reverse | (geneCodeEnd+1 to geneCodeEnd+350) | length=350
GGAATAAATGTAAATAGGTACGAGGTTTTTTTCTATATATATATTGGACTTTTTTTTGTT
TTTTATGGGTGAAAACGAATTTTTTATGGTTGTTAACAGGTTTTTATTATTATTATTGTT
GTTTTTGTTTTTATGTGCAGGTGTCTGGGGGATTATCTCGCGTTAATTTTTACGTGGCTG
CCTGTGCGTTAGTCACGCCTAGGGGAATGTGAGGGTTATAGGGCGCAATAAAGGTGTTGA
GGCATTTATAAAACCGTTTTTTGTTGTTTTTTTGTTTTTTTTAATTTATTTATTTATTTC
TAAGATGTTGTGGAAAAGGATTTTTTTTTTTCACTTTTTTTTAGATATTT
>Tc00.1047053510121.20  | Trypanosoma cruzi CL Brener Non-Esmeraldo-like | hexokinase, putative | genomic | TcChr5-P reverse | (geneCodeEnd+1 to geneCodeEnd+350) | length=350
GGAATAAATGTAAATAGGTACGAGGTTTTTTTTTTATTATTGGACTTTTTTTTCTGTTGT
TTATTGGGTGAAAACGAAATTTTTATGGTTGTTAACAGGTCTTTATTATTATTATTATTG
TTTTTTTGATGTTGTTGTTGTTTTTGTTTTTATGTGCAGGTGTCTGGGGGATTATCTCGC
GTTAATTTTTACGTGGCTGCCTGTGCGTTAGTCACGCCTAGGGAAATGTGAGGGTTATAG
GGCGCAATAAAGGTGTTGAGGCATTTATAAAACCGTTTTTTTGTTTTTGTTTTTGTTTTT
GTTTTATTTATTTATTTATTTATTTCTAAGATGTTGTGGAAAAGGATTTT
>Tc00.1047053510187.100  | Trypanosoma cruzi CL Brener Non-Esmeraldo-like | glucokinase | genomic | TcChr37-P forward | (geneCodeEnd+1 to geneCodeEnd+350) | length=350
TCATGCCGAGAAGAAAATCTCCTGGACGCATTCACGTGTGCGAATGAAGTTACACCTGTT
TATTATTATTATTATTATTATTATTTTATGCAAATGGACAAAAGAAAACGAGAAAAAAAA
AAACAACTTTTTAATCAAAAGACGAAGAACAACAGGAATATATATATATATATATATATA
TATATAAAGAGGGAAAATGGACAATGCATCTTTTTTTTTTTCTGCCCACTCATTCACTGT
GCTTTTTCCTTTGATTTTGATGCATTTTGTGCGTTCCCCCTGTTTTTATTATCATTATTT
CCCCGGTTACTTTTTTTTTTTTTTTACGTGCGTCCATGCGTCTGTGTGTA
>Tc00.1047053506529.508  | Trypanosoma cruzi CL Brener Esmeraldo-like | glucose-6-phosphate isomerase, glycosomal, putative | genomic | TcChr6-S reverse | (geneCodeEnd+1 to geneCodeEnd+350) | length=350
AGAAAATTTCTTTTTGAATTTACCAAAAAAGGAGGGGGAGGAGGGGAATATGTATCAATC
CGGAAATAATAAGGGTAAAAAGACGGGATCTTGGGAAGGAGCAAAAGAGGATGATTTTAT
GTGCATTTGTTTTTCTTTTTTTGGAGGCTTTTTGGGTATATGAAAAAAAAAAAAAAAAAA
AAAAAAAAAAAAGAAAGCGGTCCATTAATCATGACCACGATGGTCGTTGCCTTTTTTTTT
TTGCTTGTTTGTTTCCGTACGCATGAGAATTGAAACCTCTGTGTTCTGGTTATGTTACCC
TGTTTTTTGCGCATTTTCTTTGATTTTGAAAAAAAAAAAAAAAAAAAAAA
>Tc00.1047053510889.221  | Trypanosoma cruzi CL Brener Non-Esmeraldo-like | glucose-6-phosphate isomerase, glycosomal, putative | genomic | TcChr6-P reverse | (geneCodeEnd+1 to geneCodeEnd+350) | length=350
AGAGAATTTCTTTTTGAATTTACCAAAAAAAGGGAGAGGAGGGGAATATGTATCAATCCG
GAAATACTAAGGGGAAAAAGACGGGATCTTGGGAAGGAGCAAAAGAGGATGATTTTGTGT
GCATTTCTTTTTCCTTTTTTTTTTTTTTTGGGGGGGGGGGGAAAGGCTTTTTGGGTATAT
ATATATAAAAAGAAAGCGGTCCATTAATCATGACCAAGATGGTCGTTGCTTTTTTTGCTT
GTTTGTTTCCGTACGCATGAGAATTGAAACCTCTATGTTCTGGTTGTTGTTTTTTTGCGC
ATTTTCTTTGATTTCGAATAAAAAAAAAAAAAAAGGGTTTTGGGAAGGCA
>Tc00.1047053503823.104  | Trypanosoma cruzi CL Brener Non-Esmeraldo-like | UDP-N-acetylglucosamine-dolichyl-phosphate N-acetylglucosaminephosphotransferase, putative | genomic | TcChr16-P forward | (geneCodeEnd+1 to geneCodeEnd+350) | length=350
AAGGCAAAAAAATAGCCTCTTTGCGTGTGTGTGTGTGTGTAGTAGCGCTATGAGGCAAAC
ATGTATCTTGAGGCATTACTGGGAACCTAATATGGGTCCATGGAGGGGTATGTGGGGGAA
AAAGAGGGCGCATCGTTTCTGTCTTGTGTCCTCTTTGATGTTTATTTTGTACATATACAT
GTACCTTTTCTTTTTCTCTTTTTCGATATATACGTATATACGTATAGGTACAAACGCATA
CATGTATGTGTTTTCACTTCTTCTTTTTTCTTCTCTCTTTTTTGGTTCTTGGAGCGCAAT
GAGCACGGCGTCTTCGGCCACCGCAACTAATGGCGTTGGCATTCACTTTG
>Tc00.1047053510283.140  | Trypanosoma cruzi CL Brener Esmeraldo-like | UDP-N-acetylglucosamine-dolichyl-phosphate N-acetylglucosaminephosphotransferase, putative | genomic | TcChr16-S forward | (geneCodeEnd+1 to geneCodeEnd+350) | length=350
AAGGAAACAAAATAACCTCTTTGTGTATGTTTATGTGTCTGTGTGTGTGTGTTTGTGTGT
GTGTAGTAGTGCGATGAGGCAACCATGCATCTTGAGGTATTACTGGGAACTTAATATGGG
TCCATGGAGGGGTATGTGGGGGAAAAAGAGGGCGCATCGTTTCTGTCTTGTGTCCTCTTT
GATGTTTATTCTATACATATACATGTACCTTTTTTTTTTTTTTTCCTCTTTTTCGATATC
TACGTATAGATATAAACGCATACATGTATGTGTGTTCACTTCTTCTTTTTTCTTCTCTCT
TTTTTAGTTTTTGGAGTGCAATGAGTACGGTGTCTTCGGCCACTGCAACT
>Tc00.1047053504071.90  | Trypanosoma cruzi CL Brener Non-Esmeraldo-like | glycosyltransferase family 28 protein, putative | genomic | TcChr32-P reverse | (geneCodeEnd+1 to geneCodeEnd+350) | length=350
AACTAATTATTGAAAAGGAAAAATGGGTTGCTTTCGCTGAGGCTGGCTGGGGGGAGTTGA
TTTTTGGACGCACTCCTGCTGCAGGAAACGGGGGTGGTGGTGATGGCCAACTCCCTCAGT
TTTCTCCTATACATTTGCACGCACATGTACATATATACATATACAGTTTGGAGTCTACGC
CGTTTTTCTTGTTTCTGCGCAATTTTTCTTTTTTTCTTTTTTCTTTGCTACGCGTGGGGT
GGGGTGGGGCGAAGGGGAAAGTGGAGTAGCAAGATAAAAAAAACTGCAATAAAGTTATTG
GCTCTTTGGCGGAGGGGGAAAAGTGGAAGAAGGAAAAGGCGTCGTCCATG
>Tc00.1047053506581.10  | Trypanosoma cruzi CL Brener Non-Esmeraldo-like | dolicholphosphate-mannose synthase;with=GeneDB:LmjF36.0220;with=GeneDB:LmjF36.0220 (DPMS) | genomic | TcChr20-P reverse | (geneCodeEnd+1 to geneCodeEnd+350) | length=350
TGTCTTCCCGCGCGGGAATGGACTGCACCGATGAAAGGGACAAAAGCACAGAAGAGAAGT
AAAAAGAAGGGTGGGAAGAGAGAAGAAAGCAGGCATATATACACATACATATGTATATAA
CAGCAAAAAAAAAAAAAATAACGAGTAGACACGCCTGTAAAGGCGGTGAATCGACAGGTG
GGTGGGTATCATTTACGCCCTGTCGTTTTATTGTATTTATGTCTTTGGCATAATAAATGT
TTTCTTTCTGCTCCTTCGACTAAATTACTTGACATTTCTATTTTATTGCATTTTTTAGGG
GCACTGCATTAGTACAATAATGACTAGGGGTGATATTGTGGCCGTTTTTT
>Tc00.1047053508169.60  | Trypanosoma cruzi CL Brener Esmeraldo-like | dolicholphosphate-mannose synthase, putative;with=GeneDB:LmjF36.0220 (DPMS) | genomic | TcChr20-S reverse | (geneCodeEnd+1 to geneCodeEnd+350) | length=350
TGTCTTTCCGCGCGGGAATGGACTGCACCGATGAAAGGGACAAAAGCACAGAAGGGAAGT
AAAAAGAAGGGTGGGAAGGGAGAAGAAAGCAGGCATATATACACATATATATGTATATAA
CAGCAAAAAACAAAAAAACAAAAAAAAAAAAAACAAAAAAAAAATAACGAGTAGACGCCT
GTAAAGGTGGTGAATCGACATGTGGGTGGGTATCATTTACGCCCTGTCGTTTTATTGCCT
TTATGCCTTTGGCATAATAAATGTTTTCTCTCTGCTCCTTCAACTAAATTACTTGACATT
TCTATTTTATTGCATTTTTTAGGGGCACTGCACTAGTACAATAATGACTA
>Tc00.1047053504881.14  | Trypanosoma cruzi CL Brener Esmeraldo-like | hypothetical protein, conserved | genomic | TcChr7-S forward | (geneCodeEnd+1 to geneCodeEnd+350) | length=350
GGTGCGCAGGGCCTTTTTTTTTTTTTTTTTTTTTTTTTTTGACGTGTTGCGCATTTTGCA
TTTTTTGATGCATGGAGGGAGGGAGAGAAAAGAAAAGAAAAAAAAATTTTTTGTGAGGCA
TTGCATCTCTCTTTCCTGTCATTTTGGTTCCTAATTCAATTGCAGCGATATCCTTCCGTT
TTGTTTTTTTGTTTTTTCCTGCTGTGTGTGTGTTTGAGGGGAATAGGGGTTTGGTACTCT
TCGCGTCGGACGTCATGTGTTTTCTTTTTATTGCGTCGTCATTGTCTCCCACAGTTGTGC
TTTTTTCTTGCGTGTATACGGTGCCGATTGTGGGCTCTCTGGAGTTCCTT
>Tc00.1047053506559.420  | Trypanosoma cruzi CL Brener Non-Esmeraldo-like | dolichyl-P-Man:GDP-Man1GlcNAc2-PP-dolichyl alpha-1,3-mannosyltransferase, putative | genomic | TcChr34-P forward | (geneCodeEnd+1 to geneCodeEnd+350) | length=350
CATTTGATGTTAAAAGGGACAAAAGCATTTTGTTTGTTGAGAGGCATGACTCGGGTAGAA
ATGAGACATTTGTTCGAGTATATGTACGTCTTGCCTTTTTGTCTCTTTTTTTTTTTTTTT
GTGGGTGGGGGTGGGGGGGAAGTGGGGAAATGGGTGGGATGATGTTGTCATGGATCGCTT
GTCACTGGCTGTCATCTCCTTCCATTTATTTGCTTCTTCTTTTGTTTTTGTTTTTTTGTC
CTACGCATAAATAAAAATCTATTGATGTGTCCTCTCTTGGACGCTTTTAATATTTCCATG
AGGTTAATTTTTGGTTCTCCTGCTAATTGTGGATTTTTTTTTTTTTTTTT
>Tc00.1047053503935.10  | Trypanosoma cruzi CL Brener Non-Esmeraldo-like | dolichyl-P-Man:GDP-Man5GlcNAc2-PP-dolichyl alpha-1,2-mannosyltranslocase, putative | genomic | TcChr30-P forward | (geneCodeEnd+1 to geneCodeEnd+350) | length=350
GTCCCTCGCATACTAATGCAGGCGCAAGAGTAAAAAAGCAAAACAAAACAATGTTACATG
AAATAGAACCGAAAAACACTGTTGTGTCTGTTGTTTCGCAGGTTTTTTTTTCTTCCTTTA
CTGTTGTTGTTGTTGTTTCTTTACCAACCCGCAATGCCACAGCGGGGAACATCATCGTCC
ACCAAAAAAAAATTTTTTTTTTTTTACTCCCCTCTTTCTTCTTCTTCTTCTTTCTTTTTT
CTTTCTTTTTTTAATATTCCAATTGTCTCGTGTTTCGGGAGCAGCTTTTTTTTTTTTTTT
TCCACCGTTTACTAGTCGAGAGTAGTCTTGTATTTGCATCCTTTTTTTAT
>Tc00.1047053510187.404  | Trypanosoma cruzi CL Brener Non-Esmeraldo-like | dolichyl-P-Man:GDP-Man5GlcNAc2-PP-dolichyl alpha-1,3-mannosyltransferase, putative (ALG3) | genomic | TcChr37-P forward | (geneCodeEnd+1 to geneCodeEnd+350) | length=350
GGCAATACACAGGCATAGATTACTGGTTTAGGACCCTGAGAACAATTAATTTGTTGTGTT
GCCTGGGAAGAATTTCCTAGATGTAATCACGAGGAATTAAAGAAGAGGTTGAGGTTTTTT
TGCTTGGCCTATCATGGAACATTAATGACGACTCTTCTCTTCTTTTCGGTGTACGTCTTT
AAGTGTGTCTGTTTATGGGTGTGTGTGTGTAATATATATATGTACGGCAGAGAGGAAGAG
AAAAAAAAAGGAGAGTGAAACAGGGAGAAATAAATATATCCTTCATATGTGATATTTTCA
CAATCCGATTTTTTTTTATTGTTTTTTTTGCCGTTTTCTACGCGTCTCCC
>Tc00.1047053509429.220  | Trypanosoma cruzi CL Brener Non-Esmeraldo-like | dolichyl-P-Man:GDP-Man5GlcNAc2-PP-dolichyl alpha-1,2-mannosyltransferase, putative (ALG9) | genomic | TcChr6-P reverse | (geneCodeEnd+1 to geneCodeEnd+350) | length=350
TGACACTGCTGTGGGTGGGTAGGGGAGGGAAGGCGTGGCGTGGCGTGGCGCGCAATGATG
TGAGTTAAGTGGAAGAATGGGAAAATGTCGCGGAAGCAGTGCTATTAGTGGAAAAAAAAA
AAACGTTGACGATGTGATGGAAGACGCAGCCTCTCACGTCTGTATGCGCCTCTCTGTTGT
GAAATTGCATTCAGGTCGATCCGCTACCACTATCCACGTGTTTTTTCTTGTTTTATTTTT
TTCTCATTGTTGTTTTCACGGTAATGTACGGAGCCAGAGGCTGTGGGGCTTTTGATACAA
CAGTCATTTACATAGAGGGGAAAAGAGAAGAGAGAAGTTTGTGTGTGTGT
>Tc00.1047053509317.50  | Trypanosoma cruzi CL Brener Non-Esmeraldo-like | dolichyl-P-Man:GDP-Man7GlcNAc2-PP-dolichyl alpha-1,6-mannosyltransferase, putative | genomic | TcChr23-P reverse | (geneCodeEnd+1 to geneCodeEnd+350) | length=350
TCCATCGTTACGTAGCTACCTCCATCACAACGTGTAGCATGAGTGGGTGTATGAGAGTAA
AGAATAAATTTGGGGGAAAAAGTGATACTACTGAATAGTTAAAATATAGTAAAGAGTTTT
GTGGGAATTAGTATTAGTGGTGTTAAGAGGGGGAATTACTTCCGATTGAAAGAACCACTT
TGCTTTTTAATGTTTACATACGATTGACAGCAAATATGCACATTACGTATCTACAGAAGT
ATGGATGAACGAAAATAAAAGAAGTAATCCTCATCCTAACTCATTTATTTATTGTTATTA
TTTTTATTGTTACCCCCATCTTGAGTGTATATCATCTGTAGAGAAGAATA
>Tc00.1047053511621.60  | Trypanosoma cruzi CL Brener Esmeraldo-like | dolichyl-P-Man:GDP-Man7GlcNAc2-PP-dolichyl alpha-1,6-mannosyltransferase, putative | genomic | TcChr23-S reverse | (geneCodeEnd+1 to geneCodeEnd+350) | length=350
GTCCATCGTTACGTAGCTACCTCCATCACAACGTGTAGCATGAGTGGGTGTATGACAGTA
AAGAATAAATTTGAGGGAAAAAGTAATAATACTGAATAGTTAAAATAGTAAAGAGTTTTG
TGGGAATTAGTATTAGTGGTTTTAAGAGGGGGAATTACTCCCGATTGAGGGAACCGCTTT
GCTTTGTAATGTTTGCATAAGATTGACAGTAAATATGCACATTACATATCTACAGAAGTA
TGGATGAACGAAATAAAAGAATGAATCCTCATCCTAAAGTATTTATTTATTGTTGTTATT
GTTATTGTTATTGTTACCCCCATCTTGAGTGTACATCATGCGTAGAGAAG
>Tc00.1047053511015.10  | Trypanosoma cruzi CL Brener Non-Esmeraldo-like | mannosyl-oligosaccharide glucosidase, putative,glucosidase I, putative,processing A-glucosidase I, putative | genomic | TcChr30-P forward | (geneCodeEnd+1 to geneCodeEnd+350) | length=350
CTGCCAGTGGCGCGTGACGGTGGCATTTGGAGTGGGAGGGGACAAGAGACCTACGGATAT
TGCCCGGTGGAAGGTGAAAACTAAAGAAAACGCTAAGAAAATGAGGGGCGGTGTGGGATT
GACGAATGGCTTTGTGTCCTTGGGCACAGTCGGTGGAAGAGCAGTCGAAAGAAGGTGGTG
AGTCGGGTGCACAATGCCGCAGCAAGAAGGGACGGCGGAAACGCACACGCAAAGACCGGC
AACAAACGCGTTGCGGTCTTGGTGGCGTGAGAGGTTGACTCGTGGAAAGCGGGTGGTGAC
GATGGCGTCATCTTCATTTTATTAGGAGCTCCTGCAACGAGCGCGCGACC
>Tc00.1047053511805.10  | Trypanosoma cruzi CL Brener Esmeraldo-like | mannosyl-oligosaccharide glucosidase, putative,glucosidase I, putative,processing A-glucosidase I, putative | genomic | TcChr30-S forward | (geneCodeEnd+1 to geneCodeEnd+350) | length=350
CTGCCAGTGGCGCGTGACGGTGGCATTTGGAGTGGGAGGGGACAAGAGACCTACGGATAT
TGCCCGGTGGAAGGTGAAAACTAAAGAAAACGCCAAGAAAATGAGGGGCGGTGTGGGATT
GACGAATGGCTTTGTGTCCTTGGGCACAGTCGGTGGAAGAGCAGCCGAAAGAAGGTGGTG
AGTCGGGTGCACAATGCCGCAGCAAGAAGGGGCGGCGGAAACGCACACGCAAAGACCCGC
AACAAACGCGTTGCGGTCTTGGTGGCGTGAGGGGTTGACTCGTGGAAAGCGGGTGGTGAC
GATGGCGTCATCTTCATTTTATTAGGAGCTCCTGCAACGAGCGTGCGACC
>Tc00.1047053503733.70  | Trypanosoma cruzi CL Brener Non-Esmeraldo-like | phosphoacetylglucosamine mutase, putative,acetylglucosaminephosphomutase, putative,N-acetylglucosamine-phosphate mutase, putative | genomic | TcChr19-P reverse | (geneCodeEnd+1 to geneCodeEnd+350) | length=350
AAGACACGCAAAAAATCAATTTAGCGATTGGGGGTAGCGTAGAGTAGGATGCGGGCACAT
CGTTGGGCATATGATTACTCACGTATGCAGAATTTTGTTGGCAAAATATACAACATTTTT
ACTTATGTACAAATGGACGTGGGTGGATGCTGGGAGGTGTAAAAGACCACTGCATTCAAA
CCAAATGCAATTAATTAATTTTAGACAGTAATTAATTTACGTGAGGTGTGTGGAGGGATT
GTGCGGCCCAATTTGAAGGGGGTCGGAGGATAATAGCAATTAGTGGTTAACTCCTCTGCT
TTTTTTTTTTTTTTTTTGTTCCCACCCCCCTGATGACGACTGCCCTCCAC
>Tc00.1047053508569.80  | Trypanosoma cruzi CL Brener Esmeraldo-like | phosphoacetylglucosamine mutase, putative,acetylglucosaminephosphomutase, putative,N-acetylglucosamine-phosphate mutase, putative | genomic | TcChr19-S reverse | (geneCodeEnd+1 to geneCodeEnd+350) | length=350
AAGACACGCAAAAAATCAATTTAGCGAGTGAGGGTAGCGTAAAGTAGGCTGCGGGCACAT
CGTTGGGCATATGATTACTCACGTATGCAACATTTTGCTGGCAAAATATACAACATTTTT
ACTTATGTACAAATGCACGTGGATGGATGCTGGGAGGTGTAAAAGATTACTGCATTCAAA
CCAAATGCAATTAATTAATTGTAGACAGTAATTAATTTACGTGAGGTGTGTGGAGGGATT
GTGCGGCCCAATTTGAAGGGGGTCGGAGGATAATAGCACTTATTGGTTAACTCCTCTGCT
TTTTTTTTTTTCTTTCTTTCGTCCCACCCCCCCCCGATGACGACTGCCCT
>Tc00.1047053504153.180  | Trypanosoma cruzi CL Brener Esmeraldo-like | UDP-N-acetylglucosamine pyrophosphorylase, putative | genomic | TcChr39-S reverse | (geneCodeEnd+1 to geneCodeEnd+350) | length=350
ACTGCAAAAGGAAAGGGTGAAAAGGGAGCAAAAGTGATAATTACTCTTTTCTTTTTAGTT
TTTTTTTTTTTTTTTTTATGTTCTTTGCGCATCTTTATGTAGAGGTTGTGGTTATAATCT
TTTGTTTCTGGCTTTTCATGTGCCTTTGGATACGTGTGGAAGGAAGCGTGAACAACTCGG
GCGCCGTAACCGCTTGCTGATTATTTGCTGCGAGGTCTTCATTAATTTTTGTTTCCTTTT
TTTTTTTCTTTTTTTTGTATCGCGTTAGGCTCGTGTGGCGACGATAAAGAGGGGACACCC
TCGCACGACAATCCTTTTTTTTTTTTTTTTTTGTGGGGAAGAAAAGGAAT
>Tc00.1047053511817.40  | Trypanosoma cruzi CL Brener Non-Esmeraldo-like | NADH-cytochrome b5 reductase, putative | genomic | TcChr13-P reverse | (geneCodeEnd+1 to geneCodeEnd+350) | length=350
GTTGCATTTCCTTTTATGTAATTCATGGATCATGCTTTCAAAGCCATTTTTGTGATTTTT
TTTTTCTTTACAAAAACGAAAAAAGCGTAAAAATTGAAGGTCTTTTATTTTATAAATATA
TTTTTTTTTTGGCAGCCAACAACAGCCTTTTGCCATTCAGGCGGCTAAAAAGACGTCAGA
GAACTTGTTTTCACAGTTTGAGTTTTTTTCCTTTCAAACTTGGGTTTGCAGAGGCTGTAT
ATCGTGAAAAAAGCTGCTTAATTTTGTATTTCACTTGCTGTCAGGGGCGTCGGCAATTTG
TTTAGGCTACAAGGGATTGATTTTTGAGGATATTATTAGGGAAACAATGA
>Tc00.1047053508951.20  | Trypanosoma cruzi CL Brener Esmeraldo-like | hexokinase, putative | genomic | TcChr5-S reverse | (geneCodeEnd+1 to geneCodeEnd+350) | length=350
GGAATAAATGTAAATAGGTACGAGGTTTTTTTCTATATATATATTGGACTTTTTTTTGTT
TTTTATGGGTGAAAACGAATTTTTTATGGTTGTTAACAGGTTTTTATTATTATTATTGTT
GTTTTTGTTTTTATGTGCAGGTGTCTGGGGGATTATCTCGCGTTAATTTTTACGTGGCTG
CCTGTGCGTTAGTCACGCCTAGGGGAATGTGAGGGTTATAGGGCGCAATAAAGGTGTTGA
GGCATTTATAAAACCGTTTTTTGTTGTTTTTTTGTTTTTTTTAATTTATTTATTTATTTC
TAAGATGTTGTGGAAAAGGATTTTTTTTTTTCACTTTTTTTTAGATATTT
>Tc00.1047053510121.20  | Trypanosoma cruzi CL Brener Non-Esmeraldo-like | hexokinase, putative | genomic | TcChr5-P reverse | (geneCodeEnd+1 to geneCodeEnd+350) | length=350
GGAATAAATGTAAATAGGTACGAGGTTTTTTTTTTATTATTGGACTTTTTTTTCTGTTGT
TTATTGGGTGAAAACGAAATTTTTATGGTTGTTAACAGGTCTTTATTATTATTATTATTG
TTTTTTTGATGTTGTTGTTGTTTTTGTTTTTATGTGCAGGTGTCTGGGGGATTATCTCGC
GTTAATTTTTACGTGGCTGCCTGTGCGTTAGTCACGCCTAGGGAAATGTGAGGGTTATAG
GGCGCAATAAAGGTGTTGAGGCATTTATAAAACCGTTTTTTTGTTTTTGTTTTTGTTTTT
GTTTTATTTATTTATTTATTTATTTCTAAGATGTTGTGGAAAAGGATTTT
>Tc00.1047053506507.10  | Trypanosoma cruzi CL Brener Non-Esmeraldo-like | N-acetylglucosamine-6-phosphate deacetylase-like protein, putative | genomic | TcChr20-P reverse | (geneCodeEnd+1 to geneCodeEnd+350) | length=350
GTCCAGCAGACTGTGTATTGGGAGCAGTGTTGATAATCAATATTTTTGGGAGTAAGGGGG
AGAGGGAAGGATGAAGAAAATGTGGAAAGATTAGCAGACACATTTTAAATTATCATAATT
TTTTTTTTCCTTGTGTGTGTATGTGCTCTTGTATGTGTATGAAGGAGACATTCAGCCACA
TAAAATTGTGTTTATTAGGAGAGACTCACGTGTGAATTCCTTACGAAACACGAAGAGAGT
ACAAAAGAAAAGTTAACTCAAAAGAATCCAGGGGAATGGTGCGTTGCGTATGAGGGGAGG
GGGACGCAGAGAATTTAAGGCCGAAGATGATTGAATATTGTTATTGACCA
>Tc00.1047053508831.120  | Trypanosoma cruzi CL Brener Esmeraldo-like | acetyltransferase, putative | genomic | TcChr30-S reverse | (geneCodeEnd+1 to geneCodeEnd+350) | length=350
GGTTATTATTTTTAGGTTATGTGTTCTATTTACATTTTTGATTGGAGTGAATATTGGTTT
TAGCTTATATATGGATGCATTTTTGTGTGATTCTTGTCATTTGGTATGTTTTGCTGAGAA
TAAACGCTTCAATTTGTTTCTTTTAAAGAATAGCAACCATGCAGCAGCAAGGATATATTA
TTGATGGCCAATACCGTCTAATCAAGCTTCTTGGAAGTGGGGCCTTTGGGGATGCGTTCC
TGGTGGAACACATCAGGCTTAAGTCTTTATTTGTCCTCAAGTGCTCAAAGTCGGCGAAAA
GTAACGATCTTGTCCTTGTAGAGGCAAAAAACATGCTGTTGACTACGAGC
>Tc00.1047053511671.70  | Trypanosoma cruzi CL Brener Non-Esmeraldo-like | acetyltransferase, putative | genomic | TcChr30-P reverse | (geneCodeEnd+1 to geneCodeEnd+350) | length=350
GGTTATTATTTTTAGTTTATGTGTTCTATTTACATTTTTGATTGGAGTGAATATTGGTTT
TGGCTTATATATGGATGCACTTTTGTGTTATTCTTGTCACTTAGTATATTTGGCTGAGAA
TAAACGCTTCAATTTTTTTCTTTTAAAGAATAGCAACCATGCAGCAGCAAGGATATATTA
TTGATGGCCAATACCGTGTAATCAAGCTTCTGGGAAGTGGGGCCTTTGGGGATGCGTTCC
TGGTGGAACACATCAGGCTTAAGTCTTTATTTGTCCTCAAGTGCTCAAAGTCGGCGAAAA
GTAACGATCTTGTCCTTGTAGAGGCAAAAAACATGCTGTTGACTACGAGC
>Tc00.1047053511025.50  | Trypanosoma cruzi CL Brener Non-Esmeraldo-like | glucosamine-6-phosphate isomerase, putative,glucosamine-6-phosphate deaminase, putative | genomic | TcChr35-P reverse | (geneCodeEnd+1 to geneCodeEnd+350) | length=350
TTCCAGCAACTGCGTCTGTTGGCACGGTAAGGAAAGGGGGAGAGACCTCCGCGGACGACG
GCTCATGCAGAAGGTCTCTTTTTCCTTTTCTCTCCGTGCTGGCGTGGGAAAAGGCAGACA
GACAGAAAGTGGAAGAGAGCGAATTCAGTGGGAAATTGCAGCGCAGCAGCGGAGAAGCAA
GCATGCAACAAATGGATAGCGCCGCCCTCTGCGTTGTTGACTCTCTTTCTGGAGACGTAG
AAATTTAGGCACATGCATCCGGCATTTTTCTTTTTTTTAAAATCTTCTATTTTGGCCGTG
TGAATATATATTTCTTTTTTTTTTTTTTTTGTGTGTGTGTGTGTGTGTTT
>Tc00.1047053511531.50  | Trypanosoma cruzi CL Brener Esmeraldo-like | glucosamine-6-phosphate isomerase, putative,glucosamine-6-phosphate deaminase, putative | genomic | TcChr35-S reverse | (geneCodeEnd+1 to geneCodeEnd+350) | length=350
TTCCTGCAACTGCGTCTGTTGGCACGGTAGGGAAAGGGGAGAGACCTCCGCGGACGACGG
CTCATGCAGAAGGTCTCTTTTTCCTTTTCTCTCCGTGCTGGCGTGGGAAAAGGCAGACAG
ACAGAAAGTGGAAGAGAGCGAATTCAGTGGGGAATTGCAGCGCAGCAGCGGAGAAGCAAG
CATGCAACAAATGGATAGCGCCGCCCTCTGCGTTGTTGACTCTCTTTCTGGAGACGTAGA
AATTTAGGCACATGCATCCGGCATTTTTATCTTTTTTTTATTATTAAAAATCCTCTATTT
TGGCCGTGTGGATATATATATATTTCTTTTTTTTTTTGTTTGTGTGTGTT
>Tc00.1047053510303.200  | Trypanosoma cruzi CL Brener Non-Esmeraldo-like | glucosamine-fructose-6-phosphate aminotransferase, putative | genomic | TcChr27-P forward | (geneCodeEnd+1 to geneCodeEnd+350) | length=350
AGGGCACACACAACAATGAGGGGCAAAGAAGAGCACCAATCAAACAACAACAACAAAAGA
AAAAACAAACAAACAAAAAACGGAAAGAAAAAACGAGAAGAAACTCTCCGATAATAATAA
TAATAAAAACGAGAAGGGCGTGGCCGTATCGACAAGTGGTTGGCATTTCTCTCTCCCCCC
TTTTGTTGTTAAACACATGTAGTGCGATGTTTTTTTCCCTCATGGGGTCATTTTTGCTGC
TGGCGCAGGGCTGACGGCATTTGGCCAGCGCCCGGACCGGCCGCGTATTACTGGGGGGGG
GGGGAGGGGGGCATGTACACACCCTATCGAGTGCGGGCCATCGGATTTAT
>Tc00.1047053510187.100  | Trypanosoma cruzi CL Brener Non-Esmeraldo-like | glucokinase | genomic | TcChr37-P forward | (geneCodeEnd+1 to geneCodeEnd+350) | length=350
TCATGCCGAGAAGAAAATCTCCTGGACGCATTCACGTGTGCGAATGAAGTTACACCTGTT
TATTATTATTATTATTATTATTATTTTATGCAAATGGACAAAAGAAAACGAGAAAAAAAA
AAACAACTTTTTAATCAAAAGACGAAGAACAACAGGAATATATATATATATATATATATA
TATATAAAGAGGGAAAATGGACAATGCATCTTTTTTTTTTTCTGCCCACTCATTCACTGT
GCTTTTTCCTTTGATTTTGATGCATTTTGTGCGTTCCCCCTGTTTTTATTATCATTATTT
CCCCGGTTACTTTTTTTTTTTTTTTACGTGCGTCCATGCGTCTGTGTGTA
>Tc00.1047053506529.508  | Trypanosoma cruzi CL Brener Esmeraldo-like | glucose-6-phosphate isomerase, glycosomal, putative | genomic | TcChr6-S reverse | (geneCodeEnd+1 to geneCodeEnd+350) | length=350
AGAAAATTTCTTTTTGAATTTACCAAAAAAGGAGGGGGAGGAGGGGAATATGTATCAATC
CGGAAATAATAAGGGTAAAAAGACGGGATCTTGGGAAGGAGCAAAAGAGGATGATTTTAT
GTGCATTTGTTTTTCTTTTTTTGGAGGCTTTTTGGGTATATGAAAAAAAAAAAAAAAAAA
AAAAAAAAAAAAGAAAGCGGTCCATTAATCATGACCACGATGGTCGTTGCCTTTTTTTTT
TTGCTTGTTTGTTTCCGTACGCATGAGAATTGAAACCTCTGTGTTCTGGTTATGTTACCC
TGTTTTTTGCGCATTTTCTTTGATTTTGAAAAAAAAAAAAAAAAAAAAAA
>Tc00.1047053510889.221  | Trypanosoma cruzi CL Brener Non-Esmeraldo-like | glucose-6-phosphate isomerase, glycosomal, putative | genomic | TcChr6-P reverse | (geneCodeEnd+1 to geneCodeEnd+350) | length=350
AGAGAATTTCTTTTTGAATTTACCAAAAAAAGGGAGAGGAGGGGAATATGTATCAATCCG
GAAATACTAAGGGGAAAAAGACGGGATCTTGGGAAGGAGCAAAAGAGGATGATTTTGTGT
GCATTTCTTTTTCCTTTTTTTTTTTTTTTGGGGGGGGGGGGAAAGGCTTTTTGGGTATAT
ATATATAAAAAGAAAGCGGTCCATTAATCATGACCAAGATGGTCGTTGCTTTTTTTGCTT
GTTTGTTTCCGTACGCATGAGAATTGAAACCTCTATGTTCTGGTTGTTGTTTTTTTGCGC
ATTTTCTTTGATTTCGAATAAAAAAAAAAAAAAAGGGTTTTGGGAAGGCA
>Tc00.1047053506405.10  | Trypanosoma cruzi CL Brener Esmeraldo-like | phosphomannomutase-like protein, putative | genomic | TcChr34-S reverse | (geneCodeEnd+1 to geneCodeEnd+350) | length=350
TGAAAAACAATTGGGTCATTGGGGGAAGGGGAGGTCATCGTAAACAATAGACGAAGGGCA
AAACATAAAAAGACGGAAATAGCGGATATTTGCTTTATAAATGTTGTTGTTGAGACGCAA
GGATATAACAGCCAGCGAGTGCTTTTAAATTAATTCAAAACGACAGATAAATAACCATAT
ATATATATATATATATAGTTATTTATTTTGTCTGGGGGAGTTATTATTATTATTTGTGGA
AGAAGGAGGGTGGGGTGTACGTTTTTATCCATCAGTTTCTGTTCTAGCTATTGGTTTAGT
GGAAAGTACTTTTTTTTTTTTTTTGTGTGTGTGTGTGTTTGTGTTGTTGT
>Tc00.1047053508637.90  | Trypanosoma cruzi CL Brener Non-Esmeraldo-like | phosphoglucomutase | genomic | TcChr10-P reverse | (geneCodeEnd+1 to geneCodeEnd+350) | length=350
GCGGCAAAAGAAGTGGTAACGAAAAAAGGAAATGAACTGAATTTGTTTATTTTTATTTCT
TTCACTCCCCCCTTTTTTTCTTTTTCTGGGAGGTGAACAACATAATATTTTAATGTTTAG
AATTTGTTTCTTTTGGTTTTCTTTTTTTTCAAGCTCATGAAGTGTTGCCTGTTATTCATG
TATAGAAAACGATAATGCAATTGTAACTTTATGGGAAATAACTCTGCCCGATTCATAAAT
GTATAACGTTCTTTCATGTTAGTTATCTGTCAGACAATTGAATAACGATGGTTATAAAAA
GGACAAAAGAAAAAAAAAAGGAAGGAAAAGAGAATATGTAATTTTTCTTT
>Tc00.1047053511911.130  | Trypanosoma cruzi CL Brener Esmeraldo-like | phosphoglucomutase | genomic | TcChr10-S reverse | (geneCodeEnd+1 to geneCodeEnd+350) | length=350
GCAGCAAAAGAAGTGGTAACGAAAAAAGTAAATGAACTGAATTTGTTTATTTTCCTTTCT
TTTACTCCCTCCTTTTTTTCTGTTTTTGGGAGGTGAGCAACATAATATTTTAATATTCAG
AATTTGTTTCTTTTGGTTTTCTTTTTTTCAAGCTCATGAAGTGTTGCCTGTTATTCATGT
ATAGAAAGCGATAACTAACATGAAAGAACGTTATACATTTATGAATCGGGCAGAGTTATT
TCCCATAAAGTTACAATTGCATTATCTGTCAGACAATTGAATAACGATGGTTATAAGAAG
GACAAAAAAAAAAAAAAAAAAAAAAAAAGAGGAAGGAAAAGAGAATATGT
>Tc00.1047053503521.50  | Trypanosoma cruzi CL Brener Non-Esmeraldo-like | UTP-glucose-1-phosphate uridylyltransferase 2, putative | genomic | TcChr40-P forward | (geneCodeEnd+1 to geneCodeEnd+350) | length=350
ATATAAACTCACTGATGCGTGCGAGTCAGCGTGGAACTTTTTTTTTTCCTTCTTCTTCTT
TTTCTTTTTTCATCCCAACGATAAAAAGAAGCACGTTTCGCACGAGTGTGTACGTTGGAT
AAAAGACTATTTGTGGGTTTTCACAAATGTATGCATGTGTATATTGGTCTTTATGTATCT
GGGGTTTGATTATCAACGGGAACTTGAAAAATAATAAAAATAAAAAAGTAGTGGGGGATC
TAAAGACAAATGATGAGCGAGGGAGCGGGACCAATCCAAAATGCCTGTGATTCCGGTTTT
AACGGAATTATTATTATTATTGCTTTGGATTCTGTCTTTTTTTTTTTTTT
>Tc00.1047053506359.60  | Trypanosoma cruzi CL Brener Esmeraldo-like | UTP-glucose-1-phosphate uridylyltransferase 2, putative | genomic | TcChr40-S forward | (geneCodeEnd+1 to geneCodeEnd+350) | length=350
ATATAAACTCACTGGTGCGTGAGAGTCAGCGTGGAACTTTTTTTTCTTTTTTCTTTTTTC
CTTCTTCTTCTTTTTCTTTTTTATCCCAACGATAAAAAGAAACATGTATCGCATGAGTGT
GTACGTTGGATAAGAGACTATTTGTGGGTTTTCACAAATGTATGCATGTGTATATTGGCC
TTTATGTATCTGGGGTTTGATTATCAACGGGAACTTGAAAAATAATAAAAATAAAAAAGT
GGAGAGGGATCTAAAGAAAAATGATGAGCGAGGGAACAGGACAAATCCAAGATGCCTGTG
ATTCCGGTTTTAACAGAATAATAATAATTATTATTACTTTGGATTCTTTT
>Tc00.1047053510105.100  | Trypanosoma cruzi CL Brener Esmeraldo-like | UDP-glucose dehydrogenase, putative | genomic | TcChr4-S reverse | (geneCodeEnd+1 to geneCodeEnd+350) | length=350
GTGAGTCCATAAAAAAGAAAAAAAAAAACAAAAACAAACAAAAACGAAAGAGAGTGACAG
TGATAGGAAGTGTTATTTTTACTACTAGCATTAGTAGTATGGAGGGGAATGAGGGGAAAT
ATTGCTCTTCTTCTTCTTCCTCCTTCCCGCTGCTTTTTTTTTTGTTTTTTGTTTTTTGTT
TTTCCTTCTTTTTCCTATTATTACTTTACGAGAGCGACCCACTGACGTTTTTTTTTTGCG
GGATAACGTCGGCGATGTTTTTAGGGTTTTTTTTTCCTCCTTGTTGGCTTTATTTATTTA
TTTATTTATTTTTATTTACACTTGTGGCATCATGTGCTGCAGGGTTCCTT
>Tc00.1047053507001.110  | Trypanosoma cruzi CL Brener Non-Esmeraldo-like | galactokinase-like protein, putative | genomic | TcChr39-P forward | (geneCodeEnd+1 to geneCodeEnd+350) | length=350
GAAAATACATGTTTGTGTCTTTTTATAATAGTTGTGGATATATAATATGCGCATAGGTGA
AAATAAATAAGAGGGAGCGTCTTGTTTGAACACCCTGTTTTTTTCTGCACGACCCGATTG
CTATATTCCGTGATATCGCAATGTGGATTTCAGCGAGCGCGGCTTTTTTGTTGTTTCTTC
TGTTATCCCACCCATCCCCTGTTACTTTCCTCCACGAGGGGGGAGGAGGCCTGGCAGATG
CGGGGGGACATAAATGAAGAATGCTGTTTTTTGCGTCCACAACAAGCACGGTTTTTCTTA
GACTGATGTATGAATCCATTTGTGCACGAGCGTTGGGCGGATCTCATCTG
>Tc00.1047053507009.40  | Trypanosoma cruzi CL Brener Esmeraldo-like | galactokinase, putative | genomic | TcChr39-S forward | (geneCodeEnd+1 to geneCodeEnd+350) | length=350
GCGCATCGTGAAGCAACGGGGTTCTACTCCTTTTTCTCTCACTTTTGAAATCTTCTTGTG
TGCTCTCAACTTTTTTTGAGCCAATGGCGAGAGGAAAACAAAATGCAGCAAAACGTTAAT
TTGGTGTTTTTCCTTTTTTTTTTATGTGTGTTTGTGTGCGTGTGTGTGAGTGCCGCTTCT
TTTCTTCACGCGTAAACATTTACATATTTATTATTTTTGTTTTTGTTCCCCCCCCCCCCC
CTCCTGTTCTAATGCCCTCCACGCGGAGGGGAATACAAGGGGGTGAGGAGTTGTTAAAGG
ATTCCGATTTGTGATTTTGTAACAACCCGGGTTGTTACAGCATGTGTTTT
>Tc00.1047053508465.90  | Trypanosoma cruzi CL Brener Esmeraldo-like | galactokinase, putative,galactose kinase, putative | genomic | TcChr39-S forward | (geneCodeEnd+1 to geneCodeEnd+350) | length=350
GAAAATACATTTTTGTGTCTTCATATAATAGTTGTGGATATATAATATGCGCACAGGTGA
AAATAAATAAATAAGAAGGAGCGTCTTGTTTGAACACTTTGTTTTTTTCTGCACGACCCG
ATTGTTATCTTCCGTGATATCGCAATGTGGATTTCAGCGAGCGCGGTTTTGTGGTTGTTG
TTGTTTCTTCTGTTATCCCACCCATCCCCTGTTACTTTCCTCCACGAGGGGGGAGGAAGC
CCGGCAGATGCGGGGGGACATAAATGAAGAATGCTGTTTTTTGCGTCCACAACAAGCTCG
GTTTTTCGTAGACTGATGTATGAATCCATTTGTGTACGAGCGTTGGGCGG
>Tc00.1047053510667.120  | Trypanosoma cruzi CL Brener Non-Esmeraldo-like | galactokinase, putative | genomic | TcChr39-P forward | (geneCodeEnd+1 to geneCodeEnd+350) | length=350
GCGCATCGTGAAGCGACGGGGTTCTTCTCTTTTTTCTCTCACTTTTGAAATCCTTTTGTG
TGCTCTCAACTTTTTTTTGAGCCAATGGCGAGAGGAAAACAAAATGCAGCAAAACGTTAA
TTTGGTGTTTTTTTTTTTTTTTAATGTGTGTGTTTGTGTGCGTGTGTGTGAGTGCCGCTT
CTTTTCTTCACACGTATAAATTTACATATTTATTATTATTATTATTATTATTTTGTTCCC
CCCTGTTTTAATGCCCTCCACACGGAGGGGAATAAAAGACGGTGGGGAGTTCTTAAAGGA
TTCCGATTTGTGATTTTGCAACAACCCGAGTTGTTACAGCATGTGTTTTG
>Tc00.1047053506303.50  | Trypanosoma cruzi CL Brener Non-Esmeraldo-like | UDP-galactose 4-epimerase, putative | genomic | TcChr39-P reverse | (geneCodeEnd+1 to geneCodeEnd+350) | length=350
GATCGCCATCAAAAAAAAACAACAAAAAAAAGCGACAACAATACTGAAATAAAACGTTTT
TTGATTGTGTGCACTTCTTTGAGCGTGGTTCTTGGGGTTACAGCATTTTTTCTGGGGTTT
GGGGGTAATTTTATAATGGTCGAGTCTTTTTGTTTTTTTGTTTGCTCGCTGATAATGTAC
ATGGAGAAGGGAGGGGACACACGCACCTGTTGAATGTGCCGTACCGCTTTTATCAGTCTG
TTTATTATTATTATTATTATTATTATTATCATTATTGTATACATGTATATATGTACTTTT
TTGTTTCTTCTTTGAGGCGAGCATCTTCTTTTTTTCTTTTTGTGTTTGTG
>Tc00.1047053503589.10  | Trypanosoma cruzi CL Brener Esmeraldo-like | GDP-mannose pyrophosphorylase | genomic | TcChr22-S forward | (geneCodeEnd+1 to geneCodeEnd+350) | length=350
CACGCGGCGGGCAGTGTTACCAACGCTTTGAGGCTCTTCTTTCTTCTTTTACTTCCTTTT
GATTCTGCCGGTGTTTGGTGGCTGAAACCGAAACGAATTGGAGGTGGGGAAGGAGGAGAA
AAGAACAAAAAAAGATTGTAACAAGAACACCTGCGAACTCACAACGGAAAAAATAAGAAA
AAAGAAACGGTATAATAACATACATTTATGGGAGTGGAAATAATACATGAGTGGGTCAGT
GTGCGTGTGTATATATTTATATGTATGTTGTATGGAATTTTGTGTGCGTGTGTTTTCTGT
TTATCCATTTGCCGTGTTTGGTGGCAGTCGCCTGTGGGGGATGTTGCTCT
>Tc00.1047053510947.10  | Trypanosoma cruzi CL Brener Non-Esmeraldo-like | GDP-mannose pyrophosphorylase | genomic | TcChr22-P forward | (geneCodeEnd+1 to geneCodeEnd+350) | length=350
TACACGGCGGGCAGTGTTCCCAGCGTTTTGAGGCTCTTCTTTCTTCTTTTACTTCCTTTT
GATTCTGCCGGTGTTTGGTGGATGAAACCGAAACGAATTGGAGGTGGGAAAGAAGGAGAA
GAGAACAAAAAAAAAAAAAAAAAAAAATAAAGATTGTAACAAGAACACCTGCAAACCCAC
AACGGAAAAAATAAGAAAAAAGAAACGGTATAATAACATACATTTATGGGAGTGTAAATG
ATACATGAGTAGGTCAGTGTGCGTGTGTATACATGTATATGTATGTTGTATGGAATTGTG
TGTGCTTGTGTTTTCTGTTTATCCATTTGCCGTGTTTGGTGGCAGTCGCC
>Tc00.1047053503677.10  | Trypanosoma cruzi CL Brener Esmeraldo-like | phosphomannose isomerase, putative | genomic | TcChr35-S forward | (geneCodeEnd+1 to geneCodeEnd+350) | length=350
GCGCAGAAAGGATCTTGAACGTTGTTACTGAATGATCTTGAAGGCGGGAGGGAATTGAAG
GAAGCAAAAAAGCGTTTTTTTTTTTAATTTATTTGGCCTGTTGTCGCAAATAAAAAAACA
AAAAAAAAAAAAAGAAAACAGATGTCAAGCGAGGGAGGCCACAGGAAGAACTGAAAATGG
TCAAAAGAGAATTGCGGCAAAAAGATACAAGGAAAAGTAAATGGCATTGAATGGAGAAGA
GCGTCCTGCAGAAAACAGCGTCGTTTTTGAGTATTGCCTCTTTTTTTTTTTTGTTGGAGG
GGGGAGAGAGGGGAGGGGGGCTTGTGGGTATTTTGCGGTGTTGGTACGTG
>Tc00.1047053511717.90  | Trypanosoma cruzi CL Brener Non-Esmeraldo-like | phosphomannose isomerase, putative | genomic | TcChr35-P forward | (geneCodeEnd+1 to geneCodeEnd+350) | length=350
GCGCAGAAAGGATCCTGAACGTTGTTACTGAATGGTCTTGAAGGCGGGAGGGAATTGAAG
GAAGCAAAAAAAAAAAAGCGTTTTTTTAAATTTATTTGGCCTGTTCTCGCAAATAAAAAA
AACAACAAAAAAAACGAATGTCAAGCGAGGGAGGCCACAGGAAGAAGTGAAAAGGGTCAA
AAGAGAATTGCGGCAAAAAGATAAAAGGAAAAGTAAATGTCATTGAATGGAGAAGAGCGT
CCTGCAGAAAACAGCGTCGTTTTTGAGTATTGCCTCTTTTTTTGTTGTTGTTGTTGTTGG
ATGGGGGAGAGAGGGGAGGGGGCTTGTGGGTATGTTGCGGTGTTGGTACG
>Tc00.1047053508741.170  | Trypanosoma cruzi CL Brener Non-Esmeraldo-like | glycerate kinase, putative;with=GeneDB:LmjF02.0500 | genomic | TcChr24-P forward | (geneCodeEnd+1 to geneCodeEnd+350) | length=350
TCCGTTGCCGCACGTTGCAATGATGCAGCGACACAGGGGCTAGGAGGGCTCCTATTCCCC
CCTCCCCCCCTCTAAGCTAAACTGCTAAGATTCTAATTAAAATTTAAGGCAGGTGGATCG
TCTTGTTTTATTTGTTTAAGAATGTAAGGCGGAGTAGTGCTTTATGCACAGGAAGAGGGT
TTGGAATAAAATAACGACTTTTTTCTTTTTTTTCTAATATTTGACGGCCGTCCTTCGTCC
AGGCGTGTCGCATTCAGCGTGTGTGTGTGTTTTCTTTAAACGGCAGGTGTCTCTTGTGTT
GTCGCCGTGTGTTGATTTCCCTTTTTTCGTTTTTTTTGTTGTTTCTTTAT
>Tc00.1047053507023.120  | Trypanosoma cruzi CL Brener Non-Esmeraldo-like | aldehyde dehydrogenase family, putative | genomic | TcChr32-P forward | (geneCodeEnd+1 to geneCodeEnd+350) | length=350
AGGGAGGAAAAAAACATGGCCAGTGTGAATCAAACCTTCTTGTTTTGTCTTTTTTTTTTT
TCTGCTGGCGCTGTTGGTGGTGTTCTGTTGCGTACCGATCCCTTTTGGCGAGGCCCGCGC
AGAGGCGTGCTTGAGGCAAAAGCATGTTTGCCTAGTGGAACAACTGGATTCAATTCCTTT
TCCTTCTTTGTCTTGCCGTCGTCTTTGTTATGCAAGCAATTGAGATATTGAGGAAGGAAA
AGGATTTTTTATAATCCTTTTTTTTTTTCCCTTTCGCTTGCTGGAGGTGTTGGTTGAAGC
TACAGCGGCATGTCATTGTTCATGCTCCTCAACGTTGCGTACGCACGAAT
>Tc00.1047053511751.120  | Trypanosoma cruzi CL Brener Esmeraldo-like | aldehyde dehydrogenase family, putative | genomic | TcChr32-S forward | (geneCodeEnd+1 to geneCodeEnd+350) | length=350
AGTGAGGAAAAAAAACATGGCCAGTGTAGATCAAACCTTCTTGTTTTGTCTTTTTTTTTT
TTTTCTGCTGGCGCTGATGGTGGTGTTCTGTTGCGTACCGATCCCTTTTGGCGAGGCCCG
CGCAGAGGCGTGTTTGAGGCAAAAGCATGTTTGCCTAGTGGAACAACTGGATTCAATTCC
TTTTCCTTCTTTCTCTTGCCGTCGTCTTTGTTATGCAAGCAATTGAGATATTGAGGAAAG
AAAAGGATTATTTATAATCCTTTTTTTCTTCTTTCGCTTGCTGGAGGTGTTGGTTGAAGC
TACAGCGGCATGTCATTGTTCATGCTCCTCAACGTTGCGTACGTATGAAT
>Tc00.1047053504425.60  | Trypanosoma cruzi CL Brener Esmeraldo-like | NADP-dependent alcohol hydrogenase, putative | genomic | TcChr22-S forward | (geneCodeEnd+1 to geneCodeEnd+350) | length=350
GTCAATGTGCACCAGCGGGAGAAGGAGATAGTAGGTAGAATCAAAGGTTTTTATATACTC
CCTATTTAAAACTTCTTTTGTAAGGGAGCTATTTTCTTTTTTATTTCTTTTAGCAGCTTG
TAGAAGGGATGTGCGAACGGACATGAAGAAATGATTGGATGATCGTATTGTTGATTTTCC
CTCCTTATTTGTGGATCCTTTGACGTTTTGGGGCTTTTTTTTTTTAATTTTTTCTTTATT
TGTTGGTGGTTTTGTTTTTGGTTTTTGGTTTTTTCTTTATTATTATTATTATTATTATTA
TTGGTTAAAAGCTTGTGGAAAGGAATGTGTGAACGGATGAGGTGGAGGAT
>Tc00.1047053508677.80  | Trypanosoma cruzi CL Brener Non-Esmeraldo-like | NADP-dependent alcohol hydrogenase, putative | genomic | TcChr22-P forward | (geneCodeEnd+1 to geneCodeEnd+350) | length=350
GTCAATGTGCACGAGCGGGAGAGGGAGATAGTAGGTAGAGTCAAAGGTTTTTGTGTACTC
CTTCGTTAAAACGTCTTTTGTAAGGGAGCTATTTCTTTTTTCTTTAGCAGCTTGTAGAAG
GGATGTGCGAACGGACATGAAGAAATGATTGGATGAGCGTATTGTTGATTTTCTCTCCTT
ATTTGTGGATCCTTTGACGTTTTTGGGCTTTTGTTCTTTTGTTGTTGTTGTTGTTGTTGG
TAGCGATGCCGTGGGGGCATGGAGCGCTGTTGTTGTTGTTGGTTTTGGTTTTGGTTTTGG
TTTCTATTATTATTATTGGTTAAAAGCTTGTGGAAAGGAATGTGTGAACG
>Tc00.1047053510661.60  | Trypanosoma cruzi CL Brener Non-Esmeraldo-like | glycerol kinase, glycosomal, putative | genomic | TcChr39-P forward | (geneCodeEnd+1 to geneCodeEnd+350) | length=350
CCGAGCTACTCACTAACGTGGGATTTGCATTTAAATCTTTTCTGACGATGTTATTGAGTT
TTTTTTTTACTTTTTACTTTTTAAAAAGCTTATGCCAAGAAAAGGGTTTAACAGGATTTT
GTGGGAAATTTGTGATGCGGTTTTTTGTTATATATATATATATATATATAGGGAGAGCCT
GAAACATCAAAAACACAGCCATGCATATTTATGTACGGCTGTCGCTATGGAGCGTGACGT
CTTTTTGTAAATTTTTTCTATGGGTACTTTTCCTTTCTTTGTATTTAATACGCTCTTTGA
AAACGGTTTATTTACGAATATGACTTAGGACGCATGGTCACTGCTCTTTT
>Tc00.1047053509157.60  | Trypanosoma cruzi CL Brener Esmeraldo-like | 1-acyl-sn-glycerol-3-phosphate acyltransferase, putative | genomic | TcChr35-S forward | (geneCodeEnd+1 to geneCodeEnd+350) | length=350
TTTATTTTTGGAGAATTTGAAATTTCTGTGCGTTTATTTTTTTCTTCTTTTCTTCTTTTT
TCTTTTCTCTCTTTTTTTTTTTTTTTTTTTTTTTTTTTCTTTTCTTTTCTTTTATTACAA
ATTTACGATGGGTGACTGTTTACCATCAATTTGCGGCGCCCAGCGGCATGTACACGCATG
CAAACAAATGCCGCCTTTTGGACAGTAAATGAAAGAAAAGAGAAAAAAAAAAAAAAAAAT
AAATAAAAGGGAGTTTAGAACTGGAAGGAGGAATGAAAAAAAAAAAAAAAATAAAAAAAA
AATAAAAAGAAGTAACAAGGAGGCTGCTCACTTGAGGAGAATGTTTACCT
>Tc00.1047053511277.370  | Trypanosoma cruzi CL Brener Non-Esmeraldo-like | phosphatidic acid phosphatase, putative | genomic | TcChr40-P reverse | (geneCodeEnd+1 to geneCodeEnd+350) | length=350
TCTTTGAACTCACAAAGTATATGAAATGTTTTTAAATAGTGAAATTTACCTATTATAAAT
GTTAGGTGCAGAGATAATAATAACGCATGGAAACCTTATTTTAATTGATATATATATATT
TTTAAAGGCACGCTATACAAATGTATGCATATCTATACGCACACATTCCCGCGTGAAAGT
TTTTTACTGGAATTTATTTGGGCACTATATATCCATGTATATATGTATATATATATACAT
ATTGCTGCTTGATGTTTTTTTAGGTATTTTCCCTTCTACTATTCTTTTTTTTGTGTGTGT
GTTTGGAACATTCCTAAGCGAATTTTATTGAATGCGTTGTGCGGATTTTG
>Tc00.1047053507257.80  | Trypanosoma cruzi CL Brener Esmeraldo-like | diacylglycerol kinase-like protein, putative | genomic | TcChr36-S reverse | (geneCodeEnd+1 to geneCodeEnd+350) | length=350
CACGGAAAACGATAAGAAAGGCAATAATGGGGAACAGTTTGTTACAAGACTGGAAAGACG
AGCTGCAGTCATTGCCGTCGTTTCCGAGTGATGTTTGCAATACGGGCTGTGAATGGATTC
ATAAACGCTTTTATACACAAAATTATAGCCATGCTTTTTTATTATTATTACTATTTTTCA
TTTTTTTTTTTTTTTTTTTTTTTTTTTTTTCTTAAGGGGTCTGTTGCTTGTTATGTGTGG
AGAGTTTTTGAAAAAGAAAGGATGAAAGAACAATCATTATGGCGACCTTTTTTTTTTTTT
TTTTTTTTTTTTTTACCTCTCTTTTTTTTCCTTCCTGGGCATGTTTGTCT
>Tc00.1047053506757.10  | Trypanosoma cruzi CL Brener Esmeraldo-like | phospholipid:diacylglycerol acyltransferase, putative | genomic | TcChr41-S reverse | (geneCodeEnd+1 to geneCodeEnd+350) | length=350
ATGAAGTGGTTTGCAGTGGTGGGGTGGGGAGAAGTAAAACGCACATGTGTACAAGGAAGT
ATACAAAGCAAACACACCCACGAACACGCCCCGGCTCTAAAGCCATCCATACCTCTCTTA
CACATTAATGGACCGCCATTGGATACAGATGCGAGGCATATCGCAGTTTTATTATTATTA
TTATTATTATTATTTTTCGTTGCTTCATTCTGTTGTTGTTGTTGTTGTTGTTGGTTTGTT
TTGTTTACCCTTTCATCCAGTGTGTTAGGGGGTGAGTAGCCGCAGAGAGGGAGTACTGCG
GCGTCATGGAAAAGAGAACGAGAGGAGGAGGAGGAGGAGGAAAAGGGACG
>Tc00.1047053510359.340  | Trypanosoma cruzi CL Brener Non-Esmeraldo-like | phospholipid:diacylglycerol acyltransferase, putative | genomic | TcChr41-P reverse | (geneCodeEnd+1 to geneCodeEnd+350) | length=350
ATGAAGTGGTGACAGTGGTGGGGTGGGGAAAAGTAAAACGCACATATGTACAAGGAAGTA
TAGAAACCAAACACATCCACGAACACTTCCCGGGTCTAAAGCCATCCATACCTCTCTTAC
ACATTAATGAACCGCCATCGGATACAGATGCGAGGCATATCGCAGTTTTATTATTATTAT
TTTTATTTTTCTTCCGTTGCTTCATTCTGTTGTTGTTGTTGTTGTTGTTGTTGGTTTGGT
CTGTTTACCCTTTCATCCACTGTGTTAGGGGGTGAGTAGCCGCAGAGAGGGAGTACTGCG
ACGTCATGGACAAGAGAACGAGAGGAGGAGGAAAAGGGACGGGGCGCAGC
>Tc00.1047053506489.20  | Trypanosoma cruzi CL Brener Non-Esmeraldo-like | monoglyceride lipase, putative | genomic | TcChr31-P forward | (geneCodeEnd+1 to geneCodeEnd+350) | length=350
AATGCGGGATGGTTTTTCCTTCTTGTTGACAGCACTTGTATGGATAATACGTGTTTATTT
GCATGCGCTATGCTTTGTTGTTCGACCAGGCATTATTTTTGTTTCTTGCAGCCTCTCCTT
TTATGCCGGCGCGGCGTCATATGCGTGCACGCCCTTTTGGCTGCGGACATGGGGCATTGC
GGCTGCGGCGGGTGGCGAGGAATCGTGTGTGTGTTGTGTGCCACAACGGCGGGAGGAGGG
GAGGGAAATAACAAGTGAAGGTAAGAAAGAGAGGTGCGCGTTTATGATTTCTTCTTTTCT
GCGTGTGTGTTTGGGTGCAGTCACCGCCACTTTCCTTGTTTTTCTTTTGC
>Tc00.1047053506425.80  | Trypanosoma cruzi CL Brener Non-Esmeraldo-like | phosphatidylinositol kinase, putative | genomic | TcChr35-P forward | (geneCodeEnd+1 to geneCodeEnd+350) | length=350
TGCAGCGAAGCACCGAGCGCGGAATTTTTCCGGGAAGCTAAACCACAGTGACGGGAGAAA
AAAAAAGGAAGCAAAAAGAGTGGCAGGGACCATTATAGGAGAAACAAGCACAGTGCGTCA
TGCCTGTTGAAAACTTGCTTCTCATCAATCTATAAATTGGCTTGCTGGGAGTTGTCTTTC
TCTTTTTTTTTTTTTTTCTCGTTGGCTTGTCATCTCCTGATTCTTCTTCCCGGTTTTGCT
TGACAGTTTTAGTTATCTACCTATCTATATCTATATATATTTATGTTTATTTAAAAAGTA
GAGTGTTCCACATCTGTTTCATCGTTTCTTCTCTGTTCTCTGAGTTTTTT
>Tc00.1047053511903.160  | Trypanosoma cruzi CL Brener Non-Esmeraldo-like | phosphatidylinositol 3-kinase vps34-like | genomic | TcChr26-P forward | (geneCodeEnd+1 to geneCodeEnd+350) | length=350
GCAGGACCCATTGAACCAACAAGAAAAAAAAAAAGAAAGGATGTGCCGAACGGATTAATT
GTTGGGCGGTGTTTTCCTTTTCTTTTTTTTTTTCCTGCTGTTTTTCCTTTGGAGGAGATT
TGTCCTTTGCGCATTGTTTTGCTGCCGTTTTTTTTTATTATTTTTTTTTTTACTCCTATT
TTCTTTTCCATTTCTGCTTGATTTGTTGTTTTGCGGGAGGAGAATTTCCACGTGTTCCCG
GAGGTTTGCACTCCCCTGCTGTCATCCATGTTTCTCCCGTTCACCCATTCCTTTTGTGCT
GAATTTTCTTTTCACGCGGAAAAACAGAAAACACAAAAAAATCAGCATAA
>Tc00.1047053508695.20  | Trypanosoma cruzi CL Brener Non-Esmeraldo-like | phosphatidylinositol 4-kinase, putative | genomic | TcChr34-P reverse | (geneCodeEnd+1 to geneCodeEnd+350) | length=350
GTCAGTAAATGAGTTAGAAAATGGGTAGAAGTATTTGCGTACATGTGTGGCTTCCTTGAC
ACGTTTACACGTGAAAAATTGCAGAACAAAGTTCAACGTGACAGCAACAACAAAGAAAAA
AAAAACTGAAATGAAGTATGACTGCTTGAGTGGATGCATTTTTATTCAAAAGAAGGTTCA
AAACATAACTGCTTTTTTGTTGTTCTACCACTGTTTTTTCTCACGTCTTGTTACATTGTG
AAATTTTTTGGGGGGTTTACATTTATTTATTTATTTATTGCCATGTTCTTGCTCTGAGGG
AGAAGTGAACTTGTGGGAGGTGCTCGGCATGAAGGACGAATACGACGCGC
>Tc00.1047053510003.30  | Trypanosoma cruzi CL Brener Non-Esmeraldo-like | phosphatidylinositol 4-kinase alpha, putative | genomic | TcChr36-P forward | (geneCodeEnd+1 to geneCodeEnd+350) | length=350
GACGGGGAGCTTTCCTTTCTGTAGGCCTGTTTTTGCGGCGGCTGTGTCGTGGCGGGCGGG
GTGGCGTTGCGCGAATTACGGATCGTTGGGGCGTGGAGGGGGTGCTATGCCATGATTCAA
CTCCTCGCTTCGATTTTTTTTCGCTGTCCGGGCGGTGCGGGCGCGTGTGTTTGTTTCCGC
TGGTTTGCCCCCTTCCGCCCCACGCGCCGCTCTTCTTTTTTTTTTTTTTATTATTGTTTG
AAGCTTGTGGGGGAAAAATTGTTAGCGAGAAGGCCGGCGTCCCCAAGAATAAGGGTGTTC
GTTCCGCCGGCGTCGGTTCCTTGCCTCCTCGCGTCGCGGCCGCACGGAGG
>Tc00.1047053504057.104  | Trypanosoma cruzi CL Brener Esmeraldo-like | phosphatidylinositol-4-phosphate 5-kinase alpha, putative | genomic | TcChr34-S reverse | (geneCodeEnd+1 to geneCodeEnd+350) | length=350
TGCGATGTTGCATGGAAAATAAGGCGTTATACAGGGGAGTAGAATGAGGAGGAGGAACAA
CTTCCGCCAACCGAAACACAGTCAGACGATGGACAAAGACACACACACAGACAAAAAAAA
AAAAAAGGAAATATCTTTACTGATTATTTTTTTTTTTTTTTTGTTTCTGTGTTTATGCGG
AATGTTGTTTTCTGGGCGCTTCTTCTTTTGTATATTTGAGATTTGGGCGATTCGGTTTCT
GCGTCTGTGTGTGTTTGCTTGATAGATGGAGGAGTGAGTGGGCATATATGCATGCCCTTC
CCTTTGCGGATTGTCATATATAGTTTTTTTTTTTTTTTGTGTGTGTGTGT
>Tc00.1047053509715.120  | Trypanosoma cruzi CL Brener Non-Esmeraldo-like | phosphatidylinositol-4-phosphate 5-kinase, putative | genomic | TcChr4-P reverse | (geneCodeEnd+1 to geneCodeEnd+350) | length=350
CGCACAGACTGGCGTAAAAATAGCACGTACTTTTTTTATCGATATATATATTTAATTTTT
CTTTCTCTATAGTCATTTTATAAGCTTTTTTACATTTGTTGTTTTGCAGCTGTTTTTTTT
TTATTTATTTCCTCCTTCACGCTTTCTCTTTCTGTACTTATTTGTCTTTGCGTGTGAATG
AGTTTGTGTTTTGGTGCTTATGGCGTCAATTTGAAGTGAGTTTGGCTTTGTTTTTTCTTT
GTTTTTTATTTTGCGTTTGTTTGCACTTTATCTTTGCGACGTGTAGGGTGGAAATAAGCA
ATGAAAGAGACACGAGGACATTGTGGGATGCGTGCCGTTGCGGGAGAGGA
>Tc00.1047053510105.130  | Trypanosoma cruzi CL Brener Esmeraldo-like | phosphatidylinositol-4-phosphate 5-kinase type II beta, putative | genomic | TcChr4-S reverse | (geneCodeEnd+1 to geneCodeEnd+350) | length=350
AGCACAGACTGGCGTAAAAATAGCACGTACTTTTTTATCGATATATATATATATACTTTT
CCTTTCTCTATAGTCATTTTATAAGTTTTCTACATTTGTCTTGTAGACGTTTTTTATTTC
CTCCTTCACGCTTTCTTTTTCTGTACGTATGTGTCTTTGTGTGTGAATGAGTTTGTGTTT
TAGTGCTTGTGGCGGCAATTTGAAGTGAGTTTGGCTTCGTTTTTTTTTGTTTTTATTTTT
GTTTTTGCGTTTGTTTGCACTTTATCTTTGCGACGTGTAGGGTGGAAATAAGCAATGAAA
GAGACACGAGGACAGTGTGGGATGCGTGCCGTTGCGGGAGAGGATGAGGG
>Tc00.1047053511001.70  | Trypanosoma cruzi CL Brener Esmeraldo-like | phosphatidylinositol-4-phosphate 5-kinase-like, putative | genomic | TcChr38-S forward | (geneCodeEnd+1 to geneCodeEnd+350) | length=350
CCAAATTTACGTATTTTCTTCTTTTTTTTTTTCCTTTTCTTTTTTCTTCTTCTTTGTGTG
TGTCTTTTCCTTTTTATGTATGCATGCATGTGGGCTCCGGGCGAGGAAGCAATTTGCGTC
ATTTTTTTTTTTTTTTTTTGTCTCTTGAGGTGGAAAAATGCAGATGGACTCTGGGGAAAC
GAAGGGAAGGGAATAAATACACAAATATTTCTTGTTATTTCCTTCTTTGTTGTTGTTGTG
TGTGTTCTGCTGGAGTCATTGGCTGCTTTTTGGTGCGGCTTCTTTATCTGCTTTTCTCTT
TCTCTCTTTTTTTCCTTTTTTCCTTCTCTCTTTCTGCTTCAACTACGATT
>Tc00.1047053510879.160  | Trypanosoma cruzi CL Brener Esmeraldo-like | tyrosine phosphatase, putative | genomic | TcChr34-S reverse | (geneCodeEnd+1 to geneCodeEnd+350) | length=350
CCGCTCGGTCTTTGGGCAACCGACGGTCTGATAGACTGGGAGGCGGAGCTTGCCGTTGCC
ATTGAAGGATCGCGAATGAAGTTATCACTTAATTTTTTTTTATTTTTTTTTTTGCGATAT
ATATATATATATATATATATATATGCATTCTGTGTACCCTCAGCCCCCTCTTAAGAAGAC
TGCACACGAAATAAAAATAAAAGATTTACTTGAATTAGAAAAGAAGGCGGAAAAACAAGC
AAACAAACAAAAACGGACGACAAATAATACATCGCAAAAGAAGGAACACTTTTCTCGGAG
AGTTTATTTTACTTTCTTTTTTTTCTTTTTCGGTATTCTTTTTTTTTTTT
>Tc00.1047053507047.120  | Trypanosoma cruzi CL Brener Esmeraldo-like | myo-inositol-1(or 4)-monophosphatase 1, putative | genomic | TcChr17-S reverse | (geneCodeEnd+1 to geneCodeEnd+350) | length=350
ATGAGTTTGCAGTGAATTGCCGCTATTTTTGGATTCTTCTCACGATTTCTTTGTATTTTA
GATACTCGTTTTTTTTTTTTTTTGCCAGTTGAGATAATAGCAAGCAGAGGCATATGAGAC
GTGCGTTCCTTTTTTTTTTTTTCTCTTTTCTTTCTTTCCCACCCTTCTCCTATTGCCCCT
CCACGCGAAGGGGAGGCCGGCGGTTGCGGGGGGGGGGGGGGGGGGGGTCGTTAATGAGAC
TACCACATTGTGTGCTTGCAGCGAGTTTGGGTATCACGAAACGCTGTTCTTTATACGCCT
GCTTGTTTACTGTTGCGAATGTTTGTTGGGTGCGGCGAACCAACGTCTCA
>Tc00.1047053509179.140  | Trypanosoma cruzi CL Brener Non-Esmeraldo-like | myo-inositol-1(or 4)-monophosphatase 1, putative | genomic | TcChr17-P reverse | (geneCodeEnd+1 to geneCodeEnd+350) | length=350
ATGAGCTTGCAGTGAATTGCCGCTATTTTTGGATTTTTCTCACGATTTCTATGTATCTTA
GATACTCGTGTTTTTTTTTTTTTGCCAGTTGAGATTATAGCAAGTAGAGGCATATAAGAC
ATGCGTTCCCTTTTTTTTTTCTCTTTTCTTTCTTTCCCACCCTTCTCCTATTGCCCCTCC
ACGCGAAGGGGAGGCCGGCGGTTGCGGGGGGTCGTTAATGAGGCTGCTACATTGTGTGCT
TGCAGCGAGTTTGGGTATTACGAAACGCTGTTCTTTATGCGTCTGTTTGTTTACTGTTGC
GAGTGTTTGTTGGGTGCAGCGAACCAACGGCTCATCTCTCTCTCTCTCTG
>Tc00.1047053507609.60  | Trypanosoma cruzi CL Brener Non-Esmeraldo-like | inositol-3-phosphate synthase, putative | genomic | TcChr37-P forward | (geneCodeEnd+1 to geneCodeEnd+350) | length=350
GCATCACGGAGAGAAGGAAGCGGTGGGCACAGCGTCTTTTTTAACGTTTGTTTGCTTGTT
TGTTTGTTTCTTTTTGTTTTTATTTTTATTTTTATTTCTTTTTTTTTTTGGGGGGGGGGG
GGGGGGAGGAGGAGGGAGGAGGAGAAGAAGGAGCCTCCCGAACCGCATGAGGGCTCTTAT
GTCTCTGGCTTCCCATGCATTTGGATCGTGACGTGTCACAGAGCACAGACGCATGCACAC
GGAATAGAGAAAGAGGAGGAGGGGATGACATTTCATTATTGCGTCGTCTTCCTCCCTCCC
CAACAGCAAACAGGCAGGAAATACTCATTTTTTACGTTTTACCGTCTATT
>Tc00.1047053506297.200  | Trypanosoma cruzi CL Brener Non-Esmeraldo-like | inositol-1,4,5-trisphosphate (IP3) 5-phosphatase, putative | genomic | TcChr27-P reverse | (geneCodeEnd+1 to geneCodeEnd+350) | length=350
GCAGTTTTTTCACACGGTGCGTCGTTGCCATTTTTTAAGAGAAGCGAATGGCGGCACGGC
GTGGGTGGCACTTCGAAAGCATCGGGGACTGAGAAGAGAATTATATTTTTTTGTTGGCCC
ATCGGCTCCTCCGGGAATAAAGACGCGGCGTCAACTCAGCCTGCGGATGTGTTTCCTCTT
CTCTCTGATGAGGCGCATTAATTTATCTGCAAACACACGGACGCAGACGCGCAAACTTCA
CAAAGCTTTAATTTTCTTTAATTGTCTCTTTTACGCGTTTTTCATTGTAGCGCGGTGCAG
TACTCGTTTTTTTTTTTTTTTTTTTTGTACTGCTGCCCGTCAGTTTGCTG
>Tc00.1047053510101.130  | Trypanosoma cruzi CL Brener Esmeraldo-like | inositol-1,4,5-trisphosphate (IP3) 5-phosphatase, putative | genomic | TcChr27-S reverse | (geneCodeEnd+1 to geneCodeEnd+350) | length=350
GCACTTTTTTCACACGATGCGTCGTTGCCATTTTTTAAGAGAGGCGAATGGCGGCACGGC
GTGGGTGGCACTTCGAAAGCATCGGGGACTGAGAAGAGAATTATATTTTTTTCTTCGCGC
ATCGGCTCCTCCGGGAATAATGACGCGGCGTCAACTCAGCCTGCGGATGCGCTTTCTCTT
CTCTCTGATAAGGCGCATTAATTTATCTGCAAACACGCGGACACAGACGCGCAAACTTCA
CAAAGCTTTAATTTTCCTTAATCGTCTCTTTTACGCGTTTTTCGTTGTAGTGCGGTGCAG
TACTCGTTTTTTTCTTTTTGTACTGCTGCCCGTCACTTTGCTGCGTTTTC
>Tc00.1047053509215.16  | Trypanosoma cruzi CL Brener Non-Esmeraldo-like | UDP-GlcNAc:PI a1-6 GlcNAc-transferase | genomic | TcChr20-P reverse | (geneCodeEnd+1 to geneCodeEnd+350) | length=350
AAGAGTTGGGGAAGGTGGCGGGGCCCTTTTTAATTTTCATTTGTTTGCTTTTTAAGGTGT
GCCGGTCTGCGGATTAAATGAATACTGGGTGGATTTCCTCCATTTCTTTTTCGTTTTTTT
CTGCACAGGGGATGAAGCGACTTCCCGTCCGAGAAATAGGCCTGCTATGCGAACGGCTGC
AGTCAGTGCAAGGTAGTGACGCAAAGTTGCAAGGCGCCATTGCGGAGGGAATTCGCACGC
GCGTGGTGGACAAGAACACATTGCCTTTTATTGTCCAGCGACTAGCGCTCAGTGGAAACT
GGCAACTAGCGGTAAAAGTGATGGAAAGCGAGTGTCTTGACCGGCGACAG
>Tc00.1047053511655.10  | Trypanosoma cruzi CL Brener Non-Esmeraldo-like | hypothetical protein, conserved | genomic | TcChr21-P forward | (geneCodeEnd+1 to geneCodeEnd+350) | length=350
AAGAAATTATAAATATATATTTATTTATATAACTTTTTTTTTTTTTTCTTTTGAGGAGAG
GAGGGATGTTTGGTTTAAAAATCATGTAGTCTTCACTGTGAACTGAGTCGGTTTTTTCTT
TTTTTTTTTTTTTTCCTGGTGGGTGGGCGGGGCACCATTTGGAGCCGAAACCACTTCTTT
TTCTTCTTCTTCTTGTTGACTCGTTGTCTGGACATATTTATTTATTTATTTGTGTGTGTG
TGTGTGTGCTTGCTTCTGTCTATGTATGCCATTGGCTGCGTTACAAACTTTTTTTTTTTA
ATTATTATTATTATTATGAAATTGCCCGTATATATTTATATATTTATATT
>Tc00.1047053503781.20  | Trypanosoma cruzi CL Brener Non-Esmeraldo-like | phosphatidylinositol N-acetylglucosaminyltransferase subunit C, putative | genomic | TcChr37-P reverse | (geneCodeEnd+1 to geneCodeEnd+350) | length=350
TACCTTTTTTTTTTTTTTTCCCGGTTACTCTCAATATTTCTGTGGCGGGTCCCTCTCAAC
ACAACTCCGCATCACAAGACGCGCATGTGAAGATGCTTTTTTGCTATTTGTAATGTTTTT
ATTTTTCTGTCTGTATCTCTTTCACTCTCTTTTTTTTCTTTTCGCTATTCTACCTCTGTT
GGCTCTCTAGTGTGGTAGCAACATACAGCACGAGAGAGAAGATTGCTAAGTAAAAAACAA
AAAAAAAAAAAAAAGAAAACAAAAACGGAAGAGGAACGAAGGAGAAGGGAGGGAGTAATA
AAGAAGAGGTTACAATATGGCTACTCACAGCTACTACGGTGGCTACTCAC
>Tc00.1047053507639.100  | Trypanosoma cruzi CL Brener Esmeraldo-like | phosphatidylinositol N-acetylglucosaminyltransferase subunit C, putative | genomic | TcChr37-S reverse | (geneCodeEnd+1 to geneCodeEnd+350) | length=350
TGCCTTTTTTTTTTTTTTTTCCCGGCTACTCTCAATATTTCTGTGGCAGGTACCTCTCAA
CACAACTCGGCATCACAAGACACGCATGTGAAGATGCTTTGTTGCTGTTTGTAATGTTTT
TCTTTTTCTGTCTGTATCTCTTTCACTCTCTTTTTTTCTCTCCGCTATTCTACCTCTGTC
GGCTCTCTAGTGTGGTAGCAACATACAGCACGTGAGAGAAGATTGCAAAGTAAAAAAAAA
AAAAGAGAAAACAAAAAACGGAAGAGGAACGAAGGAGAAGGGAGGGAGTAATAAAGAAGA
GGTTACAATATGGCTACTCAAAGCTACTACGGTGGCTACTCACTTATTCG
>Tc00.1047053508307.100  | Trypanosoma cruzi CL Brener Esmeraldo-like | hypothetical protein, conserved | genomic | TcChr37-S forward | (geneCodeEnd+1 to geneCodeEnd+350) | length=350
CGCCACCTTTCTTATGCCTCTTGCCGGCCCTGCGTACAGGATTGCCGCGTCTGTTCTCTT
TGAAATTGTTGCGCAAGGAGAATGACGACTACTGCTGGTTTTTTTTTTTTTTTTTTTGTG
TGTGTGGTTTATTTTTGAAATGTTGTCGATTGTTTTTTGTTTTTTCTTTTCTAACATTGC
TCTCCCCATCATCTGAAGAAAAAAAAAAAAAAGTTTTTCCCCATCCGGCAAAAATAAAAA
AAAAAATAATAATAAAGGCACGTGGAAGAATGCGGCGCTCGGCATTTTGTCTGCAATCGG
GGGCGCTCGCGATCTTGATCAACGCCGTCAGTACACGCCGGGTTGAGCTG
>Tc00.1047053504005.20  | Trypanosoma cruzi CL Brener Esmeraldo-like | N-Acetyl-D-glucosaminylphosphatidylinositol de-N-acetylase, putative | genomic | TcChr41-S forward | (geneCodeEnd+1 to geneCodeEnd+350) | length=350
AGAAATCTTTTTTTTTTTTTTTTGTGTGTGTGGGTGTGGGTGTGTGTTTGTTTGTTTGTT
TTTTTGTTTTGGGTTTTTTTTACCCGGGCGAGCATTGAAGTTGAATGGATGTGGAATGTT
GAAGGAAGAGAAACGTTGATGGTGTTTGTGTGTTTTGGTAGGCGGGAAATTTTCAACGAT
GAAATGATGGTGATTTTTTTTTTTTTAATTTATTGTTATTATATTTAATTTTATTTATTT
AATTATTATTATTATTATTATTTCTTTATTTTCTACCTGCGGGGGAGAAATGAAGAAGCA
TGCGTTCAAGCCGCCGCCCAACTGGGAGAAGTTGTACGTCAGGGTGAAGG
>Tc00.1047053511481.40  | Trypanosoma cruzi CL Brener Non-Esmeraldo-like | N-Acetyl-D-glucosaminylphosphatidylinositol de-N-acetylase, putative | genomic | TcChr41-P forward | (geneCodeEnd+1 to geneCodeEnd+350) | length=350
AGACATTTGTTGTTGTTGTTGTTTTTTCTGTGTGTGTATGTGTCCGTTTGTTTGTTTTGG
GGTTTTTTTTGCCCGGGCGAGCATTGAAGTTGAATGGACGTGGAACGTTGAAGGAAGAGA
AATGTTGATGTTGTTTGTGTGTTTTGTTAGGCGGGAAATTTACAACGAAGAAATGATGGT
GATTTTTTTTTTATTTTATTTATTGTTATTTTAATTTTATTATTATTATTATTATTATTT
CTTTATTTTCTACCTGCGGAGAAATGAAGAAGCATGCGTTCAAGCCACCGCCCAACTGGG
AGAGGTTGTACGTCAGGGTGAAGGAACTCCGAGAGGGGCTGGATGCTCCG
>Tc00.1047053503909.100  | Trypanosoma cruzi CL Brener Esmeraldo-like | mannosyltransferase, putative | genomic | TcChr32-S forward | (geneCodeEnd+1 to geneCodeEnd+350) | length=350
CAGGGGAGGAGGAACGCATGAAAAGGCATGAGCAAAGAAGGAGGTGTGTGTGTGTGTGTG
AAAAAAAAAAAAAAGGGGGTTAATGCTGGTTGGACGGTTGAATTTTGATGGACTGCAGGG
GAATTGGGGAAAGATGAGAGACTGAACTTCTTCTACACATGCAGGCACGGAATTGCCGCA
TGTGGCGCTGTTCTGCTGTCGGCAGGGGGCAGAGCGGTCAAGAATGAAAAGACAAGGAGA
AAAGGAACAAAACAAAACAAAAAGATATGTCGTTTCTTTTTTGTTTTTGTTTTTGGTTGT
TGTCGCTTCTTAATTTTGTGTGAATTTTGGATTCATTGGCATGTGATTAC
>Tc00.1047053511507.50  | Trypanosoma cruzi CL Brener Non-Esmeraldo-like | mannosyltransferase, putative | genomic | TcChr32-P forward | (geneCodeEnd+1 to geneCodeEnd+350) | length=350
CAGGGGAGGAGGAACGCATGACAAGGCATGAGCAAAGAAGGAGGGGTGCGTGTGTGTGTG
GAAAAAAAAAAGAAGGGTTATTGCTGGTTGGACGGTTGAATTTTGATGGTCTGCAGGGGA
ATTGGGGAAAGATGAGAGACTGAACTTCTTCTACGCATGCAGGCACGGAATTGCCGCACG
TGGCGTTGTTCTGCTGTCGGCAGGGGGAAGAGCGGTCAAGAAAGAAAAGACAAGGAGAAA
AGGGACAAAACAAAATAAAACAAAAAGATATGTCATTTATTTTTTTTTTGTTTTTTTGTT
GTCGCTTCTTAATTTTGTGTGAATTTTAGATGCATTGGCATGTGATTACG
>Tc00.1047053507949.130  | Trypanosoma cruzi CL Brener Non-Esmeraldo-like | glycerol-3-phosphate dehydrogenase (FAD-dependent), putative | genomic | TcChr9-P forward | (geneCodeEnd+1 to geneCodeEnd+350) | length=350
TGGGCTCGCGTTAGACGTGAGGACCGCTTGTGATAATTTAATTGGTTGTGTTTGTGTTTG
TGTTTGTGTTTGTGGGGCCATGAATTGTCGTGGGTGTAAGTTTTGTTGTTGTTGTTTTTG
TTTTTGTTTCTCTCTGCATCCTCATGTCTCTGCACTCGAGTGGTGGACGTTGCGGCGCTG
CACGGTTTTAAAGCCCACTTTTGCCCTCATTGATTCCTCCCATCCCACACCCTTTTTAAG
AAGGAAACACCAAGGCGTTAGCCGACACGTATGTTGAGGGAGTTTTGTTTCCGCAATGCC
GCCTTGTTTCATGAGCATTACAAGGTGCGCTATATCCCTCGTGGTTTGGG
>Tc00.1047053511151.90  | Trypanosoma cruzi CL Brener Non-Esmeraldo-like | glycerol-3-phosphate dehydrogenase, putative | genomic | TcChr27-P forward | (geneCodeEnd+1 to geneCodeEnd+350) | length=350
CCTGCGCAAAGGAAATGTGAACAAACAATACAGTGTTTGAATGTGCGCATGTATTTTTCC
GCGTCTGTGCAGTCGAGAAGGAAGCGGGAATGGTTTTGCGTGATAAATACACCAACATAG
TTGTTTTCTCTCTTTGGATATCATTGATTTTGTGTGACAGGGAGGAAATAAAGGAGAAAA
AGAAAAAGGGAAAAAAAAAAAGAAGAACAATGAAGCACGCAAAGGAGTAAAGCATTGATA
ATAAAAGAAAGCGAAGACAAAAGGGAGGCTAACGACATTCAAAAATATGTTGTCTTCCTT
TTCTTCTTGTTGTTGTTGTTTTTTGTTTCCGCATGATACCTACCCCCCCC
>Tc00.1047053511423.70  | Trypanosoma cruzi CL Brener Esmeraldo-like | glycerol-3-phosphate dehydrogenase (FAD-dependent), putative | genomic | TcChr9-S forward | (geneCodeEnd+1 to geneCodeEnd+350) | length=350
TGGGATCGCGTTAGACGTGAGGGCCGCTTGTGATAATTTAATTGGTTGTTGTTTTTGTTT
GTTTGTGTTTGTGGGGCCATGAATTGTCGTGGGTTTAAGTTTTGTTGTTGTTGTTGTTGT
TTCTCTCTGCATCCTCATGTCTCTGCACTCGAGTGGTGGATGTTGCGGCGCTGCACAGTT
TTAAAGCCCACTTTAGCCCTCATTGATTCCTCCCACCCCACACCCTTTTTAAGAAGGAAA
CACCAAAGCGTTAGCCGACACGTATGTTGAGGGAGTTTTGTTCCCGCAATGCCGCCTTGT
TTCATGAGCATTACAAGGTGCGCTATATGCCTCGTGGTTTGGGCTCGTGG
>Tc00.1047053506713.40  | Trypanosoma cruzi CL Brener Esmeraldo-like | N-acetyltransferase complex ARD1 subunit, putative | genomic | TcChr15-S reverse | (geneCodeEnd+1 to geneCodeEnd+350) | length=350
AGGGACAAGCGTGTGTGTCTTCACCTTCTTGCGGGAAGACGCGCAGAGGTTGGATTTCTT
TTGTTACTTTGTTGTCACGGTGCCTGCGGTGACGTTAATGGGGGGTTTGTTCTCCAGAGG
CATTCATTGTGCGATTTGTGCGTGTTCGGTGTCCAACGTTTTCAGCACCACCGAATAGGG
TGTTGCGCAGGATCGGAATACATGGATGTGCGAGAGCATTGTGTCGCTCGCCCGTAATAA
CACACACGCACACAGTTTCAGCGCGTCTGATACGTCACGTTCTTCAGAACGGTCGAAATC
ACTTGTGGGGCGTCACTTCATTTGCGGCGTCGGGAAAGTGAAGTAAATGG
>Tc00.1047053511277.370  | Trypanosoma cruzi CL Brener Non-Esmeraldo-like | phosphatidic acid phosphatase, putative | genomic | TcChr40-P reverse | (geneCodeEnd+1 to geneCodeEnd+350) | length=350
TCTTTGAACTCACAAAGTATATGAAATGTTTTTAAATAGTGAAATTTACCTATTATAAAT
GTTAGGTGCAGAGATAATAATAACGCATGGAAACCTTATTTTAATTGATATATATATATT
TTTAAAGGCACGCTATACAAATGTATGCATATCTATACGCACACATTCCCGCGTGAAAGT
TTTTTACTGGAATTTATTTGGGCACTATATATCCATGTATATATGTATATATATATACAT
ATTGCTGCTTGATGTTTTTTTAGGTATTTTCCCTTCTACTATTCTTTTTTTTGTGTGTGT
GTTTGGAACATTCCTAAGCGAATTTTATTGAATGCGTTGTGCGGATTTTG
>Tc00.1047053507257.80  | Trypanosoma cruzi CL Brener Esmeraldo-like | diacylglycerol kinase-like protein, putative | genomic | TcChr36-S reverse | (geneCodeEnd+1 to geneCodeEnd+350) | length=350
CACGGAAAACGATAAGAAAGGCAATAATGGGGAACAGTTTGTTACAAGACTGGAAAGACG
AGCTGCAGTCATTGCCGTCGTTTCCGAGTGATGTTTGCAATACGGGCTGTGAATGGATTC
ATAAACGCTTTTATACACAAAATTATAGCCATGCTTTTTTATTATTATTACTATTTTTCA
TTTTTTTTTTTTTTTTTTTTTTTTTTTTTTCTTAAGGGGTCTGTTGCTTGTTATGTGTGG
AGAGTTTTTGAAAAAGAAAGGATGAAAGAACAATCATTATGGCGACCTTTTTTTTTTTTT
TTTTTTTTTTTTTTACCTCTCTTTTTTTTCCTTCCTGGGCATGTTTGTCT
>Tc00.1047053509791.150  | Trypanosoma cruzi CL Brener Non-Esmeraldo-like | choline/ethanolamine phosphotransferase (CEPT), putative | genomic | TcChr37-P forward | (geneCodeEnd+1 to geneCodeEnd+350) | length=350
CGAAAAGGATTATTTGGGGTTAGAAGAACAATGAACACAGACTCATCTTGTTTTTCTTGG
TGTTGTTATTGGAAATAACCTCTCGACTTTTTTGTTGTTGTTGTTGTTGTTTCTCTTGGC
GCGTATGTGTACCAGAATAGTACCGCACTATTTCCATTTATGCATGTATTTCTGTTTGTA
TCTATATTTATGAGGTTTGTTGTTGTTATTGTTGTTGGTTTGGTTTATAATGACAATGCG
GTTTTGTATCCTCTTTTTACTCCTCATTGTGGGCTTTTGACCATTTTGCTGGCGCTGCTC
CTTGCGGAGCTTTTGTGATTGACTGTACGTTTTTGCCTGTCAGTTTGCCA
>Tc00.1047053511237.40  | Trypanosoma cruzi CL Brener Non-Esmeraldo-like | CDP-diacylglycerol synthetase, putative | genomic | TcChr24-P forward | (geneCodeEnd+1 to geneCodeEnd+350) | length=350
GGCCATTGAGGAAGATATTATTCCAATCATCAAAGGATTATTCTGTATTTGCTTCTGTTT
ACTTTAAAGGGACATATATATATATATATATTGAGGTTGGTGGGTGTTTTGTTGTTTATG
GTGAGATTTACAGGATGAAACTCTTATTTCCACCATTATTTCTTTTTTATATAAAGCTAA
TATGTACATTTATATATGCTTCCGTTTGTTTGCTGTTGTGTTTATTTATTTATTGCTTTG
TTTGAAAGGTCGTCTAGTAGTCATGACGGAGGTTGCAGCAACCAAAAAGGAAAAGAAGGC
CCCACAGGAGGAGGTTGTTGTGCAGCAGACGGACCAGGCACAGGTTGGTC
>Tc00.1047053511907.50  | Trypanosoma cruzi CL Brener Non-Esmeraldo-like | lysophospholipase, putative | genomic | TcChr26-P forward | (geneCodeEnd+1 to geneCodeEnd+350) | length=350
GAAGGAAGAACGAGAGAGCATTGCATGGGAATGGTAAGAGAAGGAAATATTTTCTGTAGA
GGTGAGAGGGGACGACATACATACACAATACAGGCATGAAACCCATTCAAAAGAAAAGGT
GGAGGGTTGTATGGGGATTTGAGGAGGGAAATGATTTTTTTGTGTGTGATTTCGTCAGCT
GAAATACGTAGCCAATGACTCACACACAGAGAAGCACGCCTTTTTGTTTCTTCTATTCTC
TATGAAAGAAAAGGGCCAGTGGCATCAACAACGCCCCGACCCATCAAGAAGTGAGGAAAG
GAATCATATCTAATCTTTCCGAGCGGGGGTGATCCCAAGAGGGAAATAGG
>Tc00.1047053505071.100  | Trypanosoma cruzi CL Brener Non-Esmeraldo-like | phosphatidylglycerophosphate synthase, putative | genomic | TcChr19-P reverse | (geneCodeEnd+1 to geneCodeEnd+350) | length=350
GCTGGTGACCACGACGATCTCCCTTTTTTTTTTTTCTTTTTCTTCTTTACGCGTCTTCGG
AGAAACACACACACGCACGCACGCACACGTGTATCCGCGGACCGACAAGCTGACAGGCGG
CGTGGGGATTTTGTTGTTGTTTTCTTTTCTTTTTTTTTTTACATGCCTTTCATTTGGATG
CGTCGTGTTGGTGGGGGAGGGGACGTCTCCCGCCTCTCCCCCTCTCTCTGCTTCCTTACG
CCTCTTCATTGCCTTCCATCTCTCACAGGTACTTAGAGCGACGGGGGCTGGAAAGCCGGT
AGATTAAAAAAGGGAGAAAAAACGAATCCAGAAGGATATTTATATTTATA
>Tc00.1047053503925.80  | Trypanosoma cruzi CL Brener Non-Esmeraldo-like | CDP-diacylglycerol--inositol 3-phosphatidyltransferase | genomic | TcChr33-P forward | (geneCodeEnd+1 to geneCodeEnd+350) | length=350
AGAAGTAATTGCCAGCCGGATGTAAGGCTCTTTTTTTTTTTTCTTCTTCTCTTTCACACG
TATATATACATATATATATAATATTGGTTTACAGGGAGGAGCTTTTTAAAAAAATAACAA
TCAACCAATAGTCGAATGAAGAAGAAGAAGAAACAAACAAAAACAAAAAAACATTGATAA
TAATAAAGTATCTGAAGGGAATTTAATAAGGAGCGAACGGGAAATATATTATTATTATTA
TTACTTAGATGCATTGATGGGAGATTATCAGTATATATACATACATTTGCATACATCTTA
CTTCTTTTTTTTCTCTCTTTCTCTCTCTCTGCCTGTTGGTTGGTGGGGTG
>Tc00.1047053504427.110  | Trypanosoma cruzi CL Brener Esmeraldo-like | acetyl-CoA synthetase, putative | genomic | TcChr22-S forward | (geneCodeEnd+1 to geneCodeEnd+350) | length=350
TGTAGACGGAGGAGGAATATCTCCAAATGCAAGATGAATGATAATCACCTTGCGTGGCTC
CCCTCTTCTTTTTTTTTTTTTCTTTTTTCCTGTGGGCACTGACACCTCCCGTTGGACTGT
GGTCCTTCTCTTTTTGTCTCGCCCCTCCTTCCCTCCCCTCCAAAATCTTCCCTTTTTGAT
GCTGCGTTGTTGTTTTTATTATTATTATTATTATTATTATTATTCTTTTTTGTTGTCTTT
GTTTTGTTTTCTTCTTGAGGGGAGAGGAGAGTGGAGTTGCGACACCGCCACTCAGTGTGG
GTGTACCTGTGTGGGTGTGTGGATGTCTACATGTACATTTTGAGTCTGGG
>Tc00.1047053509331.30  | Trypanosoma cruzi CL Brener Non-Esmeraldo-like | acetyl-CoA synthetase, putative | genomic | TcChr22-P forward | (geneCodeEnd+1 to geneCodeEnd+350) | length=350
TGTAGAAGGAGGAGGAATATCTCCAAATGCAAGATGCATGATATAATCACCTTGCGTGGC
TCCCCCCTTCTTTTTTTTTTTTTTTTTTTTTTTTTTTTTTGAGGGGGGAGGGGAATTTGT
CATATGCGCAGATGAGTGGATTTTATTATTGTTTTGGTTTTTATTTAACAATTATCCCTG
CCGCTTTGCACGTTGCATTCCGCTGTTTTTTCCCCTGCGGACGGGACGCGTTGCTTTGGG
GAGGTGGGGGGACTGATGTATCTTAACTCAATTTGCAAAATGTTTGGCAAAAAAAAGGCC
CTTTTTCTTCAATTTCTTTTTGTTGTAGTTTTTCTTTTTTTCTTTTGTAC
>Tc00.1047053507831.70  | Trypanosoma cruzi CL Brener Esmeraldo-like | pyruvate dehydrogenase E1 component alpha subunit, putative | genomic | TcChr40-S forward | (geneCodeEnd+1 to geneCodeEnd+350) | length=350
AGGTGCTTCTTAGGGGAGTAGCAGTGGGAGCGGCCCTTAGTGGCTGAAGAAGAAATCAAC
CAACACGCGAAAGAGAAAATAAACAAGGCAAGGGGTAGATGATGTATGAGACAAGTGGTC
CGTACGTTTTATTTTATATATTTTACTTTGGCTTATTTTCGTTCCTATTACTTTTTTTGC
TGTGATTGATACGGGGCAATTGTATCAAAGATGCCGCGCAAATCCACGCCATCAGCCGGC
ATGGAAAGAGACCTCTCTGAACTGGCAAAAGATGAAATGTCTCCGAGGAGGCTACGACGG
GGGTGGGTGAATCAAGAAGGGCGTAATGATGTGAATGGGAGCGTGAGGAA
>Tc00.1047053511261.160  | Trypanosoma cruzi CL Brener Non-Esmeraldo-like | pyruvate dehydrogenase E1 component alpha subunit, putative | genomic | TcChr40-P forward | (geneCodeEnd+1 to geneCodeEnd+350) | length=350
AGGTACTTCTTAAGGGAGTAGCAGTGGCAGCGGTCCTTAGTGGCTGAAGAAGAAATCAAC
CAACACGCGAAAGAGAAAATAAACAAGGCAAGCAGTAGATGATGTATGAGACAAGTGGTC
CGTACGTTTTATTTTATATATTTTACTTTGTCTTATTCTTGTTCCTATTACTTTTTTTGC
TGTGACTGATACGGGACAATTGTGTCAAAGATGCCGCGCAAATCCACGCTACCAGCCGGC
ATGGAAAGAGATCTCTCTGAAGTGGCAAATGATGAAATGTCTCCGAGGAGGCTACGACGG
GGGTGGGTGAATCAAGAAGGGCGTAATGATGTGAATGGGAGCGTGAGGAA
>Tc00.1047053510091.80  | Trypanosoma cruzi CL Brener Esmeraldo-like | pyruvate dehydrogenase E1 beta subunit, putative | genomic | TcChr40-S reverse | (geneCodeEnd+1 to geneCodeEnd+350) | length=350
ACGGAGGAGCTTGGATTTCAAGCAAGTAGGAGAATTAAGAAGAAAAAAGGAAAAAAAGGG
GGCTGGTGAGTGGAGGATGAAGAGAAAAGGGAGGAGGAAAACCAAGGAATGAAAACGGAG
AGATGGCGGTGGCAAACAATTGAAAGGATGGGACTCCGTAGTGTTGAGGAGGGGAGGGAA
GTGAAATGATGTATTTGTGCCTACGTAGACGAGCAGCGCGGATACAATGAAGAGCCAATA
TTACGCCATGATATAACGATAAGTTTCCTCACGCAAAAACACACACATATATGTGGACAT
GTATACATACATGTATACATGTATGTGCGTCTGTCTGGAGGTGGTGGAAC
>Tc00.1047053510421.320  | Trypanosoma cruzi CL Brener Non-Esmeraldo-like | pyruvate dehydrogenase E1 beta subunit, putative | genomic | TcChr40-P reverse | (geneCodeEnd+1 to geneCodeEnd+350) | length=350
CTGAGGAGCTGGGATTTCAAGCAAGTAGGAGAATTAAGAAGGAAAAAGAAAAAGAAAAGA
AATGGGTGAGTGAGTGGGGAATGAAGAGAAAAGTGAGGAGGAAAACCAACGAATGAAAAC
GGAGAGATGGCGGTGGCAAACAATTGAAAGGACGGGACTCTGTAGTGCTAAGGAGAGGAG
GGAAGTGAAATTATGTATTTGTGCCTACCTGGACGAACAGCGCGGATACAATGAAGAGTC
AATATTACGCCATGATATAACGATAAGTTTCCTCACGCAAAAGCACACACACGCATATAT
GTGGACATGTATGTATACATGTAAGTGCGTCTGTCTGGAGGTGATGGAAC
>Tc00.1047053506701.10  | Trypanosoma cruzi CL Brener Non-Esmeraldo-like | dihydrolipoamide dehydrogenase, putative (GCVL-1) | genomic | TcChr36-P reverse | (geneCodeEnd+1 to geneCodeEnd+350) | length=350
GACGAATTTGGATATATATAGATATATGTGTATATTCTTTGTAGTTATACAAAGATGGCT
TTAAAAGAGTGAAGAAAAAAATTTTGGAAAAAGAATGTTATCTGAATTACGGTTTCTGTT
GGCACAAGGAAAATAGAATATAAATTATTATTATTATTTTTTTTTTTAATTATTTAATTG
GTTGTTTTTTTTTTTTGTTTTTTTTTTTTTGTTAGGTTTATCTTTTGCCATGTATTGTTT
TTCGCCATTATATATGTATGGAATTTAATTGAATATTTTTTTGCCAACGCTTTTTATTAT
TATTAATTGCTCGGTAAAAAAATAGTAATTGAATTATAATGTGCCAAGGT
>Tc00.1047053507089.270  | Trypanosoma cruzi CL Brener Esmeraldo-like | dihydrolipoyl dehydrogenase, putative (GCVL-2) | genomic | TcChr35-S reverse | (geneCodeEnd+1 to geneCodeEnd+350) | length=350
AAATTTTTTATGCGGTCTCTACATGTACATCCACGCACATAAGCTAAAAAAAAAAAAAAG
TGCTTATATGAGGGCGGCGGTACGTACACACGCGGTAGCATGAATGGCCCAAAAGAGGGA
GACTGGGGGACGCCTTAATCGACGTGAAGGGATGATAGCAAAGACAGGAGGAGAAGAAGT
ATTAAAAGAAAAAAAAAGTTGTGAGTAAGAGGATTAATTAAAAAAAAAAAAAAAGGATGG
GAGGAGGAGGAGGAAAAGAGCCGAGGGGACAAAAAAAAAAGGTGAGGAAGGCACATCGTG
CATCACCTCCCGCTGTCTATGTTGTTAGTGTGTAGGGGAAGTAAATAGGT
>Tc00.1047053507757.70  | Trypanosoma cruzi CL Brener Esmeraldo-like | dihydrolipoamide dehydrogenase, putative,acetoin dehydrogenase e3 component, putative | genomic | TcChr31-S forward | (geneCodeEnd+1 to geneCodeEnd+350) | length=350
GAAGGGAAGGGACATGCGAAACTAAAAGCGTTCATTTCATGGAAAAATGTTCCGGTCCTC
GACGGTGGACCATTTTTTTTTTTTTTTTTGCAGCGAAGAAAGTGACAAATGCGGTAGAGA
TTTCCTTCAGGACAGGCAAAGAAACGGAGCCCTCAGCGTCATCTCTGTTTACGCTATTCT
TTTTTTCTTTTACCCCTCTTTTTTTTTTTTTTGTTTGTTTGTTTGTTTTGAAAGGGCACC
CTTGAACGCGTATACACAAGCTACATGTAGAGAGAAATGAGAATGTAATGCACACGACCA
AAAACGTATGCGTGTGCATGAATGGCTGTTTTTCCGTTTTTATTTCATTT
>Tc00.1047053508933.20  | Trypanosoma cruzi CL Brener Non-Esmeraldo-like | dihydrolipoamide dehydrogenase, putative,acetoin dehydrogenase e3 component, putative | genomic | TcChr31-P forward | (geneCodeEnd+1 to geneCodeEnd+350) | length=350
GAAAGGAAGGGACATGCGAAAGTAAAAGATTTCATTTCATGGAAAAATGCTCCGACCCTC
GACGGGGGACCAATTTTTTTTTCCTTTTTTTTGCAGTGAAGAAAGTGACAAATGCGGTAG
AGATTTCCCTCAGGGCAGGCAAAGAAACGGAGCCCTCAGCGCCATCTCTGTTTACGCTAT
TCTCCTTCTTTTACCCCTCTTTTTTTTTTTTTTGGAAAGGACACCCTTCAACGCGTATAC
ACAAGCTACATGTAGAGAGAAATGGGAATGTACTGCACAGGACCAAAAACGTATGCGTGT
GCATGTACGGCTGTTTTTCCGTTTTCCTTTTTTTCTTTTTGACTGTTTCA
>Tc00.1047053509379.10  | Trypanosoma cruzi CL Brener Esmeraldo-like | dihydrolipoamide dehydrogenase, putative (GCVL-1) | genomic | TcChr36-S reverse | (geneCodeEnd+1 to geneCodeEnd+350) | length=350
GACGAATTTGGATATATATAGATATATGTGTATATTCTTTGTATTTATACAAAGATGGCT
TTAAAAGAGTGAAAAAAAAAAATTTGGAAAAAGAATTTTATCTGAATTACGTTTTCTGTT
GGCACAAGGAAAATAAAATATAAATTATTATTATTATTATTATTATTATTATTATTATTA
TTATTTTTTTTTTTTTTTTTTTTTTTTTTTTTTTTTTTTTTTTCTTGAAGTTTATCTTTT
GCCATGTATTGTTTTTCGCCATCATATATGTATGGAATTTAATTGAATATTTTTGTGCCA
AAGCTTATTATTATTATTAATTGCTCGGTAAAAAAATATTAATTGAATTA
>Tc00.1047053511025.110  | Trypanosoma cruzi CL Brener Non-Esmeraldo-like | dihydrolipoyl dehydrogenase, putative (GCVL-2) | genomic | TcChr35-P reverse | (geneCodeEnd+1 to geneCodeEnd+350) | length=350
AATTTTTTTATGCGGCGTCTACACGTACATCCACGCACATAAGCTAAAAAAAGAAAAATG
CTTATATGAGGGCGGCTGTACGTACACACGCCGGAGTATGAATGACCCAAAAGAGGGAGA
CTGGTGGACTCCTTAATCAACGTGAAGAGATGATAGCTAAGGCAGAAGGATAAGATGTAT
TAAAAGAAAAAAAAAAGTTGTGAGTAAGAGGATTAATAATAATAAAAAAAAAAAAGGACG
GGAGGAGGAGGAGGAAAAGAGCCGAGGGGGCAAAAAAAAAAAAAGGTGAGGAAGGCACAT
CGTGCATCACCCCCCGCTGTCTATGTTGTTAGTGTGTAGGGGAAGTAAAT
>Tc00.1047053509717.20  | Trypanosoma cruzi CL Brener Non-Esmeraldo-like | dihydrolipoamide acetyltransferase precursor, putative | genomic | TcChr4-P reverse | (geneCodeEnd+1 to geneCodeEnd+350) | length=350
GAGATCGGAGCTGTGCCTGAGGGAGTAAGAGATACAGCGTGGAAGTGAAGGGGGTTGGGG
CAATGTAAGGGACTTTTAAGAAATACAATATATATATATATATATTTCCTGAAGGAGAAA
TAAAAAGGAATAAAACGCCCGACGCCAGTAAGAGGGTCAGGGGTGTTTATCTGTGTGTTT
TCTCTGCACTGGTGTTGGTGGATTTGTGGGTTTTCATTTCAGAGTGTATATATACATATA
TATATATATATATTTAGTGTGTGTGTGGGAAAAAGGGGGAGGGAGAGATGCTGCCGTCGT
ACACGTGTGCCTTTCGCTCTTGTTTTTCCTTCATTATTTGCGTATTTATT
>Tc00.1047053510105.170  | Trypanosoma cruzi CL Brener Esmeraldo-like | dihydrolipoamide acetyltransferase precursor, putative | genomic | TcChr4-S reverse | (geneCodeEnd+1 to geneCodeEnd+350) | length=350
GAGATCGGAGCTGTGCCTGAGGGAGTAAGAGATACAGCGTGGAAGTGAAGGGGGCTGAGG
CAATGTAAGGGACTTTTAAGAAATACAATATATATATATATATATATTTCATGAAGGAGA
AATAAAAAGGAATAAAACGCCCGACGCCAGTAAGAGGGTCAGGGGTGTTTATCTGTGTGT
TTTCTCTGCACTGGTGTTGGTGGATTTGTGGGTTTGCATTTCAGAGTGTATATATACATA
TATATATAAATATATATATTTTTATTGTGTGTGTGGGGGGGAAAAAGGGGGAGGGAGAGA
TGCTGCCGTCGTACACGTGTGCCTTTCGCTCTTGTTTTTCCTTCCTTATT
>Tc00.1047053511367.70  | Trypanosoma cruzi CL Brener Non-Esmeraldo-like | dihydrolipoamide acetyltransferase, putative | genomic | TcChr5-P reverse | (geneCodeEnd+1 to geneCodeEnd+350) | length=350
TAATAATAATCAATAACAGCAGGGTAGGGGGGAAAGAAGAGGGGGAGAGTATTCCAGTGA
AGAAATAAAAGGATCAATGGGTGGCGCACGCATGAGAGAAGGTGGCCAACAAAAGAAAAA
CGTGAAACAAAAAAAGAAGAAGAAACGGACAGTTCCTTTTTGTTTTATTTTTTTTTTTTT
TGTCTTCCCTGCTGTTTTTTCTGTTTACAAAAAAAAAAGGGGGAAAAGAGAATAGGAGGG
GCTTGACAGGGGAAGGTCGTGTGGGAATTTGATGGGGATTATGTGCACCCGCCGTTTTCT
GCTTCTTCCTCCTTTTTGTCCATGTAACCACATGGAGCCCAATGGGTAGT
>Tc00.1047053507993.390  | Trypanosoma cruzi CL Brener Esmeraldo-like | pyruvate kinase 2, putative | genomic | TcChr40-S forward | (geneCodeEnd+1 to geneCodeEnd+350) | length=350
GGGACAGAGAAAAGAGGGGGAAGTGACTCATACCGCTCCTCTCTCTCTCTCTCTCTCTCT
CCTTTTTTAAAATTTCTTTCTTGCCCGGAGAGCAGGGAAATTGTAACTGAAGGATAATAA
AAACCTGATAAGAAAAACAACAACAATAAAATCCCACGAGAATGAAACACCGGCATATAT
AAGGACGAATGTAGAGACAATGAGAAGAATCCACGGGAAAATTAAAAAATAAAGAGAAGA
AAAAAGAAAAAGAAGAACGAGAAGAATGTAAACACGGGGAAAAAAACAAAACCTGCGGAA
GGGGACTAAGAGAACGAAAATACACACGCACACACACAAAAAAAGGAGAC
>Tc00.1047053511281.60  | Trypanosoma cruzi CL Brener Non-Esmeraldo-like | pyruvate kinase 2, putative | genomic | TcChr40-P forward | (geneCodeEnd+1 to geneCodeEnd+350) | length=350
GGGACAGAGAAAAGAGGGGGGAAGTGACGCATACCGCTCTTCTCTCTCTCTCTCCTTTTT
TAAAAATTTCTTTCTTGCCCAGAGAGCAGGGAAATTGTAACTGAAGGATAATAAAAACCT
GATAAGAAAAACAACAACAATAAAATCCCACGAGAATGAAACACCGGCATATATAAGGAC
GAATGTAGAGGCAATGAGAAGAATCCACGGGAAAATTAAAAATTGAAGAGGAAAAGAAAA
AAGAAAAAGAAAAACGAGAAGAATGTGAACACACGGAGGGGAAAAAAAAACCAGCAGAAG
GGGACTAAAAGAACGAAAATACACACACACAAAAAAAAAAAAAATGGAGA
>Tc00.1047053508369.50  | Trypanosoma cruzi CL Brener Esmeraldo-like | acetyl-CoA carboxylase, putative | genomic | TcChr31-S forward | (geneCodeEnd+1 to geneCodeEnd+350) | length=350
ACGTATCGTGTTTTGTTTTATGAAGGCTTTTTCCTCCCTCTTCTCCATCCTACTTCTGTC
TGTGTGTCTGTGTGTCTTTGTGTAAACATGTACAACTGGCAGTTGTTTATGGGTCACTTG
TTTTTTCCGCAGTTGCACGACAAGACACGTTCGTAGTGGTGCAATTGGCTTCTGGGAAAG
GGAAAGAGAGGAGAAGGTGGGGGAGGAGGGGAAAGGAGCAAAGTTGCCATGATAATTTGA
CGGGAACATACATGTACACACATATATATATATATATATACCTGTATGTTTATGCTTATA
GAGAGAGGGAGATGGGAAGTGTGAGTGATATGCTTTGAAACCGAGAATAA
>Tc00.1047053504047.34  | Trypanosoma cruzi CL Brener Esmeraldo-like | acylphosphatase, putative | genomic | TcChr40-S reverse | (geneCodeEnd+1 to geneCodeEnd+350) | length=350
GAGACGTTGTGCGGTCACTTGTATGCGTGTGCGTCATTATTACATATACACGTATCACTT
CTTGTGAGGAACAACTTAAAAAAAAAAAAAAAAGACATGCGGGTACGCCTGTTGTTGTTT
TTTTTTTTGAATTTGCTTTCGCGCTGCTGCATGCTGACCGGAGTGAGACGAGTAGAGGGG
GGAAAGAAGACAACTGAAAGAAAAACAAAAAAAAAAAAAAACGGGGAGTGGTGGAGGACG
GAGAGGCCAATGTAAACGACAGGGGAGGATGAAGTCAGTTTGCGTTTCTTTGTGATGTCT
GCTGACTGTTTATGATTGAGTGGGTCTTTCAGTGTCTTCTTCCACCCCCC
>Tc00.1047053507023.120  | Trypanosoma cruzi CL Brener Non-Esmeraldo-like | aldehyde dehydrogenase family, putative | genomic | TcChr32-P forward | (geneCodeEnd+1 to geneCodeEnd+350) | length=350
AGGGAGGAAAAAAACATGGCCAGTGTGAATCAAACCTTCTTGTTTTGTCTTTTTTTTTTT
TCTGCTGGCGCTGTTGGTGGTGTTCTGTTGCGTACCGATCCCTTTTGGCGAGGCCCGCGC
AGAGGCGTGCTTGAGGCAAAAGCATGTTTGCCTAGTGGAACAACTGGATTCAATTCCTTT
TCCTTCTTTGTCTTGCCGTCGTCTTTGTTATGCAAGCAATTGAGATATTGAGGAAGGAAA
AGGATTTTTTATAATCCTTTTTTTTTTTCCCTTTCGCTTGCTGGAGGTGTTGGTTGAAGC
TACAGCGGCATGTCATTGTTCATGCTCCTCAACGTTGCGTACGCACGAAT
>Tc00.1047053511751.120  | Trypanosoma cruzi CL Brener Esmeraldo-like | aldehyde dehydrogenase family, putative | genomic | TcChr32-S forward | (geneCodeEnd+1 to geneCodeEnd+350) | length=350
AGTGAGGAAAAAAAACATGGCCAGTGTAGATCAAACCTTCTTGTTTTGTCTTTTTTTTTT
TTTTCTGCTGGCGCTGATGGTGGTGTTCTGTTGCGTACCGATCCCTTTTGGCGAGGCCCG
CGCAGAGGCGTGTTTGAGGCAAAAGCATGTTTGCCTAGTGGAACAACTGGATTCAATTCC
TTTTCCTTCTTTCTCTTGCCGTCGTCTTTGTTATGCAAGCAATTGAGATATTGAGGAAAG
AAAAGGATTATTTATAATCCTTTTTTTCTTCTTTCGCTTGCTGGAGGTGTTGGTTGAAGC
TACAGCGGCATGTCATTGTTCATGCTCCTCAACGTTGCGTACGTATGAAT
>Tc00.1047053510659.240  | Trypanosoma cruzi CL Brener Non-Esmeraldo-like | lactoylglutathione lyase-like protein, putative | genomic | TcChr39-P forward | (geneCodeEnd+1 to geneCodeEnd+350) | length=350
ACAAGGAAAAGGAAATTGCCCCATGTCCGTATTGGTTTGGGTTTTCTTAAATAATGTCTT
ACTTGACTTGTTTCTTTTTTTTCTTTTTTTTTTTTTTTTGAGAGGGTGGGGAAATGGAGA
AACGTATGGGGAGGAAGATTTCTTATTTGTTATTACAGCTCTTATGGGTGCCGTCAAAGG
ATTTATTTTTATGTTATTTTATTTCTGTTGTTGTTGTTGTTGTTGTTGTTGTTGTTTTTG
TCATTTGTAGTATCGGTATTTCCATCCATCTACATTTATTTATTGATGTATACATGTATT
TATGTAAACAGAGGGACTCTGTCACGCCTCGTGCTGCTTCTTTTTTCTCT
>Tc00.1047053510743.70  | Trypanosoma cruzi CL Brener Esmeraldo-like | lactoylglutathione lyase-like protein, putative | genomic | TcChr39-S forward | (geneCodeEnd+1 to geneCodeEnd+350) | length=350
ACAAAAAAAAGGAAATTGTCCCATGTCCGTATTGGTTTGGGTTTTCTTAAATGATGTCTT
ACTTGACTGGTTTCTTTTTTTTTTTTTTTTTTTTTTTTTTTTTGAGAGGGGGGAAATGGA
GAAACGTATGGGGAGGAAAATTTCTTATTTATTATTACAGCTCTTATGGGTGCCGTCAAA
GGATTTATTTTTATGTTATTTTATTTCTGTTGTTGTTGTTGTTGTTGTTGTTTTTGTCAT
TTGTAGTATCGGTATTTCCATCCATCTACATTTATTTATTGATGTACACATGTATCTATG
TAAACAGAGGGTCTCTGTCACGCCTCGTGCCGTCTCTTTTTTCCCTCTTT
>Tc00.1047053507603.230  | Trypanosoma cruzi CL Brener Esmeraldo-like | hydroxyacylglutathione hydrolase, putative,glyoxalase II, putative | genomic | TcChr6-S reverse | (geneCodeEnd+1 to geneCodeEnd+350) | length=350
GGTGTGATGTTTGGGCCCATTAGCAGGCGGAAAAAAAGGAAAAGAAAAGAATTGGGGAGC
GATGGACGACGAGAGGAGGGCGTATTGAAAAATCCCCCCCCCCCTTTTTTTTTTTTTTTT
TTTTGTGTGTGTGGGAGGAGGGGCGAATTATTTTTGGTTTTTTCCTTCTCGTTGTTGTTG
TTGTTTTATTGGCACCTGCTGTGGGTAATTATTGAATACGCCCGGCTACCCCCTCATTTC
TCTTTTTCTTCTTGTTGTTTGCCTTCTCTTTTGGCTTGTCGTTTTGTCTTTTGCTGAGCT
CTTTCTTTTTTTCTTTTCTTTTCCTTTTCTTTTCTTGTTGTTGTTGTCGT
>Tc00.1047053509429.290  | Trypanosoma cruzi CL Brener Non-Esmeraldo-like | hydroxyacylglutathione hydrolase, putative,glyoxalase II, putative | genomic | TcChr6-P reverse | (geneCodeEnd+1 to geneCodeEnd+350) | length=350
AGTGTGATGTTTGGGCCAATTAGCAGGCGGGAAAAGGAAAAGAAAAGAATTGGGGAGCGA
TGGACGACAAGAGGGGGGCGTATTGAAAGATCCCTTTTTGTGTGTGTGGGAGGAGGGGCG
AATTATTTTCGGTTTTTTCTTTGTTGTTGTTGTTTTATTGGCAGCTGCTGTGGGTAATTA
TTGAATACGCCCGGCTGCCCCCTCATTTTTCTTTTTCTTCTTGTTGTTTGCCTTCTCTTT
TGGCTTGTCGTTTTGTCTTTTGCTGAGCTGTTTTTTTTTATTATTATTTTTTTTCTTGTT
TTTGTTGTTTGTGGCGGTTGCTTCTTTCATGCGCACTCACACACGCAATT
>Tc00.1047053505183.20  | Trypanosoma cruzi CL Brener Non-Esmeraldo-like | malic enzyme, putative | genomic | TcChr26-P reverse | (geneCodeEnd+1 to geneCodeEnd+350) | length=350
GCCTCTTTTTTTGTTGTTGTTTTTGTTTGTTTGTTTGTTTTTGCTCCGCCGTGGAAAATT
AAAAAAAAAAAAAAAATAAACGGGGGGTGGAATAAATAATGAGAAAACGAACGGACGTTT
TTTTTTTGTTTTTTTTTTTTTTGTAAATGTGTGCGTGTATTTTTTTTTTTTGTGTGTGTG
TTGTTGTCTGTTTAAAGAATGCCCGCTTCAAATTCCTTTCTCGCATTTGTGTATTCATCC
CGGTGTGTCTATTTTTACTTTTTTCTTTTTTTGTTGTGCTCCATGTATGTTTGTCTTTTC
TGTTCCTCTCTTTTTTTTTGCTTTGGTTGATGTGAGGGCTGATGGCCATC
>Tc00.1047053508647.270  | Trypanosoma cruzi CL Brener Esmeraldo-like | malic enzyme, putative | genomic | TcChr26-S reverse | (geneCodeEnd+1 to geneCodeEnd+350) | length=350
GCCTCTTTTGTTGTTGTTTTTGTTTGTTTGTTTGTTGTTGTTGTTGTTTTTTGCTCCGCC
GTGGAAAATTAAAAAAAAAAAATAAACGGGGGGAGGGGGGGTGGAATAAATAATGAGAAA
ACGAACGGACTTTTTTTTTTTTTTGTTTTTTTTTTTTTTTTTAAGTGTGTGCGTGTGTTT
TTGTTGTTGTTTTTTGGTGTTGTTGTCCGTTTAAAGAATGCCCGTTTCAAATTCCTTCCT
CGCATTTGTGTATTCATCCCGGTGTGCCCATTTTTACTTTTTTCTTTGTTTTTTGTGCTC
CATGTATGTTTGTCTTTTCTGTTCCTCTCTTTGTTTGTTGCTTTGGTTGA
>Tc00.1047053506937.10  | Trypanosoma cruzi CL Brener Esmeraldo-like | cytosolic malate dehydrogenase, putative | genomic | TcChr30-S reverse | (geneCodeEnd+1 to geneCodeEnd+350) | length=350
AGGGACCGATGGTTTTAACAAATAAAACTACTAAAAAAAAAAAAAAAACGGTGAGGAGTG
TGAAAAATGAAAGAAAAGAAAAAAAGAAAAAACGTGAGAAAAGGAAGGATCCGCCTGCGT
GGATTGGGGATGGACGGGAAAAGAAGACAAGTGAGGAAAAATCAAATACAAATGAGGGAG
ATGTGAAACAGCAGCCACGTCAGGGGGGAAATAAGGGGCGACGGGTGGAAACTGTGTGTT
AGAAGATGTTAAAACAGTCTCCACATTTTAATAAATTTTTACTTCCACATTTTTATGTGT
TTTTTATCTTTCAATTCGCATCTGAAATGAAGTAAAACTCAAATAACAAT
>Tc00.1047053507883.100  | Trypanosoma cruzi CL Brener Esmeraldo-like | malate dehydrogenase, putative | genomic | TcChr36-S reverse | (geneCodeEnd+1 to geneCodeEnd+350) | length=350
GTGTGACGACAAACTGTATGACACTGTGTGTCGTGTTTTTTTTTTTTTTTTTTTTCACGG
GGCCCGTGCATATTTATGTGTATATACATGGGGTGGATTCGGTTGGATGGCGTTCCACGT
TCTGTGGAAAAGAAGAAAATGAATGGTCACAATGGTCGTCTGAACCTTATTTAGTTAGTT
AGTTATTTTCCATTTGTGTGCGTACTTTTTTGTGTAGCCGCTGTTTTATTTTATTCTTAT
TATTATTTGGTTGTTGTTGTTGTTGTTGTTGTTGCGCATTGGGGTGGTGGGTCAATAATT
TACATTCACAAAGAAATAACAGCAGAAAACAACAATAACAACAACAAAAA
>Tc00.1047053510437.40  | Trypanosoma cruzi CL Brener Non-Esmeraldo-like | cytosolic malate dehydrogenase, putative | genomic | TcChr30-P reverse | (geneCodeEnd+1 to geneCodeEnd+350) | length=350
AGGGACCGATGGTTTTAACAAATAAAAATACTAAAAAAAAAAAAATGGTGAGGGGTGTGA
AAAATGAAAGAAAAGAAAAAATCGTGAGAAAAGGAAGGATCCGCCTGCGTGGATTGGGGA
TGGGCGGGAAAAGAAGACAAGTGAGCAAAAATCAAATACAAATGAGGGAGATGTGAAACC
GAAGCCACGTCAGGGGGGAAATAAAAGGGCGACGGGTGGAAACTGTCCGTTAGAAGATGT
TAAAACAGTGACCACATTTTAATAAATTTTTTACTTCTATATTTTTATGTTTTTTTTGTA
TCTTCCAATTCGCATCTGAGATGAAGTAAAAATTAAATAACAATTTTATT
>Tc00.1047053507547.90  | Trypanosoma cruzi CL Brener Esmeraldo-like | glycosomal phosphoenolpyruvate carboxykinase, putative | genomic | TcChr23-S reverse | (geneCodeEnd+1 to geneCodeEnd+350) | length=350
GTAGGCAATTAAATTGTCAATAAGCGGGTTGTAACCTGCTGAACTAATGTGGTTAGAAGA
AAATGCTCTTTTTTTCCCGTTGTTATTGGGGGGAGAGGGATAGATGTGCTTCTGCACGGT
AGCTAGGAACTTTTTTTTTAAATTTTGAGTGCGTGGTGGATTACAACAGGGAGACGCTTT
TTGAGTTTTTTTGTTTTAATATGATTTTTTTTCTTCTTTTTTTTTTTTTTGTTTCACGCT
ATCCCCACCTTTCCTATTTAAATTCTGAATACGAATTCTGTCCCCTTTATTTATAAAAAA
AAAAGGAAAAAAAAAGCATGAAATTCCAAAGTGCCATGTAATATTTTGTT
>Tc00.1047053508441.20  | Trypanosoma cruzi CL Brener Non-Esmeraldo-like | glycosomal phosphoenolpyruvate carboxykinase, putative | genomic | TcChr23-P reverse | (geneCodeEnd+1 to geneCodeEnd+350) | length=350
GTAGGCAATCAAATTGCCAATAAGCGGGTTGTAACCTGCTGAATTAATGTGGTCAGAAGA
AAATGCTCTTTTTTTCCCGTTGTTATTGGGGGAGAGGGATAGATGTGCTTCTGCACGGTA
GCTAGGAACTTTTTTTTTTTTAAGTTTGAGTGCGTGGTGGATTACAACAGGGAGACGCTT
TTTGAGTTTTTCGTTTTAATACGATTTTTTTTTTTTTTTGTTCCTGCACGCTATTCCCGC
CTTTTCTTATTTAAATTCTGAATACGAATTATGTCTCCGTTATTTATAAAAAAAAAAAAG
AAAAAAGCATGAAATTCCAAAGTGCCATGTATTATTTTGTTTTTTTTTCC
>Tc00.1047053506297.190  | Trypanosoma cruzi CL Brener Non-Esmeraldo-like | pyruvate phosphate dikinase, putative | genomic | TcChr27-P reverse | (geneCodeEnd+1 to geneCodeEnd+350) | length=350
AAGGATTTTGAGGCATTACGGTGCGATGTACGCATATATATGTATATATGCATTTTTTTT
TTAACAACGCGTTTTACAATATTTACTGCGAGAGTTTTAATGAGCAGAGGGGGAGAGCAG
ACATGAGGGAGGGTCGGGTAAATATTTTTGTTTTCTTGTTTACATTTGTCCTGTGCACCT
GTGTATGTGCGTGCACTGGCATTTGGTGGGGTTGGAGGTTCTTCGGGAGCTATGAAGGTA
ATTGGACAAAGAAAATAAGAGGGGGAAACAGGGAATCAGATGTTGTGTCGAAGAAGAACA
GGGAGCATTATTGTGCGTTTGCCTTTTTTTCCTGGCAATTGCTCGTGAGG
>Tc00.1047053510101.140  | Trypanosoma cruzi CL Brener Esmeraldo-like | pyruvate phosphate dikinase, putative | genomic | TcChr27-S reverse | (geneCodeEnd+1 to geneCodeEnd+350) | length=350
AAGGATTTTGAGGCATTACGGTGCGATGTACGCATATATATGTATATATGTATTCTTTTT
TAAAGCAACGCGTTTTACAATATTTACTGTGAGACTCTTAATGAGCAAAGGGGGAAAGCA
GACATGAGGGAGGGTCGGATAAATATTTTTGTTTTCTTGTTTACATTTGTCCTTTGCACC
TGTGTATGTGCGTGCACTGGCATTTGGTGGGGTTGGCGGTTCTCCGGGAGATATGAAGGT
AATTGGACAAAGAAAATAAGAAAGGGAAACAGGGAATCAGATGTTTTGTCGAAGAAGAAC
AGGGAGCATTATTATGCGTTTGCCTTTTTTCCCTGGCAATTGCTCTTGAT
>Tc00.1047053506195.110  | Trypanosoma cruzi CL Brener Non-Esmeraldo-like | malate dehydrogenase, putative | genomic | TcChr36-P reverse | (geneCodeEnd+1 to geneCodeEnd+350) | length=350
AAGGGGAACGATACCCCCGTGGAGGGTAGCTCCTCCTCCTTTTCTTTTTTTTTTTTTTTT
TGACTTGTATTTCCCTTGTGGCCCGTCTTCTCGCTCGCCGAAAGCGTAAAAATGGAGTCG
TAATAATACACGAGAATGAAAAAAGGGGGCATTGTGAGGGGGAAATTAACCTTTAAAGGA
TTCGTAGCTGGGAACATTGCATGAAAATGTCTTTGCAATGAAGGGTTTGGGGGGCGCACG
CGCATCGGGCGGAGAGAAGGGAGAAACAAAAACAACAACAACAAAATGGTTTAGAGAAAA
ATGACGATCGACGAAAGAAGTGGCAAAGAACAGAATAAAATGGGGGAAAT
>Tc00.1047053506503.69  | Trypanosoma cruzi CL Brener Esmeraldo-like | glycosomal malate dehydrogenase, putative | genomic | TcChr40-S reverse | (geneCodeEnd+1 to geneCodeEnd+350) | length=350
AAACACTCGTCTGTTTTTATTTGTGTTTTTACCATAAATGACGAATGGATCCTGTCTAAA
TGAGGACCAGGCAAAATTGAGGAAAAGACTCCAAAGAAGTGAAAATTATGGGGATTAAGG
TAACAAGGAAGTGAAATTGTGACGGTAGGGAAGGGTAGAATAAATAAGTTTGGGAGGAAA
AGGCATGGACAAAAAAAAGATGCGACAAAGGGGAACAGGACGGGTATGAAGTGGGTTAGA
CCCACAACGTTTGCCTCGAACCTGCTAATTCTATGTTAATGTTTTTTTAATTATTTTTGA
GCTTTTTTTTTTTTTTTTTTTTGAGGAAAAATAATCCGGCTGCAAAAAAA
>Tc00.1047053507883.100  | Trypanosoma cruzi CL Brener Esmeraldo-like | malate dehydrogenase, putative | genomic | TcChr36-S reverse | (geneCodeEnd+1 to geneCodeEnd+350) | length=350
GTGTGACGACAAACTGTATGACACTGTGTGTCGTGTTTTTTTTTTTTTTTTTTTTCACGG
GGCCCGTGCATATTTATGTGTATATACATGGGGTGGATTCGGTTGGATGGCGTTCCACGT
TCTGTGGAAAAGAAGAAAATGAATGGTCACAATGGTCGTCTGAACCTTATTTAGTTAGTT
AGTTATTTTCCATTTGTGTGCGTACTTTTTTGTGTAGCCGCTGTTTTATTTTATTCTTAT
TATTATTTGGTTGTTGTTGTTGTTGTTGTTGTTGCGCATTGGGGTGGTGGGTCAATAATT
TACATTCACAAAGAAATAACAGCAGAAAACAACAATAACAACAACAAAAA
>Tc00.1047053511293.69  | Trypanosoma cruzi CL Brener Non-Esmeraldo-like | glycosomal malate dehydrogenase, putative | genomic | TcChr40-P reverse | (geneCodeEnd+1 to geneCodeEnd+350) | length=350
GCACACCCTTCTGTTTTTATTTGTGTTTTTACCATAAATGACGAATGGATCCAGTCTAAA
TGAGGACCAGGTAAAATTGAGGAAAAGACTCCAAAGAAGTGAAAATTATGGGGGTTAATG
TAACAAGGAAGTGGAATTGTGACGGTAGGGAAGGGTACAATAAATAAGTTTAGGAGGAAA
AGGCACGGACAAAAACAAGATGCGACAAAGGGGAACAGGACGGGTACGAAGTGGGTTAGA
CCCACAACGTTTGCCTCGAACATGCTAATTCTATGTTAATGTTTTTTTTAATTATTTTTG
GGATTTTTTTTTTGAGTAAAAATAATCCGGCTGCAAAAAAAAAAAGGAAA
>Tc00.1047053509801.30  | Trypanosoma cruzi CL Brener Esmeraldo-like | citrate synthase, putative | genomic | TcChr40-S forward | (geneCodeEnd+1 to geneCodeEnd+350) | length=350
GCAAACGAAGAATGGAAGAACTGAGAGTGAAAGAGGGGGAAAAAAAGTTGGGATTGGGAG
AGAGTTACTGTAGAACTAAAAGTATCCACATAAAAATTTAAAGAATGCGAAGAAAAGAGG
AAACGCCAATGTGATGCGGCTCATTTCTTGGGTGTTTTGTTTTTCTTTTCTTTTTTGCTA
CCTTTGATTTTTGTTTGTTTGTTTTTTTTTCGTTCCTCATGTGGTTTTGTATTTTCCTCT
TTCTTGTGTTTCTGCACCCCCCACGCCATCAGGTTTGTTGTCTCCGTCTGAATGTAGACA
CATGCATGGATATTAGATGTGTTTGTCGATTCATCTGTTGTTGCATGTGG
>Tc00.1047053511277.110  | Trypanosoma cruzi CL Brener Non-Esmeraldo-like | citrate synthase, putative | genomic | TcChr40-P forward | (geneCodeEnd+1 to geneCodeEnd+350) | length=350
GCAAACGAAGAATGGAAGAACCGAGAGTGAAAGAGGGGGGGAAAAAGTTGGGATTGGGAG
AGAGTTACTGTAGAAATAAAAGTATCCACATAAAAATTTAAAGAATGCAAAGAAAAGAGG
AAACGCCAATGTGATGCGGCTCATTTCTTGGGTGTTTTTGTTTTCTTTTCTTTTTTGCTA
CCTTTGATTTTTGCTTGTTTGTTTTTTTCGTTCCTCATGTGGTTTTGTATTTTCCTCTTT
TTTGTGTTTCTGCACCCCCCACGCCATCAGGTTTGTTGTCTTCGTCTGAATGTAGACACA
TGCATGGATATTAGATGCGTTTGTCGATTCATCTGTTGTTGCATGTGGCC
>Tc00.1047053511277.290  | Trypanosoma cruzi CL Brener Non-Esmeraldo-like | aconitase, putative | genomic | TcChr40-P reverse | (geneCodeEnd+1 to geneCodeEnd+350) | length=350
AGGAAACCAAAGACGAAAAGGAAAGAAAAAGAAATGGTAATAATAGTTATATATATATAT
ATATATATATATTAAATCTATACTTTCCACTTACTTGTGAGCAATGGTGCAGCTGGGGTG
CCCAATTACAATTCTATCTGCACCTACTTATATTATTAGCATTATGTATTGCTTTGTGCT
AGCGAAAATGCGAAGGACAATGAGAAGGAGATGAAGGTTTCTTTATGTATGACCTGACCT
TTTCCCCCAAATATGCCATGTTGGAAGGCAGCGAGTGATTTTTTTTTTTTTTTTTGGTCC
CGTCCATTCCCTACCGCTTTTTATACGGAGTGGATGGAGAAGTCAATAAG
>Tc00.1047053505807.180  | Trypanosoma cruzi CL Brener Esmeraldo-like | 2-hydroxy-3-oxopropionate reductase, putative | genomic | TcChr32-S reverse | (geneCodeEnd+1 to geneCodeEnd+350) | length=350
AGACGATTTTTTTTTTTCCTTTTTTTTTACTTTGAATTGTTTACCCCCTTCTTATTTTCT
TTTTTCTTTTTTGTTTCCTGTTTTTTTTTTTTTTTTTGTTGGGTGAGTTTTCATTGGTGG
GTTTGCATGTGCTCGAATGTTGTGGCACACGCGTTTTTGCGCCATTGAGGCGAGAGAATA
TTTTTGCTGACGAACCCGAAACGTCTCCGCAGTGCAATTGCTGCTTCATCATGCATAATT
TCTTATTGTCCTTTTTTGTTTTGACTGTAAGTACACACCTATAAATAAATAAATATAAAT
ATATACGTACGCATTTGTACTTGCTGTTGTAAATTCGGCGAGCTGATAGA
>Tc00.1047053507017.40  | Trypanosoma cruzi CL Brener Non-Esmeraldo-like | 2-hydroxy-3-oxopropionate reductase, putative | genomic | TcChr32-P reverse | (geneCodeEnd+1 to geneCodeEnd+350) | length=350
AGACGATTTTTTTTTCCTTTTTCCTTTTTTTTTTACTTTGAATTGTTTACCCCCTTCTTA
TTTTCTTTCTTCTCTTTTTTTTTTTTTTTTTTCGTTTCCTGTTTTTTTTTTTTTTTTTTT
GGTGGGCGAGTTTTCATTGGTGGGTTTGCATGTGCTCGAATGTTGTGGCACACGCGTTTT
TGCTCCATTGAGGCGAGAGAATATTTTTGCTGACGGACCCGAAACGTCTCCGCGGTGCAA
GTGCTGCTTCATCATGCATAATTTCTTCTTGTCCTTTTTTTGTTTTGAGTGTAAGTACAC
ACATATAAATAAATAAAAACATGTATTTATATATGCACGCATTTGCACTT
>Tc00.1047053508741.170  | Trypanosoma cruzi CL Brener Non-Esmeraldo-like | glycerate kinase, putative;with=GeneDB:LmjF02.0500 | genomic | TcChr24-P forward | (geneCodeEnd+1 to geneCodeEnd+350) | length=350
TCCGTTGCCGCACGTTGCAATGATGCAGCGACACAGGGGCTAGGAGGGCTCCTATTCCCC
CCTCCCCCCCTCTAAGCTAAACTGCTAAGATTCTAATTAAAATTTAAGGCAGGTGGATCG
TCTTGTTTTATTTGTTTAAGAATGTAAGGCGGAGTAGTGCTTTATGCACAGGAAGAGGGT
TTGGAATAAAATAACGACTTTTTTCTTTTTTTTCTAATATTTGACGGCCGTCCTTCGTCC
AGGCGTGTCGCATTCAGCGTGTGTGTGTGTTTTCTTTAAACGGCAGGTGTCTCTTGTGTT
GTCGCCGTGTGTTGATTTCCCTTTTTTCGTTTTTTTTGTTGTTTCTTTAT
>Tc00.1047053508207.240  | Trypanosoma cruzi CL Brener Esmeraldo-like | C-1-tetrahydrofolate synthase, cytoplasmic, putative | genomic | TcChr29-S forward | (geneCodeEnd+1 to geneCodeEnd+350) | length=350
GGGATGAGTGAAAGAAATCTCAGCTAAAGTGGGCTATGTACAAGACTTTACTTTATCATT
ATTATTATTTTTTTTTTTCAAGAACAAAGACGGAGGGCGGCCCTTTATTTGTTGGAGTTT
CTATTTCTCTCCGTGAACCATTTCGGCAAAGGAACGAATTATGCGGGGTTATCTGCAAAA
TGGAACCACGCATAGTCGCATCTCCTGTCGATGGTATATTGAATGTGTCCCTGTGTTTGT
CTATGTGATGAGGCAATGCAATTTGAAAAAAAAAAAAAAAATAATAATAATAATGATAAC
TAGTAGAGTTTTTTTTGGGGGGGCTGCGACCGTAGACAATGGAGGATATA
>Tc00.1047053509509.20  | Trypanosoma cruzi CL Brener Non-Esmeraldo-like | C-1-tetrahydrofolate synthase, cytoplasmic, putative | genomic | TcChr29-P forward | (geneCodeEnd+1 to geneCodeEnd+350) | length=350
GGGATGAGTGAAAGAAATCTCAGCTAAAGTGAGCTATTTACAAGACTTTACTTTATTATT
ATTATTATTATTTAAGAAGAAAGACGGAGGGCGGCTCTTTATTTGTTGGAATTTCTATTT
CTCTCCGTGAATCATTCCGGCAAAGGAGCGAATTATGCGGGGTTATCTACAAAATGGAAC
CACGCCTAGTCGCATCTCCTGTCGATGGCATATTGAATCTGTCTCTGTGTGTGTCTATGT
GATGGGGCAATGCAATTTGGAAAAAAAAAAAATAATAGTAATGATAACTAGTAGAGTTTT
TTTTTTTTTTTTTGGAGGGGGGGCTGCGACCGTAGACAATGAAGGATATA
>Tc00.1047053511517.60  | Trypanosoma cruzi CL Brener Non-Esmeraldo-like | C-1-tetrahydrofolate synthase, cytoplasmic, putative | genomic | TcChr32-P reverse | (geneCodeEnd+1 to geneCodeEnd+350) | length=350
AACAAGAAAGAAAAAGGAATATAATATTTTTTTTTTTGATTTTGTCTTATGTATTTGGGT
TTGAGTAGGGGTAAAGAGGAAATGGCAACCGTGTGAGAAGCAAAACGATGAGAGCCTCTT
TTTGAATGTAATGTTTGGGGGAATGAAGGATTGAACATGGATTTGGGTTGGAATGGTGAT
TTGTTTTTACCAACGGATGATGATGTTTTTAGTGTTTTCTTGAAATATTTTTTGGATTTT
GTTTTTATTTTTGTTTACATGTACGTCTGTGCTTTTATTCTTCCGTGTTGTTGCGTTTTA
CTTCGCAGGTGTGGGGACCTGAAGGCGATGGAGACATATTTTCTGTACGT
>Tc00.1047053511741.50  | Trypanosoma cruzi CL Brener Esmeraldo-like | C-1-tetrahydrofolate synthase, cytoplasmic, putative | genomic | TcChr32-S reverse | (geneCodeEnd+1 to geneCodeEnd+350) | length=350
AACAAGAAAGAAAAAAGAACATAATTTTTTTTTTTAGGAGCTTGTGAAAAGAATGATCGT
GGAAGAGCTGGCTAACTTAATTAATGCATGTATATCCTGATAAATGAAGACATTCTTTAT
GATACTCTCCACCGTATGAATCTTTTGGGAAGAACGCGACTTTGTAGGGGCAGGGAGCCG
ATAGGGGCCAGATAATATTTGTTTTTATTTTGCCATCCCACCCATCCACCCCCTTTTGAT
TCCCACCACGCGGCGGGGTCTTGTGGTTGGAGGACCCCAAAGTCTGCCACTTCGTAAGTA
ATAATATTTAAATCCCAAGTAAGGACAAAGGACCATGCTAGTGGTCCACA
>Tc00.1047053504427.110  | Trypanosoma cruzi CL Brener Esmeraldo-like | acetyl-CoA synthetase, putative | genomic | TcChr22-S forward | (geneCodeEnd+1 to geneCodeEnd+350) | length=350
TGTAGACGGAGGAGGAATATCTCCAAATGCAAGATGAATGATAATCACCTTGCGTGGCTC
CCCTCTTCTTTTTTTTTTTTTCTTTTTTCCTGTGGGCACTGACACCTCCCGTTGGACTGT
GGTCCTTCTCTTTTTGTCTCGCCCCTCCTTCCCTCCCCTCCAAAATCTTCCCTTTTTGAT
GCTGCGTTGTTGTTTTTATTATTATTATTATTATTATTATTATTCTTTTTTGTTGTCTTT
GTTTTGTTTTCTTCTTGAGGGGAGAGGAGAGTGGAGTTGCGACACCGCCACTCAGTGTGG
GTGTACCTGTGTGGGTGTGTGGATGTCTACATGTACATTTTGAGTCTGGG
>Tc00.1047053509331.30  | Trypanosoma cruzi CL Brener Non-Esmeraldo-like | acetyl-CoA synthetase, putative | genomic | TcChr22-P forward | (geneCodeEnd+1 to geneCodeEnd+350) | length=350
TGTAGAAGGAGGAGGAATATCTCCAAATGCAAGATGCATGATATAATCACCTTGCGTGGC
TCCCCCCTTCTTTTTTTTTTTTTTTTTTTTTTTTTTTTTTGAGGGGGGAGGGGAATTTGT
CATATGCGCAGATGAGTGGATTTTATTATTGTTTTGGTTTTTATTTAACAATTATCCCTG
CCGCTTTGCACGTTGCATTCCGCTGTTTTTTCCCCTGCGGACGGGACGCGTTGCTTTGGG
GAGGTGGGGGGACTGATGTATCTTAACTCAATTTGCAAAATGTTTGGCAAAAAAAAGGCC
CTTTTTCTTCAATTTCTTTTTGTTGTAGTTTTTCTTTTTTTCTTTTGTAC
>Tc00.1047053509153.120  | Trypanosoma cruzi CL Brener Esmeraldo-like | acyl-CoA dehydrogenase, putative | genomic | TcChr27-S forward | (geneCodeEnd+1 to geneCodeEnd+350) | length=350
GCAATTTTCCTTCTTTCTTTTCCTTTTAGCCCTTTCAACCCAATTTTGGTGCCTGCATCC
ACATGAAGGCTTAAAAATGGAGTCACTGTCCCTTGTCTCTTTTCTCTTTTTGTCCTTGGA
TCCTTTTTGCGCAAATGCGTGTCATGTTTAAGCGTATATGTATTTGAAGGAACTTACTTA
CCCACTGTTCTTTTTTTTTTTTTTTTGAACCGTATACGGATGATGTTTAGGGTGTGATGA
GGGCTGGGGCCGGTGGTCTTGTTTCGAATATTGTTGCTCGCACCTACCGATGGGGCAAAA
TTAAAGGCGTGCTTATAGAAGGAACTTCATTGAAAGACAAACACACACAA
>Tc00.1047053510303.290  | Trypanosoma cruzi CL Brener Non-Esmeraldo-like | acyl-CoA dehydrogenase, putative | genomic | TcChr27-P forward | (geneCodeEnd+1 to geneCodeEnd+350) | length=350
GCAATTTTCTTTCTTTTCCTTTTTGCCCTTTCAATTCAATTTTGGTGCCTGCATCCACAT
GAAGGCTTAAAAAATGGGGTCACTGTCCCTTGTCTCTTTTCTCTTTTTGTCCTTGGATCC
TTTTTGCGTAAATGCGTGTCATGTTTAGGCGTATATGTATTTGAAGGAACTTAATTACCT
ACTGTTCTTTTTTTTTTTTTTTTTTTGAACCGTATATGGATGATGTTTAGGGTTGGATGA
GGGCTGGGGCCGGTGGTCTTGTTTCGAATCTTGTTGCTCGCACCTACCGATGGGGCAAAA
TTAAAGGCGTGCTTATAGAAGGAGCTCCATTGAAAGACAAACACACACAA
>Tc00.1047053506727.100  | Trypanosoma cruzi CL Brener Non-Esmeraldo-like | enoyl-CoA hydratase/isomerase family protein, putative | genomic | TcChr35-P reverse | (geneCodeEnd+1 to geneCodeEnd+350) | length=350
TTGGGACATTCTTTATTTTTTTTTTTCTGGCAGTTTTGGTGTTTTGCTGCATATGTTTTT
GATTTCTTTTGTTCTTGTGATATTTCTGTTAGTTTGATGGAAAAATCGTGCGATTTTTGG
ATTTGCGAGCGATTGCTGCGCCGAACTTCATTTTTTTTTTTTTTTTTTTTTTGGGGAGAG
GCGAGGTGATTGAAGTGAAGTTACCGCTGATTGAGATGCCGCTTTTTTTTTTTTTTTTTC
CTTTTTGTCTCAGTAGCTGGTTTCCCGCTTTGTTCCTGCTTGCGACTCACCGCGAATGAG
TGAGGGGGTGGGCGTCGGGGAGGGTACCAGCCGCGTGCGCCCCCGGGCCA
>Tc00.1047053507547.40  | Trypanosoma cruzi CL Brener Esmeraldo-like | enoyl-CoA hydratase/Enoyl-CoA isomerase/3-hydroxyacyl-CoA dehydrogenase, putative | genomic | TcChr23-S reverse | (geneCodeEnd+1 to geneCodeEnd+350) | length=350
CTTTGACAAATAGGGGCGGCGCGGTTCTTCTTTTTTTTTTCCTTTTCTTTTTTTTTTTTT
CTTTTCCTTCACACACAAATACAAAGGCACACTCTTTTTTCTCCGTGCGTATCTGTGTGT
ATGTGTGTGTTCGGCGTGGCTGACAACAGACCGGGGGGGAGACGAAATTTGCACGTGGCG
TCCTTCTTGCAATTTTTCTTCCTTCATGTGCGCGGTGAGGCTCCCGCCGCAGCCCGACCC
AAATTGCAGCGGCGCGTCAGGAAATATGGAGGTGAGGGAATACACGAATAAAAAACAACA
ACAACAACAACAAAGAAAAGAGGAAAAGGGGGATTTCGACGGAAAAAAGG
>Tc00.1047053508153.130  | Trypanosoma cruzi CL Brener Non-Esmeraldo-like | enoyl-CoA hydratase, mitochondrial precursor, putative | genomic | TcChr36-P reverse | (geneCodeEnd+1 to geneCodeEnd+350) | length=350
AACAGACACCAAGTGCCGTGTATACAATAGCGAGTGAAGACGAGGGGAAGTGTTTGGGAG
TTGCAAGCGATGCGAATGTAACGTGCCTTTTTCTTTTTTCCTTTTTTTTTCTTTTTGTGT
CTCTGAATGGTTTACTTTTTGTTGTTGTTTTAGGGTTATTGTGTTGTTTGTTCTTTTTTT
TTTCTTTGTTCCTTCTGTGTGCCGTCAACTTTGTATGCTGAGTGTTGATTGGATGGGTCG
TTTTTTAGCGGAAGAAGCAAAGGACGGAGTGGGAAGGTATCCGAGGGGCAACAATCTCTC
TGGCTCTGCGTAATATCTTTTATTTTTTTCATTCTTATTTGATATTTTGT
>Tc00.1047053508185.10  | Trypanosoma cruzi CL Brener Esmeraldo-like | enoyl-CoA hydratase, mitochondrial precursor, putative | genomic | TcChr36-S reverse | (geneCodeEnd+1 to geneCodeEnd+350) | length=350
ACCAGACACCAAGTGCCGTGTATACAATAGCGAGTGAAGAGGAGGGGAAATGTTTGGGAG
TTGCAAGCGATGCGAATGTAACGTGCCTTTTTCTTTTTTTTTTTTTTTTTTGTTCTTTCT
GTGTGCCGTCAATCTTGTATGCTGAGTGTTGATTGGTTGGGTCTTTTTTTGGCGGAAGAG
GCAAAGGGCGGAGTGGGAAGGTATCCGAGGGGCAACAATCTCTCTGGCTCTGCGTAATAA
CTTTTATTTTTTTTCATTCTTATTTGATATTTTGTTTGTTTGCTTTTGTACATCTCTACA
CGCACAGTTGAGGAGAAAAAAAAAAAAAAAGATATTTTTACACACGCGGA
>Tc00.1047053509701.10  | Trypanosoma cruzi CL Brener Esmeraldo-like | trifunctional enzyme alpha subunit, mitochondrial precursor-like protein, putative | genomic | TcChr29-S forward | (geneCodeEnd+1 to geneCodeEnd+350) | length=350
GAAAAAAAATACAAAAGAATATATAAAAAGAAAAAGAAAAGTATATATATATATATATAT
TGACGCCCAAAAAAAAAAAAAAAAAAAAAAAAGGAGGGCTATGGAGAAGTAAAGCGAAGC
AACGAAAGCAACAACAATTGACAGTTTTTCTTTTTTTTTTTTTTTTCTTTCTTTTTTGTT
GTTTTACGGGGCCTGAAAATTCAAGGAAGTGTCGAAGGTGGTGTGTCTTGTTTCTGGGGC
TGTTGCTTTTTCCCTCTTCTCGCTTTTTTTTTTTTTTTTGATGTCGGGGCGTGCTGATGT
TGTTTTGCATGATTTTGCCTTCCTTTTTTTTTTTTGGCTTCAAGGGGCAT
>Tc00.1047053511277.210  | Trypanosoma cruzi CL Brener Non-Esmeraldo-like | peroxisomal enoyl-coa hydratase, putative | genomic | TcChr40-P forward | (geneCodeEnd+1 to geneCodeEnd+350) | length=350
TCTTGAGAACAATCCTTTTAAGGTCGTTGAGGTTTCCCTTGCTTCAATTTTTTTTTTTTT
TTTTGTGTGTGTATGTGGGGGGGGGGGGACGAGGTGGAGAATGGTTTACTTTCTTTTTCC
TCTTGGCCTATTGACTGGTAATTGTGGCTGCTGGTAACCTCTATGGGGGGCAGGCGTATA
CGGTGTGTGTGTGTGAGTTCTATTTGCTGCAGTTGCTTACGCACTCACTTTACTCTCCCC
TGCCTACCCCCGTTGTATTGCACTCCTATTTCATTCCTCCTGCCTTCTCACAGCTAATTG
AATATCCAAACCAAACAAAAGGGAATTGCGAGGAAAAAAAAAAGAAAAAT
>Tc00.1047053511529.160  | Trypanosoma cruzi CL Brener Esmeraldo-like | enoyl-CoA hydratase/isomerase family protein, putative | genomic | TcChr35-S reverse | (geneCodeEnd+1 to geneCodeEnd+350) | length=350
TTGGGACATTTTTTCCTTATTTTTTTTTTTTCTGGCAGTTTTGGTGTTTTGCTGCATATA
TTTTTGATTTCTTTTTTTCTTGTGATATTTTTGTTAGTTTGATGGAAAAATCCTGCGATT
TTTGGATGTGCGAGGGATTGCTGCGCCGAACTTCACTTCTTTTTTGGGGAGAGGCGGGGT
GATTGAAGTGAAATTACCGCTGATTGAGATGCCGCTTTTTTTTTTTTTTTTTCCCTTTTT
TCTCAGTAGCTGGTTTCCCGCTTTGTTCCTGCTTGCGACTCACCGCGAATGAATGAGGGG
GTGGGCGTCGGGGAGGGTACCAGCCGCGTGCGCCCCCGGGCCAACAAAGA
>Tc00.1047053508369.50  | Trypanosoma cruzi CL Brener Esmeraldo-like | acetyl-CoA carboxylase, putative | genomic | TcChr31-S forward | (geneCodeEnd+1 to geneCodeEnd+350) | length=350
ACGTATCGTGTTTTGTTTTATGAAGGCTTTTTCCTCCCTCTTCTCCATCCTACTTCTGTC
TGTGTGTCTGTGTGTCTTTGTGTAAACATGTACAACTGGCAGTTGTTTATGGGTCACTTG
TTTTTTCCGCAGTTGCACGACAAGACACGTTCGTAGTGGTGCAATTGGCTTCTGGGAAAG
GGAAAGAGAGGAGAAGGTGGGGGAGGAGGGGAAAGGAGCAAAGTTGCCATGATAATTTGA
CGGGAACATACATGTACACACATATATATATATATATATACCTGTATGTTTATGCTTATA
GAGAGAGGGAGATGGGAAGTGTGAGTGATATGCTTTGAAACCGAGAATAA
>Tc00.1047053506401.50  | Trypanosoma cruzi CL Brener Esmeraldo-like | malonyl-CoA decarboxylase, mitochondrial precursor, putative | genomic | TcChr19-S reverse | (geneCodeEnd+1 to geneCodeEnd+350) | length=350
ATTTGAGCAGAGTGTGGAAACGACGTTTCCTTATTTCTTTTCTCTCTCTCTCTCTCTCTC
TCTGTGTGTGTGTGTGTGTGTGTGTGTGTGTGTGCAGGAGGGGAGGATGCGGGTCTATCG
AAGAATAGAAAAAAAAAGGGGTACGAAAGTCCTTCAGTGGAGTAGTGAGTGCCTCTGTAG
GTGTGCGTAAAAGCGGTTTTGTTTTGCTTTTGTTGTGTTGACGGTGTTGTTGCACCAAGT
GGATTTTGTTTTACTTTGACAGCAGTGGGGACAATCAAAGTTAGGCGGTATGCCAACGTG
GTGCGAGCCACCACAAATTATAAATGCAGCAATAAAGAACTTCATCACGT
>Tc00.1047053509605.10  | Trypanosoma cruzi CL Brener Non-Esmeraldo-like | malonyl-CoA decarboxylase, mitochondrial precursor, putative | genomic | TcChr19-P reverse | (geneCodeEnd+1 to geneCodeEnd+350) | length=350
ATTTGATCAGAGTGTGGCAACGACGTTTCCTTATTTCTTTTTTCTGTGTGTGTGTGTGTG
CAGAAGGGGAGGAGGCGGGTCCATCGAAGAATAGAAAAAAAAGGGTTACGAAATTCCTTC
AGTGGAGTGGTGAGTGCCTCTGTAGGTGTGCGTAAAAGCGGTTTCGTTTTGCGTTTGTTG
TGTTGACGGTTTTGTTTTACTTTGACAGCAGTGGGGACAATCAAAGTTAGGCGGTATGCC
AACGTGGTGCGAGCCACCACACATTATAAATGCAGCAATAAAGAACTTCATCACGTTTCG
CGTGAGTGTGTGTATGAGTGCGCGGAGGAGGTCTAGGGAGGCGCTAATGT
>Tc00.1047053507681.20  | Trypanosoma cruzi CL Brener Non-Esmeraldo-like | succinyl-CoA ligase [GDP-forming] beta-chain, putative;with=GeneDB:LmjF36.2950 | genomic | TcChr4-P reverse | (geneCodeEnd+1 to geneCodeEnd+350) | length=350
ATTTCCGGGCCCAACGGGGAGCTGCGTGTAATATGTAATCACAAGAAGAACGGGGAAGGG
TCCGGCTCGAGCCAGAAGGGGCCCGTTCCTCCCCCTCCACCAGTGACACGAGGAAAGGCA
TTAAGGGGCGAAGGGAATAACAGATCCACATGAAACAAACAAATTCCCCGAGAGAAGATA
ATAAAAATGAAAATTTAAAAGAAAACTATCAAATAAATGAAATTGCAGCAACATCAACGA
AAAAAAAAAAAAAAAATGCGAAATAACAGGCATAATATAAAGAAGGACGAGAGAGAAGGG
AAAAGGGCGGACAAATGTTAATCCTGAGGACTAAAGGGGAGGAGAGAGGC
>Tc00.1047053507767.10  | Trypanosoma cruzi CL Brener Non-Esmeraldo-like | succinyl-CoA ligase [GDP-forming] beta-chain, putative;with=GeneDB:LmjF36.2950 | genomic | TcChr4-P reverse | (geneCodeEnd+1 to geneCodeEnd+350) | length=350
AGTTCCGGGCCCAGCGGGGAGCTGCGTTTAATATGTAATCACGAGAAGAACGGGGGAGGG
TCCGGCTCGAGTCAGAAGGGGCCCGTTCCTCCCCCTCCACGAGTGACACGAGGAAAGGCA
TGAGGGGCGAAGGGAATAACGGATCCACATGAAACAAACAAATTCCCCGAGAGAAGATAA
AAAAAAAAAAAATAAAAATTTAAAAGAATACTATCAAATAAATGAAATTGCAGCAACATC
AACGAAAAAAAAAAAATATGCAAAATAACAGGCATAATATAAAGAAGGGCGAGGAAGAAG
GGAAAAGGGCGGACAAATGTTAATCCTGAGGACTAAAGGGGAGGAGAGAG
>Tc00.1047053507023.120  | Trypanosoma cruzi CL Brener Non-Esmeraldo-like | aldehyde dehydrogenase family, putative | genomic | TcChr32-P forward | (geneCodeEnd+1 to geneCodeEnd+350) | length=350
AGGGAGGAAAAAAACATGGCCAGTGTGAATCAAACCTTCTTGTTTTGTCTTTTTTTTTTT
TCTGCTGGCGCTGTTGGTGGTGTTCTGTTGCGTACCGATCCCTTTTGGCGAGGCCCGCGC
AGAGGCGTGCTTGAGGCAAAAGCATGTTTGCCTAGTGGAACAACTGGATTCAATTCCTTT
TCCTTCTTTGTCTTGCCGTCGTCTTTGTTATGCAAGCAATTGAGATATTGAGGAAGGAAA
AGGATTTTTTATAATCCTTTTTTTTTTTCCCTTTCGCTTGCTGGAGGTGTTGGTTGAAGC
TACAGCGGCATGTCATTGTTCATGCTCCTCAACGTTGCGTACGCACGAAT
>Tc00.1047053511751.120  | Trypanosoma cruzi CL Brener Esmeraldo-like | aldehyde dehydrogenase family, putative | genomic | TcChr32-S forward | (geneCodeEnd+1 to geneCodeEnd+350) | length=350
AGTGAGGAAAAAAAACATGGCCAGTGTAGATCAAACCTTCTTGTTTTGTCTTTTTTTTTT
TTTTCTGCTGGCGCTGATGGTGGTGTTCTGTTGCGTACCGATCCCTTTTGGCGAGGCCCG
CGCAGAGGCGTGTTTGAGGCAAAAGCATGTTTGCCTAGTGGAACAACTGGATTCAATTCC
TTTTCCTTCTTTCTCTTGCCGTCGTCTTTGTTATGCAAGCAATTGAGATATTGAGGAAAG
AAAAGGATTATTTATAATCCTTTTTTTCTTCTTTCGCTTGCTGGAGGTGTTGGTTGAAGC
TACAGCGGCATGTCATTGTTCATGCTCCTCAACGTTGCGTACGTATGAAT
>Tc00.1047053507547.40  | Trypanosoma cruzi CL Brener Esmeraldo-like | enoyl-CoA hydratase/Enoyl-CoA isomerase/3-hydroxyacyl-CoA dehydrogenase, putative | genomic | TcChr23-S reverse | (geneCodeEnd+1 to geneCodeEnd+350) | length=350
CTTTGACAAATAGGGGCGGCGCGGTTCTTCTTTTTTTTTTCCTTTTCTTTTTTTTTTTTT
CTTTTCCTTCACACACAAATACAAAGGCACACTCTTTTTTCTCCGTGCGTATCTGTGTGT
ATGTGTGTGTTCGGCGTGGCTGACAACAGACCGGGGGGGAGACGAAATTTGCACGTGGCG
TCCTTCTTGCAATTTTTCTTCCTTCATGTGCGCGGTGAGGCTCCCGCCGCAGCCCGACCC
AAATTGCAGCGGCGCGTCAGGAAATATGGAGGTGAGGGAATACACGAATAAAAAACAACA
ACAACAACAACAAAGAAAAGAGGAAAAGGGGGATTTCGACGGAAAAAAGG
>Tc00.1047053509701.10  | Trypanosoma cruzi CL Brener Esmeraldo-like | trifunctional enzyme alpha subunit, mitochondrial precursor-like protein, putative | genomic | TcChr29-S forward | (geneCodeEnd+1 to geneCodeEnd+350) | length=350
GAAAAAAAATACAAAAGAATATATAAAAAGAAAAAGAAAAGTATATATATATATATATAT
TGACGCCCAAAAAAAAAAAAAAAAAAAAAAAAGGAGGGCTATGGAGAAGTAAAGCGAAGC
AACGAAAGCAACAACAATTGACAGTTTTTCTTTTTTTTTTTTTTTTCTTTCTTTTTTGTT
GTTTTACGGGGCCTGAAAATTCAAGGAAGTGTCGAAGGTGGTGTGTCTTGTTTCTGGGGC
TGTTGCTTTTTCCCTCTTCTCGCTTTTTTTTTTTTTTTTGATGTCGGGGCGTGCTGATGT
TGTTTTGCATGATTTTGCCTTCCTTTTTTTTTTTTGGCTTCAAGGGGCAT
>Tc00.1047053509717.90  | Trypanosoma cruzi CL Brener Non-Esmeraldo-like | short chain 3-hydroxyacyl-CoA dehydrogenase, putative | genomic | TcChr4-P reverse | (geneCodeEnd+1 to geneCodeEnd+350) | length=350
CGAGGCATCCGGAAAGAATGCAAGCAAATATATTTATTTTGTTGTTGTTTTTCAAAACAA
AATTTTTTTTACGTGAGCAGGAGGAGAACGAATGGAAAAATAACTACTTCTTTTTTTCCC
CTTCCGTTTTGCAATCGCGTTGGTTGGGTGAAGGTGGGGTATTCGAGGGTCAAGCGAAAG
CCAATAACCCCCAGAACGAGAGGGCGCGACAATTTTTTGGTCAGTTCGAATTTCCTGGGG
AAGTCCTCCTGTCATTCCCCTTTTTTTTTTCTCAACTTCCTCATGAGCCATTAAGGCCTT
TCAAGGGAAGCGGTTGCGAAGGCAACGTGGCGGGAGCGCGGACCCGGGTA
>Tc00.1047053510105.240  | Trypanosoma cruzi CL Brener Esmeraldo-like | short chain 3-hydroxyacyl-CoA dehydrogenase, putative | genomic | TcChr4-S reverse | (geneCodeEnd+1 to geneCodeEnd+350) | length=350
CGAGGCATCTAGCAAGAATGCAAGCAAATATATATATATATATGTTGTTGTTGTTTTTCA
AAAACTTATTTATTTATTTGTTTTTTTTTTTTACGAGAGCAGGAAGAAGACGAATGGAAA
AATAAATACTTCTTTTTTTCCCCTTCCGTTTTGCTATCGCGTTGGTTGGGTGAAGGTGGG
TATTCGAGGGTCGAGCGAAAGCCAATAACTCCCAGAACGAGAGGGCGCGACAATTTTTTT
GTCAGTGCGAATTTCCTGGGGAAGTCCTCCTGTCATTCCCCCTTTTTTTTTCTCAACTTC
CTCATGAGCCATTAAGGCCTTTCAAGGGAAGCGATTGCGAAGGCAATGTG
>Tc00.1047053511277.210  | Trypanosoma cruzi CL Brener Non-Esmeraldo-like | peroxisomal enoyl-coa hydratase, putative | genomic | TcChr40-P forward | (geneCodeEnd+1 to geneCodeEnd+350) | length=350
TCTTGAGAACAATCCTTTTAAGGTCGTTGAGGTTTCCCTTGCTTCAATTTTTTTTTTTTT
TTTTGTGTGTGTATGTGGGGGGGGGGGGACGAGGTGGAGAATGGTTTACTTTCTTTTTCC
TCTTGGCCTATTGACTGGTAATTGTGGCTGCTGGTAACCTCTATGGGGGGCAGGCGTATA
CGGTGTGTGTGTGTGAGTTCTATTTGCTGCAGTTGCTTACGCACTCACTTTACTCTCCCC
TGCCTACCCCCGTTGTATTGCACTCCTATTTCATTCCTCCTGCCTTCTCACAGCTAATTG
AATATCCAAACCAAACAAAAGGGAATTGCGAGGAAAAAAAAAAGAAAAAT
>Tc00.1047053506635.80  | Trypanosoma cruzi CL Brener Esmeraldo-like | hydroxymethylglutaryl-CoA lyase, putative,3-hydroxy-3-methylglutarate-CoA lyase, putative | genomic | TcChr34-S forward | (geneCodeEnd+1 to geneCodeEnd+350) | length=350
GAGCAAAAAAAAAAAACAAATCTTGTGGAATAAGAAGACGAGGGAACGTCCCACTCACGC
ATTGAAAGGGAAGAATAATGACAAGAAATAAATACGGCCTTTTGTTTTTGTTTTTTTTTT
TTTTTTTTTTGTTTTTTTGTTTGTTTGTTTTTTTCTTTTTTGTTCTTGTGGTGGTGCATT
CATTTTGTGTGAAGGAATGTGTTGTATTTTTTTATTTTTTGGGGGGGGTTTTTGGCCGTG
AATACTTTAAAATTACTTTGCATTTCAGTGTTTGTGTTGTTTGCCTATGCGATGGCGGGA
ATGCACGAAAATGTGTGTGTTTGTGTTTTTTTGATGGGGAGGGAGAGAAA
>Tc00.1047053508029.10  | Trypanosoma cruzi CL Brener Non-Esmeraldo-like | hydroxymethylglutaryl-CoA lyase, putative,3-hydroxy-3-methylglutarate-CoA lyase, putative | genomic | TcChr34-P forward | (geneCodeEnd+1 to geneCodeEnd+350) | length=350
GAGCAAAAAAAAAAAAAAAAAATCCTGTGGAATAAGACGACGAGGGAAAGTCACACTCAC
GCATTGAAAGGGAGGAATAGTGACAATAAATAAATACGGCCTTTTGTTTTTGTTTTATTT
CTTCGTTTTTTTTTTTTTTCTGTGTGTGTTGTTTGTTTTTTCTTTTTTGTTCTTGTGGTG
GTGCATTCATTTTGTGTGAAGGAATGTGTTGTATTTTTTTTTTGATTTTTTGATTTTTTG
GCCGTGAATACTTTGAAATTACTTTGCATTTCAGTGTTTGTGTCGTTTGCCTATGCGACG
GCGGGAGTGCACGAACATGTGTGTGTTTGTGTGTTTCTGATGGGGGAGGG
>Tc00.1047053504153.360  | Trypanosoma cruzi CL Brener Esmeraldo-like | succinyl-coA:3-ketoacid-coenzyme A transferase, mitochondrial precursor, putative | genomic | TcChr39-S reverse | (geneCodeEnd+1 to geneCodeEnd+350) | length=350
GCGCTTAAAGGGGGAAAAAAAAAAACAACGAATACCGCATGCTTATTTTTATTTCTTCCT
TCCTCCTCATAGTCTCGTGTTTTTGTTATTATTATTTTTTCTTTCAGACGCCGCCCCCAT
CGTTGTTGTTGTTGTTTTTTTTTTTTTTTTTCTTTTGATATTTATCTCTTCCTGGCCCTC
CACTCTTGAATGCGACGCGCGGCAACCGTCATGAACTCTTGTTTTGTTTGATTGTTTTTC
TGTTTGTTTGTTTTGGTTGTTGTTGTTGTTGTTGTCGTCGTTGTTTTTTTCTCCAGAAAT
AATAAATAATAAAAAAACAATAAAACCAACAGACAAAAAACAATAAAACC
>Tc00.1047053506301.50  | Trypanosoma cruzi CL Brener Non-Esmeraldo-like | succinyl-coA:3-ketoacid-coenzyme A transferase, mitochondrial precursor, putative | genomic | TcChr39-P reverse | (geneCodeEnd+1 to geneCodeEnd+350) | length=350
GCGCTTAAAGGGGGGAAAAAAAAAAACAACGAATACCGCATGCTTATTTTTATTTCTTCC
TCCCCCCTCATAGTCTTGTGTTTTTGTTATTATTATTTTTCTCTCAGACGCCGCCCCCAT
CGTTGTTGTTGTTTTTTCTTTTTTTTTTCTTTTTTTTCTTTTTTTTTTTTTTGATATTTA
TTTCTTCCTGCCCCTCCACTCTTGAATGCGACGCGCGGCAACCGTCATGAACTCTTGTTT
TTTTTTTTTTTTTGATTGTTTTCCTGTTTGTTTGTTTTGGTTGTTGTTGTTGTTGTTTTT
CTCCAGAAATAATAAATAAATAAAAAAAAAAAAACAATAAAACCAACAGA
>Tc00.1047053507023.120  | Trypanosoma cruzi CL Brener Non-Esmeraldo-like | aldehyde dehydrogenase family, putative | genomic | TcChr32-P forward | (geneCodeEnd+1 to geneCodeEnd+350) | length=350
AGGGAGGAAAAAAACATGGCCAGTGTGAATCAAACCTTCTTGTTTTGTCTTTTTTTTTTT
TCTGCTGGCGCTGTTGGTGGTGTTCTGTTGCGTACCGATCCCTTTTGGCGAGGCCCGCGC
AGAGGCGTGCTTGAGGCAAAAGCATGTTTGCCTAGTGGAACAACTGGATTCAATTCCTTT
TCCTTCTTTGTCTTGCCGTCGTCTTTGTTATGCAAGCAATTGAGATATTGAGGAAGGAAA
AGGATTTTTTATAATCCTTTTTTTTTTTCCCTTTCGCTTGCTGGAGGTGTTGGTTGAAGC
TACAGCGGCATGTCATTGTTCATGCTCCTCAACGTTGCGTACGCACGAAT
>Tc00.1047053511751.120  | Trypanosoma cruzi CL Brener Esmeraldo-like | aldehyde dehydrogenase family, putative | genomic | TcChr32-S forward | (geneCodeEnd+1 to geneCodeEnd+350) | length=350
AGTGAGGAAAAAAAACATGGCCAGTGTAGATCAAACCTTCTTGTTTTGTCTTTTTTTTTT
TTTTCTGCTGGCGCTGATGGTGGTGTTCTGTTGCGTACCGATCCCTTTTGGCGAGGCCCG
CGCAGAGGCGTGTTTGAGGCAAAAGCATGTTTGCCTAGTGGAACAACTGGATTCAATTCC
TTTTCCTTCTTTCTCTTGCCGTCGTCTTTGTTATGCAAGCAATTGAGATATTGAGGAAAG
AAAAGGATTATTTATAATCCTTTTTTTCTTCTTTCGCTTGCTGGAGGTGTTGGTTGAAGC
TACAGCGGCATGTCATTGTTCATGCTCCTCAACGTTGCGTACGTATGAAT
>Tc00.1047053510091.80  | Trypanosoma cruzi CL Brener Esmeraldo-like | pyruvate dehydrogenase E1 beta subunit, putative | genomic | TcChr40-S reverse | (geneCodeEnd+1 to geneCodeEnd+350) | length=350
ACGGAGGAGCTTGGATTTCAAGCAAGTAGGAGAATTAAGAAGAAAAAAGGAAAAAAAGGG
GGCTGGTGAGTGGAGGATGAAGAGAAAAGGGAGGAGGAAAACCAAGGAATGAAAACGGAG
AGATGGCGGTGGCAAACAATTGAAAGGATGGGACTCCGTAGTGTTGAGGAGGGGAGGGAA
GTGAAATGATGTATTTGTGCCTACGTAGACGAGCAGCGCGGATACAATGAAGAGCCAATA
TTACGCCATGATATAACGATAAGTTTCCTCACGCAAAAACACACACATATATGTGGACAT
GTATACATACATGTATACATGTATGTGCGTCTGTCTGGAGGTGGTGGAAC
>Tc00.1047053510421.320  | Trypanosoma cruzi CL Brener Non-Esmeraldo-like | pyruvate dehydrogenase E1 beta subunit, putative | genomic | TcChr40-P reverse | (geneCodeEnd+1 to geneCodeEnd+350) | length=350
CTGAGGAGCTGGGATTTCAAGCAAGTAGGAGAATTAAGAAGGAAAAAGAAAAAGAAAAGA
AATGGGTGAGTGAGTGGGGAATGAAGAGAAAAGTGAGGAGGAAAACCAACGAATGAAAAC
GGAGAGATGGCGGTGGCAAACAATTGAAAGGACGGGACTCTGTAGTGCTAAGGAGAGGAG
GGAAGTGAAATTATGTATTTGTGCCTACCTGGACGAACAGCGCGGATACAATGAAGAGTC
AATATTACGCCATGATATAACGATAAGTTTCCTCACGCAAAAGCACACACACGCATATAT
GTGGACATGTATGTATACATGTAAGTGCGTCTGTCTGGAGGTGATGGAAC
>Tc00.1047053508207.240  | Trypanosoma cruzi CL Brener Esmeraldo-like | C-1-tetrahydrofolate synthase, cytoplasmic, putative | genomic | TcChr29-S forward | (geneCodeEnd+1 to geneCodeEnd+350) | length=350
GGGATGAGTGAAAGAAATCTCAGCTAAAGTGGGCTATGTACAAGACTTTACTTTATCATT
ATTATTATTTTTTTTTTTCAAGAACAAAGACGGAGGGCGGCCCTTTATTTGTTGGAGTTT
CTATTTCTCTCCGTGAACCATTTCGGCAAAGGAACGAATTATGCGGGGTTATCTGCAAAA
TGGAACCACGCATAGTCGCATCTCCTGTCGATGGTATATTGAATGTGTCCCTGTGTTTGT
CTATGTGATGAGGCAATGCAATTTGAAAAAAAAAAAAAAAATAATAATAATAATGATAAC
TAGTAGAGTTTTTTTTGGGGGGGCTGCGACCGTAGACAATGGAGGATATA
>Tc00.1047053509509.20  | Trypanosoma cruzi CL Brener Non-Esmeraldo-like | C-1-tetrahydrofolate synthase, cytoplasmic, putative | genomic | TcChr29-P forward | (geneCodeEnd+1 to geneCodeEnd+350) | length=350
GGGATGAGTGAAAGAAATCTCAGCTAAAGTGAGCTATTTACAAGACTTTACTTTATTATT
ATTATTATTATTTAAGAAGAAAGACGGAGGGCGGCTCTTTATTTGTTGGAATTTCTATTT
CTCTCCGTGAATCATTCCGGCAAAGGAGCGAATTATGCGGGGTTATCTACAAAATGGAAC
CACGCCTAGTCGCATCTCCTGTCGATGGCATATTGAATCTGTCTCTGTGTGTGTCTATGT
GATGGGGCAATGCAATTTGGAAAAAAAAAAAATAATAGTAATGATAACTAGTAGAGTTTT
TTTTTTTTTTTTTGGAGGGGGGGCTGCGACCGTAGACAATGAAGGATATA
>Tc00.1047053511517.60  | Trypanosoma cruzi CL Brener Non-Esmeraldo-like | C-1-tetrahydrofolate synthase, cytoplasmic, putative | genomic | TcChr32-P reverse | (geneCodeEnd+1 to geneCodeEnd+350) | length=350
AACAAGAAAGAAAAAGGAATATAATATTTTTTTTTTTGATTTTGTCTTATGTATTTGGGT
TTGAGTAGGGGTAAAGAGGAAATGGCAACCGTGTGAGAAGCAAAACGATGAGAGCCTCTT
TTTGAATGTAATGTTTGGGGGAATGAAGGATTGAACATGGATTTGGGTTGGAATGGTGAT
TTGTTTTTACCAACGGATGATGATGTTTTTAGTGTTTTCTTGAAATATTTTTTGGATTTT
GTTTTTATTTTTGTTTACATGTACGTCTGTGCTTTTATTCTTCCGTGTTGTTGCGTTTTA
CTTCGCAGGTGTGGGGACCTGAAGGCGATGGAGACATATTTTCTGTACGT
>Tc00.1047053511741.50  | Trypanosoma cruzi CL Brener Esmeraldo-like | C-1-tetrahydrofolate synthase, cytoplasmic, putative | genomic | TcChr32-S reverse | (geneCodeEnd+1 to geneCodeEnd+350) | length=350
AACAAGAAAGAAAAAAGAACATAATTTTTTTTTTTAGGAGCTTGTGAAAAGAATGATCGT
GGAAGAGCTGGCTAACTTAATTAATGCATGTATATCCTGATAAATGAAGACATTCTTTAT
GATACTCTCCACCGTATGAATCTTTTGGGAAGAACGCGACTTTGTAGGGGCAGGGAGCCG
ATAGGGGCCAGATAATATTTGTTTTTATTTTGCCATCCCACCCATCCACCCCCTTTTGAT
TCCCACCACGCGGCGGGGTCTTGTGGTTGGAGGACCCCAAAGTCTGCCACTTCGTAAGTA
ATAATATTTAAATCCCAAGTAAGGACAAAGGACCATGCTAGTGGTCCACA
>Tc00.1047053509937.150  | Trypanosoma cruzi CL Brener Non-Esmeraldo-like | serine hydroxymethyltransferase, putative | genomic | TcChr11-P forward | (geneCodeEnd+1 to geneCodeEnd+350) | length=350
ACCATTATTATTATTATTATTAATTGGGGACTTGTGAAAGGAACGTTTGCAAGAATGCGG
GCTATTCAAATGAAAATGCATCCGGATTTGAATATACATGTTCTCCTACACGATGCCTTT
TCCATCTTATGTTTTTTTTTTTTTTTTGGTTGACTGCGATGGAAAGGAATCAACGAACCA
ATAACGGCGAGGCGAATATATTTATATATTTTTTTATTTTTTGCCATCCACCCTTTTTGA
TTCGGACGTTGTGGTGGGTTTTTGTGGCTTTGGAAGGACCTTAAATTCTACCACTTTGTA
AGGGATAAATATCTCTAACTCGAATAGACTCTGCGACGTGCCACGAGAGT
>Tc00.1047053510407.90  | Trypanosoma cruzi CL Brener Esmeraldo-like | serine hydroxymethyltransferase, putative | genomic | TcChr11-S forward | (geneCodeEnd+1 to geneCodeEnd+350) | length=350
TTATTATTATTATTATTATTATTTGGGGACTTGTGAAAGGAACGTTTGCGAGAATGCGGG
CTATTCAAATGAAAATGTATCCGGATTTGAATATACATGTTCTCCTACACGATGCTTTCC
CATCTTATGGTTTTTTTTTGGTTGACTGCGATGGAAAGGAATCAATGAGCCAATAACGGC
AAGACAAATATATTTATATATTTTTTTATTATTGGACATCTCACGCACCCTCTTTGATTC
GGACCCTGCGGTGGGGTCTTGTGGCTTTGGAAGGACCTCAAATTCTACCACTTTGTAAGG
GATAAATATCTCTAACTTGAATAGACTCTGCGACGTGCCACGTGAGTGGC
>Tc00.1047053504017.40  | Trypanosoma cruzi CL Brener Esmeraldo-like | glycine synthase, putative;with=GeneDB:LinJ36_V3.3990 (GCVT1) | genomic | TcChr18-S reverse | (geneCodeEnd+1 to geneCodeEnd+350) | length=350
TGATGATGTTGGAGGGGTTGGCGGCCCCGTACAAGCCGGTGATTGGTGGCCGGGTGGTGG
TGGTGGGCCGCACAGGGAGGAAAAGAAGAAAAAAATAAAGTAAGGGAAATAAGGCACAAG
AGAAAAGCAAATCGACACAGCGACGAAAAAGGGAGAATCGTGGGAGGTGTTGCATATCTC
ACGTGGTTCGCCTGAGGAGTTCCGGATGCGAGTCGCGATGAAATACCGCGGGGGGTAGGA
CGCATCGTGTCGATTGCTGGCTGCTCGCTATCTTGTGGGTAAACACATACTTTTTCTTTT
TTTGCGCTTCTTTCTCTCTATTTTATTCCCTTTTTTTTTTTCTCTTCTTT
>Tc00.1047053511231.50  | Trypanosoma cruzi CL Brener Non-Esmeraldo-like | glycine synthase, putative;with=GeneDB:LinJ36_V3.3990 (GCVT1) | genomic | TcChr18-P reverse | (geneCodeEnd+1 to geneCodeEnd+350) | length=350
TGATGATGTTGGAGGGGTTGGCGGCCCCGTATAAGCCGGTGATTGGTGGCCGGGTGGTGG
TGGTGGGCCGCACAAGGGGGAAAAGAAGAAAAAAATAAAGTAAGAGAAAGAAGGCACAAA
AGAAAAGCAAATCGACACAGCGACGGAAAAGGGAAAATTGTAGGAGGTGTTGCATGTCTC
ACGTGGTTCGCCTGAGGAGTTCCGAATGCGAGTCGCGATGAAATACCGCGGGGGGTAGGA
CGCATCGTGTCGATTGCTGGCTGCTCGCTATCTTGTGGATAAACACATACTTTTTCTTTC
TTTGCGCTTCTTTCTCTCTATTTTATTCCCTGTTTTTTTCTTTTTTCTTC
>Tc00.1047053509749.10  | Trypanosoma cruzi CL Brener Non-Esmeraldo-like | biotin/lipoate protein ligase, putative | genomic | TcChr16-P forward | (geneCodeEnd+1 to geneCodeEnd+350) | length=350
CCTTTGGAGGTGCGCGCGTGGGCGACGATGGATGGGAGTTGTCACCACCACGTACGGCTG
TTTACTCCGCCATCAATCGCATATGTGAACCACAGCGCCGTTTCTCTGACTCTCATTACA
AAATAATAACAAAAAAAAAAAGAAAAAAAAAGGGCTTTCGTAGAGAAAACGTGCGGCCAC
ACGGGGCCGAATAAAAAGAAATAAATAAATGAAATTTTTTTTTTTTTTTGTTAGTCGTGG
GTGTTTTTTTCCTTTTTTTTTTTTTTTCTTTTCCGCGTGGATTGGGTTGTTTCTTAAGAT
GCCGCGAGGGAAGGCAGGAAGTGGAGGTCTTTTTTCCTTTTGTTCCACTC
>Tc00.1047053510719.60  | Trypanosoma cruzi CL Brener Esmeraldo-like | biotin/lipoate protein ligase, putative | genomic | TcChr16-S forward | (geneCodeEnd+1 to geneCodeEnd+350) | length=350
CCTCTGGAAGTGCGCGTGTGTGTTTGTGTGCGTGTGGGCGATGATGGATGGGAGTTGTCA
CCACCACGTGCGGCTGATTACTGCCCCATCGATTGCATACGTGAACCACAGCGCCGTTTC
TCTGTGTATCATTACAAAACAATAACAAAAAAAAAAAAAAAAAAAGGGCTTTCGTAGAGA
AAACGTGCGGCCACACGGGGCCAAATAAAAATAAATAAATAAATGAAAGTGTGTTTTTTT
TTGTTGGTCGTAGGCGTTTTTTTCCTTCTTTTTTTTACGTGTGGATTGGGTTGTTTCTTA
AGATGCCGCGAGGGAAGGCAGGAAGTGGAGGTCTTTTTTCCTTTTGTTCC
>Tc00.1047053460127.20  | Trypanosoma cruzi CL Brener Non-Esmeraldo-like | CAAX prenyl protease 1, putative,metallo-peptidase, clan M-, family M48, putative | genomic | TcChr39-P reverse | (geneCodeEnd+1 to geneCodeEnd+350) | length=350
GTTCTGCGAAGCGTGGGGAAAAGCAAAAAAAAAAAAAAAAGCCATACGGGTACAATAGGT
CCGCTGCGAAACACGCGAGACCCAAATGTGAAGAGAGTAAGCCGCGCCAACAGGCATTAG
GGAAAGGAATGCAAATAAGAGAAGGGTAACTTTTGAAACACGCTCTGGGAACAGACGAAA
ACAACAACAACAAAACATAAATCCCTTTTTGGTACCGTTACCGTTATCCCCGCCGACTGC
TCAGAGTTGCCTTTTTTTTTCTTTGTTTGTTTGACCTCGCGCTAAGAAAAGTATAGGGTT
CTTTTTTTTAGGGCAAAGTGGCGGTTACATTATGGCGTCGTTTGTTTATT
>Tc00.1047053503671.10  | Trypanosoma cruzi CL Brener Esmeraldo-like | aminopeptidase, putative,metallo-peptidase, clan MA(E), family M1, putative | genomic | TcChr36-S reverse | (geneCodeEnd+1 to geneCodeEnd+350) | length=350
GGCATGTGACTGACTTTTGGCTTTGCATGCATTGAGAGGAAACGAGGTACAGATAGAAGG
GCTTGGTATCTAGCGGAGGTGACGCTAAACAAATATGAGAGAAATATCAAAAAAAAAAAA
AAAAAAGAAGCGGGAAAAGAAAAAAATTGTGCAGAGGGTTAGAGTGGGACAAGGAAAAAT
TCATATATATATTTATATATATTTGCCATTTTTGGATGCGGTCTAGCAATTTCCGCCACG
TATTTTAATGAATTTTGATAGAATAGGAGGAACAATCATAAAGAAAACCGAAAACAAAAC
AATGGGTGGTTTATCGTTATTGCTATTATTATTGCCCGCTGCTGTTGACT
>Tc00.1047053507657.10  | Trypanosoma cruzi CL Brener Non-Esmeraldo-like | glutamamyl carboxypeptidase, putative,metallo-peptidase, clan MH, family M18, putative | genomic | TcChr31-P forward | (geneCodeEnd+1 to geneCodeEnd+350) | length=350
CAATGTTGCCACCGCCAGTGTGCTGGGGCGTTATATTTACCTGAAATTTAGTGGGGTTTT
GTTGAGCTTCTTTCTTTTACTACTTGTTTCTTGGGTGGGTGGGTTTGGGCTATGTTTGGC
GTTGGGCGTTGGTGTGGGGGACCGTCATGGCGTGTCTCAATTTCCACACCGGCAGCTGAA
TGCGGGGCACTGTTTAGGGGTACATTCTGACAGCGGGGTATGTGGTAGGCACATCGTTCT
TTTTTATGAGCTTGTGAAGAGAATGTTCTCAGGAAGACTAGCTGCCCAAATTAACATATT
TTGATAAAACGAATATATTTTTTTTTACGATTCTTTGTTATTTTATGAAT
>Tc00.1047053507657.20  | Trypanosoma cruzi CL Brener Non-Esmeraldo-like | glutamamyl carboxypeptidase, putative,metallo-peptidase, clan MH, family M18, putative | genomic | TcChr31-P forward | (geneCodeEnd+1 to geneCodeEnd+350) | length=350
CAATGTTGCCACCGCCAGTGTGCTGGGGCGTTATATTTACCTGAAATTTAGTGGGGTTTT
GTTGAGCTTCTTTCTTTTACTACTTGTTTCTTGGGTGGGTGGGTTTGGGCTATGTTTGGC
GTTGGGCGTTGGTGTGGGGGACCGTCATGGCGTGTCTCAATTTCCACACCGGCAGCTGAA
TGCGGGGCACTGTTTAGGGGTACATTCTGACAGCGGGGTATGTGGTAGGCACATCGTTCT
TTTTCTTTTCTTTTTTTAAGAGCTTGTGAAAAGAATGATCACGGGAGAGCTGGCTAACTT
AATTAATGCAAGTGTATATCCTGATAAATGAATGCATTCTTTATGATATT
>Tc00.1047053507689.30  | Trypanosoma cruzi CL Brener Esmeraldo-like | glutamamyl carboxypeptidase, putative,metallo-peptidase, clan MH, family M18, putative | genomic | TcChr31-S forward | (geneCodeEnd+1 to geneCodeEnd+350) | length=350
CAATGTTGCCACCGCCAGTGTGCTGGGGCGTTATATTTACCTGAAATTTAGTGGGGTTTT
GTTGGGCTTCTTTCTTTTCCTATTTGTTTCTTGGGTGGGTGGGTTTGGGCTATGTTTGGC
GTTGAGCGTTGGTGTGGGGGACCGTCATGGCGTGTCTCAATTTCCACACCGGCAGCTGAA
TGCGGGGCACTGTATAGGGATACATTCTGACAGCGGGGTATGTGGTAGGCACATCGTTCT
TTTCTTTCTTCTTTGATTTATTTTTTTGAATACACCTACCTCCACGGCACTCCTGCCACC
GCTGCGCAGCACTCACGCTCACACGCACACACACACACACTCGGGCACGT
>Tc00.1047053507689.50  | Trypanosoma cruzi CL Brener Esmeraldo-like | glutamamyl carboxypeptidase, putative,metallo-peptidase, clan MH, family M18, putative | genomic | TcChr31-S forward | (geneCodeEnd+1 to geneCodeEnd+350) | length=350
CAATGTTGCCACCGCCAGTGTGCTGGGGCGTTATATTTACCTGAAATTTAGTGGGGTTTT
GTTGGGCTTCTTTCTTTTCCTACTTGTTTCTTGGGTGGGTGGGTTTGGGCTATGTTTGGC
GTTGAGCGTTGGTGGGGGGGACCGTCATGGCGTGTCTCAATTTCCACACCGGCAGCTGAA
TGCGGGGCACTGTTTAGGGATACATTCTGACAGCGGGGTATGTGGTAGGCACATCGTTCT
TTTTTTATGAGCTTGTGAAGAGAATGTTCTCAGGAAGACTAGCTGCCCAAATTAACATAT
TTTGATAAAACGAATATATATATATTTTTTTTTACGATTCTTTGTTATTT
>Tc00.1047053508153.60  | Trypanosoma cruzi CL Brener Non-Esmeraldo-like | aminopeptidase, putative,metallo-peptidase, clan MA(E), family M1, putative | genomic | TcChr36-P reverse | (geneCodeEnd+1 to geneCodeEnd+350) | length=350
GGCATGTGACTGACTTTTGGCTGTGCATGCATTGAGAGGAAACGAGGTACGGATAGAAGG
GCTTGGTATCTAGCGGAGGTGACGCTAAACAAATATGAGAGAAGAAATATAATAAAATTA
AAAAAAGAACCGGGAAAAAACAAATCGTGCAGAGGGTTAGAGTGGAACAAGGAAAAATTC
ATTTTTATATATATATATATATATATATATATATATATATATATATATATATGCTATTTT
TGGATGCGGTCTTGCAATTTCCGCCACGTATTTTAATGAATTTTGATAGAATAGGAGGAA
CAACCATAAAGAAAAACGAAAACAAAACAATGGGTGGTTTATTGTTATTG
>Tc00.1047053510431.40  | Trypanosoma cruzi CL Brener Esmeraldo-like | CAAX prenyl protease 1, putative,metallo-peptidase, clan M-, family M48, putative | genomic | TcChr39-S reverse | (geneCodeEnd+1 to geneCodeEnd+350) | length=350
GTTCTGCGAAGCGTGGGGAAAAGCAAAAAAAAAAAAGAGCCATACGGGTACAATAGGTCC
GCTGCGAAACACGCGCAACCCAAATGTGAAGAGAGGAAGCCGCGCCAACAGGGATTAGGG
AAAGGAATGCAAATAAGTGAAGGGTAACTTTTGAAACACGCTCTGGGAAAAGACGAAAGC
AACAAAAACAAAACATAAATCCCTTTTTGTTACCGTTACCGTTATCCCCGCCGACTGCTC
AGAGTTGCCTTTTTTTTCTTTGTTTGTTTGACATCGCGCTAAAAAAAGTATAGTTTTTTT
TTTTTTTTTTTTTTTTTTTTTTTTAGGGCGAAGTGACGGTTACATTATGG
>Tc00.1047053506831.40  | Trypanosoma cruzi CL Brener Non-Esmeraldo-like | 3-hydroxy-3-methylglutaryl-CoA reductase (HMGR) | genomic | TcChr32-P reverse | (geneCodeEnd+1 to geneCodeEnd+350) | length=350
AGAGGGAAAAAACAAAAAACACGCTGATCAACCCCATCTTCACACTCATACAAATTCAGG
AGAGAAAAAAAAAAAGTGAAATGAAATTTTAATTGAAGGGCGTTCTGGGAGGAATGCAGG
CCGGGGAACGAAGAAAGGGTGATGAAAAGAAGGAAGAAACTTAATAATAATAATAATGCT
CTACAAACTCCAAATGCAAAAAAAAAAAAAAAAAGCAAAGCAGGAAAAAGAGGCCGCGGA
CAATGAATAATTATTTTTGGTTGTGCAAGTGTAAACTGATGAGGGGATCGCCAGAAAGGT
GGGGTGATTGAAGAAAAGGATAATAAACACAAAGAATAATAATAGGAAGT
>Tc00.1047053509167.20  | Trypanosoma cruzi CL Brener Esmeraldo-like | 3-hydroxy-3-methylglutaryl-CoA reductase, putative | genomic | TcChr32-S reverse | (geneCodeEnd+1 to geneCodeEnd+350) | length=350
AGCGGGGAAAAAACAAAAAGCACGCTGATCAACCCCATCTTCACACTCATACAAATTCAG
GTGAGGAAAAAAAAAAGTGAAACAAAATTTTAATTGAAGGGCGTTCTGGGAGGAATGCAG
GCCGGGGAACGAAGAAAGGGTGATGAAGAGGAGGAAGAAACTTATAATAATAATAATAAT
AAATAATGCTCTACAAGCTCCAAATGCAAAAAAAAAAAAGCAAAGCAGGAAAAAGAGACC
GCGGACAATGAATAATTATTTTTGGTTGTGCAAGTGTAAACTGATAGGGGGATCGCCAGA
AAGGTGGGGTGATTGAAAAAAAAAAAAAAGATAATAAACACGAAGATTAA
>Tc00.1047053509237.10  | Trypanosoma cruzi CL Brener Non-Esmeraldo-like | mevalonate kinase, putative | genomic | TcChr31-P forward | (geneCodeEnd+1 to geneCodeEnd+350) | length=350
CACCGCCCCTACGCGTGTGGGCGTGTGGTCGCGGGAGGGATGGCGGGAAGTTTTTTTTTT
TTCTGCCATCGCCATAAATTGATTGAATACGTGGGAGGTGGTAAGTGGTGGTGGCGGGAT
TTCCACGTCAAATGGAGCGGCGGTAACGGCGGCGGATTCTTCTGCACGATGCGGGCATTA
TTTATTATTTATAATAATAATTATTTTTGTTAGTGGATCTTTTTGTTTAGTGATGGGTAA
CATTTAAATATAAAATGCTTTTATTTATTTATTTATTTTTAATAAATTGTTTTTTTTCTT
TCTTTTTTACCGTTGTGGATGCGTGCTGCCGTTTTCATTGCTCTTTCTTC
>Tc00.1047053507913.20  | Trypanosoma cruzi CL Brener Non-Esmeraldo-like | phosphomevalonate kinase protein, putative | genomic | TcChr7-P forward | (geneCodeEnd+1 to geneCodeEnd+350) | length=350
GGGGTGTGAGTTCTTTGTCCATCCCATTACCAATAATAATAATAATAATAACAATAATAC
TGCAATTGCCCTCTGCACAGGGGAGTCCGGCGGTTGTGGGGCGCGAAAGGATGCCAATTT
GTGATATTGCGGCATGCCCGGTTATCGCGGCAGGTGTGTTTTGCATCTGTTTGTTGATGG
GCGTATTGAGTGTTGTCTGAATCCCCTCCGAGTTGTGGGGGATGTCGGGTGCATTGAACC
AACTTGTGGTCTTCTTTGTGTTTTGTCTCTTTGTAGGAATAGGAGGGGAGCTGGGCCTCA
TTCAGGTGAATATTCGCGTTGTTGTTGTTGTGTCCTCTGTTGTTATTGTT
>Tc00.1047053508277.140  | Trypanosoma cruzi CL Brener Esmeraldo-like | phosphomevalonate kinase protein, putative | genomic | TcChr7-S forward | (geneCodeEnd+1 to geneCodeEnd+350) | length=350
GGGGTGTGAGTTCTTTGTCCACCCACTACCAATAAATAATAATAATAAATAATAATAATA
CTGCAATTGCCCTCTGCACAGGGAAGTCCGGTGGTTGTGGGGCGCGAAAGGATGCCAATT
CGTGGTATTGCGGCATTCCCGGTTATCGCAGCAGGTGTGTTTTGCACCTATTTGTTGATG
TGCGTATTGAGTGTTGTCTGAATCCCCTCCGAGTTGTGGGGGATGTCGGGTGCATTGAAA
CAACTTGTGGTCTTCTTTGTGTTTTTCTTTTTTTGAGAATAGGAGGGGAGCTAGGCCTCA
TTCAGGTGAATATTTGCGTTGTTGTTATTTGTCCTCTGTTGTTATTGTTG
>Tc00.1047053507993.330  | Trypanosoma cruzi CL Brener Esmeraldo-like | mevalonate-diphosphate decarboxylase, putative | genomic | TcChr40-S reverse | (geneCodeEnd+1 to geneCodeEnd+350) | length=350
AATTGATATGCCCGCTGAATGGCATCAAAGAATAGGAGTGATAGGTGAGAAAGTATCGTG
TCCAAAGAACAGGGGAAAATATATGCATGGCAGCTGGGCCCAGCGACACGCGTGGTGAGT
AATCGCCCCACTACGGTTTCGGCAACGTTTCCTTTTTTGTTTTGTTTCTCACTATTTGTT
TTTGCCAAAGTTATTGAAAACCTGCAGGCCGAACGGCGTGGCATGAACTGTTTTGGGTAC
AATAAATAATAATAATAATAATAATAATAACCAGCGGGTAAATCATTGTGGATTTTCATG
CAAGGCGTATTTTATTTTTTCTTTTTTTTGAGGGGGAAAATTTATAGGCG
>Tc00.1047053511281.40  | Trypanosoma cruzi CL Brener Non-Esmeraldo-like | mevalonate-diphosphate decarboxylase, putative | genomic | TcChr40-P reverse | (geneCodeEnd+1 to geneCodeEnd+350) | length=350
AATTGATATGCCCGCTGTATGGCATCAGAGAATAGGAATGATAGGTGAGAAAATATCGTG
TCCAAAGAACAGGGGAAAATATATGCATGGCAGCTGGACACAGCGACACGCGTGGTGAAT
AATCGTCCCACCACGGTTTCGGCAACTTTTGTTTTGTTTCTCACTATTTGTTTTTGCCAA
AGTTATTCAAAAATTGCAGGCCGAACGGCGTGGCATAAACTGTTTTGGGTACAACAACAA
ATAATAATAATAATAATAATAATAATAATAATAATAATAATAATAATAATAATAATAACC
TGAGGGTAAATCATTGTGGATTTTCATGCAAGACGTATTTTTTTTTTTTT
>Tc00.1047053510431.10  | Trypanosoma cruzi CL Brener Esmeraldo-like | isopentenyl-diphosphate delta-isomerase, putative,isomerase, putative | genomic | TcChr39-S reverse | (geneCodeEnd+1 to geneCodeEnd+350) | length=350
GGGGGGAAGGACAGGAAAGAAATAGTGGAGCTTGAATATATGTGTATTTATTTTCTCATT
ATATTTTTATCTGTCTTCGGCTTCGGGGAAGTGTGCGTCCATCCATTCCTGGTTTATGGT
GGAGATGAAGAAGAAGAAGAAAACGTTTAATGATTCAAGGGGACTTTTTCGGTTCTCTCA
CGAGCTCACTTACTTTTGACTTTTATTATTATTATTATTTTTTTTTTTTTTTTTTTTTTT
TTTCCGGCTGTCAGTGTTGCTGTTTTGAAAGCTTTCGAAAGAAATGGTTTGGCCCTATTT
GTCTCCGGTAAACACGCATGATAATAACATTGTTCTTATTGTATCACAGT
>Tc00.1047053511823.70  | Trypanosoma cruzi CL Brener Non-Esmeraldo-like | farnesyl pyrophosphate synthase | genomic | TcChr13-P reverse | (geneCodeEnd+1 to geneCodeEnd+350) | length=350
CGGATATGAATTAAAAAAAGGGAAAGGGAAAAAATGGAAAAGGAAAAAGCAAAATGGATG
GAAAGAAGAAACAGAAACACACACATACACACACGCAAAAAAAAAAAAAGGGAAAAATGA
CTGTGTCTTTTTGCCTTTTTGGCTGTCTGTGTGCCCTGGGGTGTGCGATGTAATAGTAAC
GAGAAATAACCACACCAGAGCTGGATGAGTGGCGTGGGTGGTGCTTACTAAAAGGGGAAG
TTCACTCTGATGGTTGCCCATCAATTCTCCGTGCTTTTTTTTTTTTCAACACCACAACGA
AGAAATTAAGCAGGCGACGTTACAGAAAAGTGGTCACGAACGTGGATTCT
>Tc00.1047053508173.60  | Trypanosoma cruzi CL Brener Non-Esmeraldo-like | cis-prenyltransferase, putative | genomic | TcChr27-P forward | (geneCodeEnd+1 to geneCodeEnd+350) | length=350
GTGAGCGGCGAGGGGCAGTTTTAAGGCGATGTAAACTTTGATGGGGAGCAATAAATTAGC
CAACCAAGGGGGAAAAAGAAAGGAAGAAGAGAAAACAGTGCGTACTCTTGATGGTCCTTT
TTTCCTCGTTTTTCTTACGACTGCGTTCCTACACTACTTGTTGTGTATTCTTTATGGTGT
CTTTACCAAATTAATGGATTTTTTTTATTGGTGTGTGTTGGATACGTTTTTTTTTTTTTC
TTTGCTGCGGTCGGCGTGCCCCCTCCCGTGCTTTGTTTGTCATGCTGCAATAGCAACTAT
CAGACGCCTTGAAAAAGAGAAGAAAGGCTTGTAGCACAATCAGTTATACA
>Tc00.1047053504017.40  | Trypanosoma cruzi CL Brener Esmeraldo-like | glycine synthase, putative;with=GeneDB:LinJ36_V3.3990 (GCVT1) | genomic | TcChr18-S reverse | (geneCodeEnd+1 to geneCodeEnd+350) | length=350
TGATGATGTTGGAGGGGTTGGCGGCCCCGTACAAGCCGGTGATTGGTGGCCGGGTGGTGG
TGGTGGGCCGCACAGGGAGGAAAAGAAGAAAAAAATAAAGTAAGGGAAATAAGGCACAAG
AGAAAAGCAAATCGACACAGCGACGAAAAAGGGAGAATCGTGGGAGGTGTTGCATATCTC
ACGTGGTTCGCCTGAGGAGTTCCGGATGCGAGTCGCGATGAAATACCGCGGGGGGTAGGA
CGCATCGTGTCGATTGCTGGCTGCTCGCTATCTTGTGGGTAAACACATACTTTTTCTTTT
TTTGCGCTTCTTTCTCTCTATTTTATTCCCTTTTTTTTTTTCTCTTCTTT
>Tc00.1047053511231.50  | Trypanosoma cruzi CL Brener Non-Esmeraldo-like | glycine synthase, putative;with=GeneDB:LinJ36_V3.3990 (GCVT1) | genomic | TcChr18-P reverse | (geneCodeEnd+1 to geneCodeEnd+350) | length=350
TGATGATGTTGGAGGGGTTGGCGGCCCCGTATAAGCCGGTGATTGGTGGCCGGGTGGTGG
TGGTGGGCCGCACAAGGGGGAAAAGAAGAAAAAAATAAAGTAAGAGAAAGAAGGCACAAA
AGAAAAGCAAATCGACACAGCGACGGAAAAGGGAAAATTGTAGGAGGTGTTGCATGTCTC
ACGTGGTTCGCCTGAGGAGTTCCGAATGCGAGTCGCGATGAAATACCGCGGGGGGTAGGA
CGCATCGTGTCGATTGCTGGCTGCTCGCTATCTTGTGGATAAACACATACTTTTTCTTTC
TTTGCGCTTCTTTCTCTCTATTTTATTCCCTGTTTTTTTCTTTTTTCTTC
>Tc00.1047053507875.20  | Trypanosoma cruzi CL Brener Esmeraldo-like | glutamate dehydrogenase, putative | genomic | TcChr34-S reverse | (geneCodeEnd+1 to geneCodeEnd+350) | length=350
GATCTCTGTTGGGAAACATTGAAAAAAGAAACGATAATTTTAAAGCTGAAGGAAAACGCG
AACAATCAAATAAAGTGGTGAAAAAGAAAAAAAAAAGCTTGTGATTTTTGGTATTACAGG
AATATACAAATATCTCCGTACGCAGAAGTGCGATTTCTGTGGTGTTTGTGTGTCCGAAGG
AAATGCCGTTATATTTGCGGAATGTCTTGACATTGCTGCTTTATCTGTTTTTTTTTTTTT
TTTTTTTTTTTTCTTATTTTTATTAAAAATTTTTTTAAATATTATATTTAGTGAGGGTTT
TTGAATTAAACGCGAGGGGGGAGAATTCACGGGGATTAATTATCATAAGT
>Tc00.1047053508111.30  | Trypanosoma cruzi CL Brener Non-Esmeraldo-like | glutamate dehydrogenase, putative | genomic | TcChr34-P reverse | (geneCodeEnd+1 to geneCodeEnd+350) | length=350
GATCTCTGTTGGGAAGCATTGAAAAAAGAAGCGATATTTTTAAAGCTGAAGGAGAAAGTG
AACAATCAAATAAAGTGGTGAAAAAGGAAAAAAAACTTGTGATTTTTGGTATTACAGGAA
TATACAAATATCTCCGTACGCAGAAGTGCGATTTCTGTGGTGTTTGTGTGTCCGAAGGAA
ATGCCGTTATATTTGCAGGATGTCTTGACATTGCTGCTTCATCTGTTTTTTTTTTTTTTT
TTAAATCAAATTATTTTTAATATTATAGTGAGGGTTTTTGGATAAAACGCGAAGGGGGGC
AATTCACGAGGATTAATTATCATAAGTCGTTGATGACTACATTATTATCA
>Tc00.1047053510039.40  | Trypanosoma cruzi CL Brener Non-Esmeraldo-like | nitrilase, putative | genomic | TcChr33-P forward | (geneCodeEnd+1 to geneCodeEnd+350) | length=350
TGATTAAATGAAGATATTTGTTGGGCTGGGGCGTCAGGGTTTTTCCAAATGACTCTGCTT
AATATTTGTGTTTTTTTTTGTTTTTTGATTCTTAGGAAGGGCGGCTTGGTATTTTGGACT
ACATACATTTTTTTTTCTTTTCTTGTGAGCGTGGGTGGGTGAGATCTTCGAGTTAGGGTG
TGGTTTTGTTCCTCATCGGGTTTAATTTTTGGATATGCGTATCTGCATTTTAGGATTTTC
TAATGAATATATATCTGCCTGTTGATGCAGATAAATAAAAATGTGTTAATCATGAAAATT
ATTGCTTATTTTATTTTATTTTATTATTCTAAATGGCTGTTGGCATCATG
>Tc00.1047053507019.20  | Trypanosoma cruzi CL Brener Non-Esmeraldo-like | nitrate reductase, putative | genomic | TcChr32-P reverse | (geneCodeEnd+1 to geneCodeEnd+350) | length=350
TTGGAGGCTGCACTCTCTTCCCATGTAAAAACCACATCTTTTCAACGAGTCTTACGCTTT
AGAATTTTTCTTTGCTTTTGAAACCAGTAATTATACATGTATAGAAATGAATAAAAGTCT
CGCGAGACGGCGAAAACAAATGGAGGGGTGAGAGAGACAGAGCGACGAGCCCTCAAATTC
TTCCAATCGGTACGTGAATTTATTAGGGGGCTACGGCTTTTCGGGATATTCTTTCGCTGC
TCCTGTTGTTGCTGACGGCTTGAGTGCGGGTGCGACCAAAAATTATTTTGACCGGGAAAT
TTCCTCCTTTTCGGTGTATTTTACTTTCTTTTTTTGGCTTGAAGTCGGGG
>Tc00.1047053509967.30  | Trypanosoma cruzi CL Brener Esmeraldo-like | aspartyl-tRNA synthetase, putative | genomic | TcChr10-S forward | (geneCodeEnd+1 to geneCodeEnd+350) | length=350
TTTTTCCACCCATGCGCTTGTCATTTGTCTATGCCATTCCCACCCCTTTAGGTGTTTTCA
TTAGTTGAAAAAAGAGGAAAAAAAAAAAAAAGAAGAGAGAGAGAGAGAGAGAAACGAATG
AATGCATGATGAATGTGGCGGGCGCTGTGAGTTTTCTTTTGGACCGACGTGAACGCCAGT
GCGGCTGCCGACTGTCTGCTCCCCGCCGTCACTCTGACAGGAATGAAGGAAGAAGAACAA
TCAAAAGAAAGGGACATGCCAACGAGCCTTGAAGCACGTCTCGCATCCTTGGCCGCGCGC
TTTCAGGAGATTGAGAGGAGCGTTGTGAAGCTACGCCACATGTCTCACGG
>Tc00.1047053510777.20  | Trypanosoma cruzi CL Brener Esmeraldo-like | aspartyl-tRNA synthetase, putative | genomic | TcChr32-S reverse | (geneCodeEnd+1 to geneCodeEnd+350) | length=350
GTTCTCTTCCCTTCGCTGTCGGTTACTTTTTCGTTTTACCTCCCTGCCCACCCCATAGAA
GGTGGACCGGGAGTTTCTCTCTCTCTTTTTCTCTCAGTGTGTTTAAGTGGTTGACAGCAC
GACGGCAATTTAAATAAAAAATAACAAACAGGCAGCCACGGAGACGGTGGTGGCGGATCC
TCACGCTTGTGATTGTGATATGAGGCGGAGGCGGGGGGTTGAGAGGTGTGGCCTGCTGAG
TTTGCCGTCCCATTGTTTTGCCACCATTTAATACTCACGTTTTTTCCGCTTTTTTTTTTT
TTTTCCTGTTCTTCATGCGTTTGTCGGCAACTTCGCGTGCGGAGCTGCAC
>Tc00.1047053511229.110  | Trypanosoma cruzi CL Brener Non-Esmeraldo-like | glycyl-tRNA synthetase, putative | genomic | TcChr18-P reverse | (geneCodeEnd+1 to geneCodeEnd+350) | length=350
CCGTACCGCGGCGTGGATTTAGAACAGATGCCACGGAAAAATAACACAGAGAGGATTATG
GTCTGGCATGTGTGTGTGTGTGTGTGTGAAGTCGTCAAATGAGGCTCAATAAAATGTATT
TCTGGGGAAGGCAGGGCGAAAAGAAGAAGAAGAAAAAACGTAGGGTTCGTGTCACGGTGA
TAGTAATGCACCGCGCGCATGTGGGGCCTTTCCCTTTACATTTTGTGTGTTTGTTCTCGC
CGCATTAGATGATGCTATTATTCGCCTACTGCCATCCCCATCGTTACTCTTTCTCTCACC
GGTGACCGTTTCTCTGTCTGTCTGTCGGTGTGCGTGCTTGTGCGATGGCT
>Tc00.1047053508299.80  | Trypanosoma cruzi CL Brener Non-Esmeraldo-like | threonyl-tRNA synthetase, putative | genomic | TcChr38-P forward | (geneCodeEnd+1 to geneCodeEnd+350) | length=350
GCACATTTACCACATTGTCCAATATCTTTGCCCCCCCTCTCCTTTTTTTTTTTTTCTTTC
TTTCTATCAATATATCAATATATCTATATGTTTGTTTGTTTGTTTCTGTGTAAGTGCGTG
CGTGTGGAAGGGGTGAATTAAGCGACACACACGGTTCGTGTTGGTTTCTTAAACGTGGCA
GAGAGGGAGGGAGGGGTGGGAGGGAATCCCAATAAATAAATAAATAAATAAAAAAAAAAA
AAGAGGTGGGAAATTCTGGTTTTTCTTTTGCCTTCATATATTTATTTATATGTCTTGTAA
AATGTGTGAGCGGAGATGTCAATAGAAACAAACAAACAAAACCAAAAACC
>Tc00.1047053511181.80  | Trypanosoma cruzi CL Brener Esmeraldo-like | threonyl-tRNA synthetase, putative | genomic | TcChr38-S forward | (geneCodeEnd+1 to geneCodeEnd+350) | length=350
GCACATTTACCGCACTGTCCAATATCTTTGCCCCCCGTCCCTCACCCCCTTTTTTCCTTT
TTTCTTTTTTCTTTCAATATATCAATATATCTATATGTTTGTTTGTTTGTTTGTTTGTTT
GTTTGTTTCTGTGTAAGTGCGTGCGTGTGGAAGGGGTGAATTAAGCGACACACACACGGT
TCGTGTTGGTTTCTTAAACGTGGCAGAGAGGGAGGGAGGGAGGGAGGGGGGGAAGGAATC
CCAATAAATAAATTAAAAAAAAAAGAAAAAAAAAAGAGGTGGGAAATTCTGATTTTTCTT
TTGCCTTTATATAAATACACACAGACATATATATATCTATATCTATATCT
>Tc00.1047053506777.80  | Trypanosoma cruzi CL Brener Esmeraldo-like | seryl-tRNA synthetase, putative | genomic | TcChr27-S reverse | (geneCodeEnd+1 to geneCodeEnd+350) | length=350
TGTTGACGTTCCCGCACTGTGTTTGTTTTTCCAGTTTGTGTGAAGGTGAGGGAGAAGGAA
AAAGGGATAACGAAAAAGGAGATGGAGGAGGACAATTTACGTTTGTTTATTTTGAGAGGG
CCGTCAAGGAAATAACACGGCGAAAATATATAAAAAAGAAAAAAAAAAAAAAAAAAAAAA
AAAAAAAAAGAGGCTTTTTTGATTAGTGAAGAGAAGGAGACGACAGGGTTGGAGGAAAAG
GGTCATTCATTATTATTTTTGTTTTTCTCTCATGCATGCGTGTATGTGCTCTTGCATTGA
CGGATGCGGTGGCGGCTGGGACGGCGGAACGAGGCAAGAAGGAGGAGGAA
>Tc00.1047053509247.50  | Trypanosoma cruzi CL Brener Esmeraldo-like | methionyl-tRNA synthetase, putative | genomic | TcChr10-S forward | (geneCodeEnd+1 to geneCodeEnd+350) | length=350
CCGCGGCGTATTTTATTTTGGGTTTTGGTTGGGTTAAGGTTTTTTTTTTTTTTGTGTTTA
TTTAGGCGCGACGAGAGAGAGAGAGAGAGAGAGAGAGAGAGAAAGAAAGGAAAAAGGAAA
AGGAAGGAAGAATATAAAGAAAAAAATTTAAAGAAAAACAAACAACAACAACAACAAATA
GTATTTGACATGAAACTAGCGGTAGAAGAAATACACATGTGTCTTTGTGTGTGTGTATGC
ATGGGGTGAAAGAGAGGCGTTTTTTTTTTATCTTCTGCCTCTTGGGTATTTTTGCAGTCA
AGCATGTGGGCCTGACGGTGTTGTACATCTACACGCAGATGTGCAGATGT
>Tc00.1047053504257.70  | Trypanosoma cruzi CL Brener Non-Esmeraldo-like | valyl-tRNA synthetase, putative | genomic | TcChr32-P reverse | (geneCodeEnd+1 to geneCodeEnd+350) | length=350
ACGTGTGAGGAACGCCCAACAACGCACGCACGCACGCACAAATAAAGCTTAAGGAAGGTC
AAATGAGGCAAGAGAAGCAACAAGAGACGTGCAATTCTTTAAACATTGGGATGCTAAATT
GATTTAAACGGTCACCTTTGTTGCTATTGTTATTTGTAGGGGAAACAGAGGGGGGTGGAA
AAAAGGAAACAGAAAATGCCGTTCGGTTTTGTAACAATCCCAAGAACACAATTGGGTCAA
CTAATGTTTTGTGCGAATTTTCTGTGAGTTGTGTGCGTGAGAAATATTTTTTCCCTTCTT
TGGGGCGAATTTTGTTTGTCCTTTTTTTCTTGTGTGTCTGTTTTCAGCCT
>Tc00.1047053509167.100  | Trypanosoma cruzi CL Brener Esmeraldo-like | valyl-tRNA synthetase, putative | genomic | TcChr32-S reverse | (geneCodeEnd+1 to geneCodeEnd+350) | length=350
ACGTGTGAGGAACGCCCAACAACGCACGCACGCACAAATAAAGCTTAAGGAAGGTCAAAT
GAGGCAAGAGAAGCAACAAGAGACGTGCAATTCTTTAAACATTGGGATGCTAAATTGATT
TAAATGGTCACCTTCGTTGCTGTTGTTATTTGTAGGGGAAACAGAGGGAAAAAAAAAAAA
GAAAGGAAACAGAAAATGCCGTTCGGTTTTGTAACAATCCCAAGAACACAATTGGGTCAA
TTAATGTGCGAATCTTCTGTGAGTTGTGTGCGTGAGAAATATGTTTTTCCCCCTTTGGGG
CGAATTTTGTTTGTCCTTTTTTTCTTGTGTGTCTGTTTTCAGCCTTCCCC
>Tc00.1047053504137.10  | Trypanosoma cruzi CL Brener Esmeraldo-like | isoleucyl-tRNA synthetase, putative | genomic | TcChr37-S forward | (geneCodeEnd+1 to geneCodeEnd+350) | length=350
CGTCGAACGTTCGGCGTTGGTTGTCGACATGCCCTTCCTACATCCTACTTTTTTTTTTTT
TTTTTCTTGTTCTTTATAGAATTTATTGCTTGCCCTTTTTTTTTTTTTTTTTTGGCGTGT
GTGTGTGTGTGTTTTGTTGGTTTTATTTAACCACATCGATTTCAATGAGCTCCCGTTTTC
CGCATATTCATTTTTTTTTTTTTTTGCTTGTTGTTGTTGTTGTAGCAGGCACATGGGCTG
TGGTATTTGATCCCCGACGTGGCGAAGAATTATGCAAGAGTAAGGTGAGGCAAAGACCGG
AATAAAATCAATGAAGCAAAATAAAAAAAAAAAAAAACGAAAACAAAAGA
>Tc00.1047053509797.40  | Trypanosoma cruzi CL Brener Non-Esmeraldo-like | isoleucyl-tRNA synthetase, putative | genomic | TcChr37-P forward | (geneCodeEnd+1 to geneCodeEnd+350) | length=350
CGTCGAACTTTCGGCGTTGGTTGTCGACATGCCCTTCCTACTTCCTTTTTTTTTTTTTTT
GGCGTGTGTGTGTGTGTGTTTTGTTGGTTTTATTTAACCGCATTGATTTCAATGAGCTCC
CGTTTTCCGCATATTCATTTTTTTTTTGCTTGTTTTTGTTGTTATTGTTTTCTTTGTCTC
CATTTCCACAATTTTTTGTTTGTTGTTGTGTGTAATGTGTTCAGTACTGGAGGGCCAGCC
AATGCTGTTCGATGTGCGTTGCTTTTTTCTTCTTGTTTGTTTGTTTGTTCCGCCCGTTTG
TTTTGTTGTTGTTGTTGTCGTTGTGGCAGGCAAATGGGCTGTGGTATTTG
>Tc00.1047053503815.20  | Trypanosoma cruzi CL Brener Non-Esmeraldo-like | lysyl-tRNA synthetase, putative | genomic | TcChr32-P reverse | (geneCodeEnd+1 to geneCodeEnd+350) | length=350
AATCCCTTTTTTTCGGGAATTTCTCTTTTTTTTTTTGCCTGTTCGTGCTGTGTTTCTGGG
ATGATGTGTAATGCTGCTTGTGGTGATGGTGGATGGGTGGGCGGGGGGACTTTTCGCATC
CTTCTTTTTTCCGTCTTTGGTGTTGCTGTTGGCTGTGGTTTGGATTGCGGTTTTGCTGCC
ATGTAGAGTTGCAGTGACAATGATATGCGGAGGGGGGTGAGGAGAGAAATCATGGATGGC
GGCCCGTGCGCCTTTCACTTTTTTCCGTCATGAATTTCTTTGCTTTGTTTTTTTGTTATT
TTATTTTATTATTTTTTCCATGGAACTGTTTCTTGTGGTTTGTGTCCTGC
>Tc00.1047053505807.120  | Trypanosoma cruzi CL Brener Esmeraldo-like | lysyl-tRNA synthetase, putative | genomic | TcChr32-S reverse | (geneCodeEnd+1 to geneCodeEnd+350) | length=350
AATTCCTTTTTTTGCGGGATTTTTTTTTTTTTTTGCCTGTTCGTGCCGTGTTTCTGGGAT
GATGTGTAATGCTGCTTGTGGTGATGGTGGATGGGTGGGCGGGGGGGGCTTTTCGCATCC
TTCTTTTTTCCGTCTTTGGTGTTGCTGTTGGCTGTGGTTTGGATTGCGGTTTTGCTGCCA
TGTAGAGTTGCAGTGACAATGATATGCGGAGGGGGGTGAGGAGAGAAATCATGGATGGCG
GCCCGTGCGCCTTTCACTTTTTTCCGTCATGAATTCCTTTGCTTTGTTTTGTTGTTATTT
TATTTTATTATTTTTTCCATGGAACTGTTTCTTGTGGTTTGTGTCCTGCG
>Tc00.1047053508971.30  | Trypanosoma cruzi CL Brener Non-Esmeraldo-like | lysyl-tRNA synthetase, putative | genomic | TcChr19-P forward | (geneCodeEnd+1 to geneCodeEnd+350) | length=350
AACTCCGTCACCCCCACCACCCACCAGCTCTCAATGTTAACACCGCACAGCGCAAAGATG
AACATTTGAGACACGGCGAGCATCATTATACTAGGAAATCTGCAGGGGTGCGGTGGAAGC
AGCGAAGAGCCAACAACAAGCAAACAAAAAACAATCAAAAAAATATGGGACGATAAATGA
AACGCTTTTAAACTGGGTGGTGACGGGGGATGACCTTTGCACCATCACAGCGCCACATCT
GTGCGTCTGGCATGCCTGCTCCACCTCAACTTCAGCACGAAGAGCAAGCAAGCAAGAAGG
AAAAATAAAAACAAAAATAAAAATAAATAATTGCGAAACAACAACAACAA
>Tc00.1047053503939.80  | Trypanosoma cruzi CL Brener Non-Esmeraldo-like | prolyl-tRNA synthetase, putative,bifunctional aminoacyl-tRNA synthetase, putative | genomic | TcChr40-P forward | (geneCodeEnd+1 to geneCodeEnd+350) | length=350
CTAGCCAGGGATGTGAGCAGGTAAGGCTATAGGAAAAGGCATTGGAAAATAAATGACAAG
GCTGATGAATTGCGGAGAGAATTCTCGCGGGAAGGAAATCAGAATGATGTGGGAGAGATG
AAAGGAAAAAAAAAAATAATAAAAGAATGGCAACACGTAAACTGCGGTGATATGCGGCTT
TTATGATATGCAGACCCAAAGGGGAAAGCCCTTTTTTTTTTTTTTTTTTTTGCATGCTAA
ATATGACTGTAATTATATGGCGTTGTTTTGGTGTTGGAGGTGCTTGCATACTCCTTTTTT
CCTTCTTTTTGTATGTCTTAATGATGGGTTGCGTCCGGCATGTACCATTT
>Tc00.1047053509805.130  | Trypanosoma cruzi CL Brener Esmeraldo-like | prolyl-tRNA synthetase, putative,bifunctional aminoacyl-tRNA synthetase, putative | genomic | TcChr40-S forward | (geneCodeEnd+1 to geneCodeEnd+350) | length=350
GTAGCCGGGGATGTGAGCAGGTAAGGCGATAGGAAAAGGCACGGGAAAATAAATGAAAAG
GCTGATGAATTGCGGAGAGAATTCTCGCGAGAAGGAAATCAGAATGATGTGGGAGAGATG
AAAGAAAAAAAAAAATAAAAGAATGGCAACACGTAAACTGCGGTGATGTGCGGCTTTTAT
GATATGCAGACCCAAAGGAGCGAACCCTTTTTTTTTTTTTTTTTGCATGCTAAATATGAC
TGTAATTATATAGCGTTGTTTTGGTGTTGGAGGTGCTTGCATACTCCCTTTTTCCTTCTT
TTTATATGTCTTAATGATGGGTTGCATCCGGCATGTACCATTTTTTTTTT
>Tc00.1047053507019.40  | Trypanosoma cruzi CL Brener Non-Esmeraldo-like | histidyl-tRNA synthetase | genomic | TcChr32-P reverse | (geneCodeEnd+1 to geneCodeEnd+350) | length=350
GAAGAGGGAGGATGCCGGTGTGCGGGAAATACCAAAAAGAGCAAAAAAAGGAAAAAAAAA
GAGGCAAATAAAAAACTGTAGAAAACAACAACGAAAGATGGGCAATAGAAGGCGAGAGTG
TTTTGATAGCAGATATAACTGAAGAGCATTTGAAGCGGGAGGACGAGGAGTGAAGGGGAG
TCGTGTAAGAAATAAATACAAATATCGGATGTAGCTGGAGCCAAAGTGCGTGTGGCCTGA
CTGTGTGCAATGACGAGTGGGCCCGTGGAGGCTTCGATGCTGTTTCCCGGTGAGACCTCT
TTTACCCCCTTTTTTTGGCACGCAGAATCGTAGAGCACACGTGTCGAACG
>Tc00.1047053506127.30  | Trypanosoma cruzi CL Brener Esmeraldo-like | phenylalanyl-tRNA synthetase, putative | genomic | TcChr39-S forward | (geneCodeEnd+1 to geneCodeEnd+350) | length=350
CGGAAAGAAGAAGAAGGTGAATAGGGAACAGTGAAGTTGTAAGCGTAATTTTAATGATTT
CTTTCTCCAGATGAGGTAAGAGGCTTGTCTTCTCTTCTTTTTTTTTTTTTTTTTTGTGTG
TGTGTAGTTGTCTGCGTTCCTGTCCTTCTGGTGGAGGGTGCGGTGAGGAGGGGGAGCGTT
CAACAACGGCCCGGAACAGAAAAGACAGGAAACGCGGACAAAAATCATAGCGGATGATAA
TTAACTTTTTGTGTGGGTGAGTTTTACCATTGAATAAAAATGCAGGCGCACTTTGGGCTG
CGGAGGCCCCCGAGATGACTGTGAAGGAGGGGAAGAAGAAAAAAAGGGCA
>Tc00.1047053508271.10  | Trypanosoma cruzi CL Brener Esmeraldo-like | phenylalanyl-tRNA synthetase, putative | genomic | TcChr39-S forward | (geneCodeEnd+1 to geneCodeEnd+350) | length=350
CGGAAAGAAGAAAAAGGTGAATAGGGAACGCGTGGAAAGCGTCTGATGAAAGGGAACAGT
GAAGTTGTAAGCGTAATTTTAATGATTTCTTCCTCCAGATGAGGTAAGAGGCTTCTCTTT
TCTTCTTTTTTTTTTTTTTTTGTGTTTGTGTGTGTACTTGTGTGCGTTCCTGTCCTTCTG
GTGGAGGGTGCGGTGAGGAGAGGGAGCGCTCAACAACGGCCCGGAACATAAACGACAGGA
AACGCGGACAAAAATCATAGCGGATGATAATTAACGTTTTGTGTGGGTGAGTTTTATCAT
TGAATAAAAATGCAGGCGTACTTTGGGCTGCGGAGACCCCCGAGGTGACT
>Tc00.1047053509937.180  | Trypanosoma cruzi CL Brener Non-Esmeraldo-like | tyrosyl-tRNA synthetase, putative | genomic | TcChr11-P forward | (geneCodeEnd+1 to geneCodeEnd+350) | length=350
AGAGGTACGTGTTTGAGACATTTCTCTTTTCGTTGGGTTTTCGGAGGATAAAAAGTGTGC
ATGTGTGTCTGTGTGTGTTTTTGTGTATTTGGGAGGAATGCGAAGGGAGAGAGATAGAAG
GGGAGAAAAAAGGAAACAAAAACAAGAATGAATAAATGATATTTCAGTGATCAACATTTG
AACTTAACGGATTAAAAATAATTTGCTTTGTTCAGAGGAATAGGGATGTTAGGATGACCA
CGATACATTCCATGCGTTTTTGGCCCAGACAGCAGACGGCTGCGTACGTTTTCTTTTTTC
TGGTGTTTTTTTTTTTGCTGCAACTCACCCCGCACCTTTTATGCGGTTGC
>Tc00.1047053506375.10  | Trypanosoma cruzi CL Brener Esmeraldo-like | tryptophanyl-tRNA synthetase, putative | genomic | TcChr22-S forward | (geneCodeEnd+1 to geneCodeEnd+350) | length=350
ATGCCGGCAGGAGGGAGGAAGGGATGATGGGGGAGAGAGGGCGCACATGCAACGGGAGTG
GTGTGGCTGAGTGTGGTGTCCGTGAAGATGATGCATTTAGGTGGGGGCGTGCTGGTTGTT
GTGGTACCCACCGCGTATATTTGTTTGCTGTGGCTTCTGCTGGACTGCACGTGAACGCCT
GGTGTTCCCCTTGCAGTTGTACAAGAAGTATTTTACACCAACAGTAGATAGGGGACTATT
AGGCTGCAATGGGGCGGGGGCCGCACCACGATGGCACGCGCCACGGGAAGGAGGGCCGCG
GGGTTTTCCGAGGGAGAAGGGGTGCGACACGACCTTACGAAAACGTTGAT
>Tc00.1047053506375.60  | Trypanosoma cruzi CL Brener Esmeraldo-like | tryptophanyl-tRNA synthetase, putative | genomic | TcChr22-S forward | (geneCodeEnd+1 to geneCodeEnd+350) | length=350
ATGCCGGCAGGAGGGAGGAAGGGATGATGGGGGAGAGAGGGCGCACATGCAACGGGAGTG
GTGTGGCTGAGTGTGGTGTCCGTGAAGATGATGCATTTAGGTGGGGGCGTGCTGGTTGTT
GTGGTACCCACTGCGTATATTTGTTTGCTGTGGCTTCTGCTGGACTGCACGTGAACGCCT
GGTGTTCCCCTTGCAGTTGTACAAGAAGTATTTTAGACCAACAGTAGATAGGGGACTATT
AGGCTGCAATGGGGCGGGGGCCGCACCACGATGGCACGCGCCACGGGAAGGAGGGCCGCG
GGGTTTTCCGAGGGAGAAGGGGTGCGACACGACCCTACGAAAACGTTGAT
>Tc00.1047053510647.30  | Trypanosoma cruzi CL Brener Non-Esmeraldo-like | tryptophanyl-tRNA synthetase, putative | genomic | TcChr36-P reverse | (geneCodeEnd+1 to geneCodeEnd+350) | length=350
AATGGACCTTCTGCTATCGATTTTCATTCTTTTTTTTTTTTTTTTCTTATATATTTATAT
ATAAGGTCAAAATGGATAACTAAGAGACGAAGTTAACTGGTTCCTATTTTTGTGCCTTTC
TGTTGGCTGACTGACGAGGGAAAACAGAGGAGTTTTTTTCTTTTTTCGGCTGTGTTCTTT
GGTGTGTTGTGTTGCTTATGTTTTTTTTCTCTCTCTCTCTCTTTTTCTCCGGGTTTATGT
TGTTGGGCATGTCTGTAACTCTTTGTGCTCTTTTTTGTCTTTGAAAGAAGAAAAGGGTGA
GGGTAAGGCGGGAGTGGAGGGAGGGGGGGGGGGCGCGCAGGGTACTTCAT
>Tc00.1047053510671.20  | Trypanosoma cruzi CL Brener Non-Esmeraldo-like | tryptophanyl-tRNA synthetase, putative | genomic | TcChr22-P forward | (geneCodeEnd+1 to geneCodeEnd+350) | length=350
ATGCCGGCAGGAGGGAGGAAGGGATGATGGGGGAGAGAGGGCGCACATGCAACGGGAGTG
GTGTGGCTGACTGTGGTGTCCGTGAAGATGATGCATTTAGGTGGGGGCGTGCTGGTTGTT
GTGGTACCCACCGCGTATATTTGTTTGCTGTGGCTTCTGCTGGACTGCACGTGAACGCCT
GGTGTTCCCCTTGCAGTTGTACAACAAGTATTTTAGACCAACAGTAGATAGGGGACTATT
AGGCTGCAATGGGGCGGGGGCCGCACCACGATGGCACGTGCCACGGGAAGGAGGGCCGCG
GGGTTTTCCGAGGGAGAAGGGGTGCGACACGACCTTACGAAAACGTTGAT
>Tc00.1047053503833.40  | Trypanosoma cruzi CL Brener Esmeraldo-like | 40S ribosomal protein S2, putative | genomic | TcChr40-S forward | (geneCodeEnd+1 to geneCodeEnd+350) | length=350
CTGGGTATCTCCTGGTACAACATTTGGGTTGCGTTTTTTTTGTTTTTTACAGCGCCACCT
GCGTGCTCTGTTTGTGTGTGTTGGTGGATTTTACGGGCATTTTTGTGCCTGTTGGTTTCT
TCGTGAATGAGATGGTTTGTGTTGTTCATTTGTCATGAGGAACGCTCTTTTTTTTTTTTT
TTTTTTTTTGTGTGTGTGTGTGTGTGTGTGTTTGTGTTTCTTTTGTGTATCGTGTTGGAA
AATTTAAAATTTTAATGCGAATGATCCTAAAGAAAAGTTTACGAGCGTAAATGAACTTCA
AGAACAGGGTGAGTGAGGCGAAAGGCGAAGTAAAGGGACCTAGCCGTCAG
>Tc00.1047053506213.60  | Trypanosoma cruzi CL Brener Esmeraldo-like | 40S ribosomal protein S2, putative | genomic | TcChr40-S forward | (geneCodeEnd+1 to geneCodeEnd+350) | length=350
GAGTGAGACAGCTGTAGCACTAGCTGCAAACGTTTTTTAATTTTGTTATTTTTGTTTTTT
AGTAGTTTGCATAAAAACTAGGACATATAGTTTTTTTTTTTTGTGCACGGGTTCGTTTTC
CTATGAGGCTTTGTTGTCGTCGTTGACTTAAACAGTACGCCCTGTTCTTTTTTTTTTTAT
TTTTTTGTTACATATATATATATATATTAATTAATAGTAAACATTTTTGGTGCTGGCAGC
CGGCATGCGCCGTGTGGTCTGTTTTTATTTTAGCCGCAAGTCAATTCGTTGGATTAGCTG
CGCTCGTAATGTGAATGTGGATGCTGGAGATGGTTCTCGTGAAAGGGGCG
>Tc00.1047053511287.120  | Trypanosoma cruzi CL Brener Non-Esmeraldo-like | 40S ribosomal protein S2, putative | genomic | TcChr40-P forward | (geneCodeEnd+1 to geneCodeEnd+350) | length=350
CTGGGTATCTCCTGGTACAACATTTGGGTTGCGGTTTTTTTTTTGTTTTTTACAGCGCTG
TCTGCGTGCTCTGTTTGTGTGTGTTGGTGGATTTTACGGGCATTTTTGTGTCTGTTGGTT
TCTTCGTGAATGAGATGGTTTGTGTTGTTTATTTGTCATGAGGGACGCCCCTTTTTTTTT
TTTTTGTGTGTGTTTCTTTTGTGTATCGTGTTGGAAAATTTTAAATTTTAATGCGGATGA
TCGTATAGAAAAGTTTACGAGCGTAAATGAACTTCAAGAACAGGGTGAGTGAGACGAAAG
GCGAAGTGAAGGGACCTAGCCGTCAGCGCCCACTCAAAGAGAATAAGCGT
>Tc00.1047053511287.40  | Trypanosoma cruzi CL Brener Non-Esmeraldo-like | 40S ribosomal protein S2, putative | genomic | TcChr40-P forward | (geneCodeEnd+1 to geneCodeEnd+350) | length=350
GAATGAGACAGCTGTAGCACTAGCTGCAAACGTTTTTTAATTTTTTGATTTTTATTTTTG
TTTTTAGTAGTTTGCATAAGAACTAGGACATATAGGTTTTTTTTTCTTTGCACGGGTTCG
TTTTCCTATGGGATTTTTTTGTCGTACTTGACATAAACAGTACGCCCTGTTCTCTTTTCT
TTTTTGTTCTATATTGTTTCTAAGCAATAGTAAACACTTTTGGTGCTGGCAGCCGGCATG
CGCCGTGTGGTCTCTTTTTATTTTAGCCGCAAGTCAATTCGTTGGATTGGCTGCGTTCGT
AATGTGAATGTTGATGCTGGAGATGGTTCTCGTGAAACGGGCGATGGATC
>Tc00.1047053430605.29  | Trypanosoma cruzi CL Brener Esmeraldo-like | 40S ribosomal protein S3, putative | genomic | TcChr7-S forward | (geneCodeEnd+1 to geneCodeEnd+350) | length=350
GAAGGAGAGTGGGGGTACTTGGAACTCAGATACTACAAGTATAGTACAAAATACGCCGGT
GTTTCTGCGTTCTCTCTTGAATTCCCCTTTTCTTTCTTTATCTTTGCATGGTGTTGATAC
TTCACTTGCTGTTTTGGTTGTTGTTTTTTTTTGTCGTTGAGTCATTTCTGCTCTCTGAAC
TCAATTATTATTACTTTTTATTATTATTTTCTTTCTTTTATGGTTAAAAATGTCTTTCCC
CCGTTGTGTCTCCACTGCATAGGAAAAGCAGATGCTCCCATGCATTCATTCATGTTTTCC
TTCTCGATATGCATGGATTTCTATTTGCTCTTTTTCCCCCCACCTTTTTT
>Tc00.1047053504021.109  | Trypanosoma cruzi CL Brener Non-Esmeraldo-like | 40S ribosomal protein S3, putative | genomic | TcChr37-P forward | (geneCodeEnd+1 to geneCodeEnd+350) | length=350
GAAGGATGCACATGGAACACAGCTGCCCCAGTATTGCATACGTCTTTGCTCCTTTTTTGA
TAGTTCCATTTTTGTTTTTGTTTTTGTCGTTTTTTTTTTCTTTGAATTTTTTCTAATCTG
ATGACTTGGTACTTGATCATTGTGTTCATCTTGGAAGAAAATCGCCGGCTCCGTTACTTC
TCTGTTGAGGTGGGCAGAACACCATAACATTTTTCTTTTCTTTTTTCTTTTTTTTTCTTT
CTGTGGTGTGCGTGTTTCTGCACAGCGTCTTTTTTTTCTTCTTGGAGGCTTCTCCTTCGG
CCTGCGTGTTGCCTCTGGGGAGGATCAAAGCAGGCAATAAAGGGACATAA
>Tc00.1047053509353.30  | Trypanosoma cruzi CL Brener Non-Esmeraldo-like | 40S ribosomal protein S3, putative | genomic | TcChr7-P forward | (geneCodeEnd+1 to geneCodeEnd+350) | length=350
GAAGGAGAGTGGGGGGTACTTGGAACTCAGATACCACAGGTATAGTACAAAATACGCCGA
TGGCTCTGCGTTCTCTATTGACTTCCCCTTTTTCTTTCTTTATCTTTGCATGGTGTCGAT
ACTTCACTTGCTGTTGCGGTTGTTGTTTTTGTCGCTGAGTCATTTCTGCTCTCTGAACTC
AATCATTATTACTTTTTATTATTATTATTATTTTTTTCTTTTGTGGTTAAAAATGTCTTT
CCCCCGCTGTGTCTCCGCTGCTTAGGAAAAGCAGATGCTCCCATGCATTCATTCATGTTT
TCCTTCTCGATATGCATGGATTTCCATTTGCTCTTTTCCCCCATTTTTTT
>Tc00.1047053503635.59  | Trypanosoma cruzi CL Brener Non-Esmeraldo-like | 40S ribosomal protein S3A, putative | genomic | TcChr38-P forward | (geneCodeEnd+1 to geneCodeEnd+350) | length=350
GCCTTCCATGTGGAGGAAGGATGTGTGATGTGAAAGCTCTTTGTTCTTTTTTCTTTCTAT
TTTGAAACGGTGATTCCGCATATATATATTAAAAGCAAAGAGCGGGCCCTCTTTCTCGGA
TTTAGAGGAGGTTGTTGCGTGGCATCCTCTTTTCATCGAATTTATTAGCTTCTTTATATA
TATTATGCTTACATGTGTTTTTATATTTACTTCTGCCTTTGTTTCCTAATTGTTTGCGCA
TTTCTATGGGCGTCTTGGTGGGCAGAAAGGAGGTGAGGGCCTAAAAAAAACAAAAAAGAA
GGAACGATGGTGTTGATTGGTGGATTCACGGAGTGGGCGCATCTGCGGCT
>Tc00.1047053503635.68  | Trypanosoma cruzi CL Brener Non-Esmeraldo-like | 40S ribosomal protein S3A, putative | genomic | TcChr38-P forward | (geneCodeEnd+1 to geneCodeEnd+350) | length=350
GCCTTCCATGTGGAGGAAGGATGGGCTGTCATGGAACATCTTTCTCTCCTATTTGTTTGA
AGGTTGCGTCATTTTTCCTTTCTTTCTTTCTTTCTTTTTTTTTTTTTTGTTATTTCCACA
TCATACACGCAAAAAAAAAAAAAAAAGGAAGATTGAGTGGCTTGTGCTCTATGATTTCTT
GTAATTTTTTGTTTATTTTTACTTTTGCAGAATTATTTATCCGACTGCTTTTGCTTCTTT
TTTCCCATTCATCTGGTCTTGGGTATAGAGCATACACACACACACGTATAGCTCTCTTCG
TCAGTCATGACGCTCGGGAAGAACAAGCGCATCAGCAAGGGCGGCAAGCG
>Tc00.1047053511001.18  | Trypanosoma cruzi CL Brener Esmeraldo-like | 40S ribosomal protein S3A, putative | genomic | TcChr38-S forward | (geneCodeEnd+1 to geneCodeEnd+350) | length=350
GCCTTCCATGTGGAGGAAGGATGTGTGATGTGAAAGCTCTTTGTTCTTTTTTCTTTCTAT
TTTGAAACGGTGATTCCGCATATATATATATATATATATATATATATATATATATATATA
TATATATATATATATATATATATATATATATATTAAGTGTAAAGAGCGGGCCCTCTTTGT
CGGATTTAGAGGAGGTTGTTGCGTGGCATCCTCTTTTCATTGAATTTATTTGCTTCTTTA
CATTTATTATGCTTACATGTGTTTTTATATTTACTTCTGCTTTTGTTTCCTAATTGTTTG
CGCGTTTCTATGGGCGTCTTGGTGGGCAGAAAGGAGGTGAGGGCCAAAAA
>Tc00.1047053509683.117  | Trypanosoma cruzi CL Brener Non-Esmeraldo-like | 40S ribosomal protein S4, putative | genomic | TcChr14-P reverse | (geneCodeEnd+1 to geneCodeEnd+350) | length=350
GTGCAGAGCAACTTTGTTTTTAATTTTATTTTGATTATTTTTCTTTTTTTGCATTCGTGA
ACTTTTCTGTGCATGTTTTCAAGATGCTCCTCTTCTTGACGGTTTGTACGTCCGTGTCGC
CGCGCACACAATGAAGTTGCAGTATTTGTGTTTTTAATTTTTGCAATCACCTTTTTTTTT
TGTTTTTGTTTCCCCTTTTCGTTTGTAATCAACACACTACACTGAAATATATATATATAT
ATATACGCACACACACACACGAGGGAATATACTTTACGGGAGTGAACAGTTAAGGCTTCC
TTTGTTACTGTACAGCTAGACGCCAAGAAGCGCATAATACCTCTTGTTTT
>Tc00.1047053511051.39  | Trypanosoma cruzi CL Brener Esmeraldo-like | 40S ribosomal protein S4, putative | genomic | TcChr14-S reverse | (geneCodeEnd+1 to geneCodeEnd+350) | length=350
GTGCAGAGCAACTTTGTTTTTATTTTTATTTTTCTGATTATTTTTCTTTTTTTGCATTTG
TGAACTTTTCTGTGCATGTTTTCAAGATGCTTCTCTTCTTGACGGTTTGTACGTTCGTGT
CGTCGCGCACACAATGAAGTTGCAGTATTTGTGTTTTTAATTTTTGCATTTACCTTTTTT
TTTTTCGTTTTTGTTTCCCGTTGTCGTTTGTAATCAACACACTACACTGAAATATATATA
TATACGCACACACACACGAGGGAATATACTTTACAGGAGTGGATAGGTAGGGCTTCCTTT
GTTACTGTACAGCTAGACGCCAAGAAGCGCATAATACCTCTTGTTTTTTT
>Tc00.1047053511051.50  | Trypanosoma cruzi CL Brener Esmeraldo-like | 40S ribosomal protein S4, putative | genomic | TcChr14-S reverse | (geneCodeEnd+1 to geneCodeEnd+350) | length=350
GTTTGTTCTTTACTGGTGATGGGTGATGCTAATGGTTCCCTTTCTTTTTTGAACCTGTTT
TATTCATTTCCATTTAAAAAGAGAATTTTTTTTCTTGCTTCTATATTGCCGTTAGCGTGG
TAGCGGGAACCCTTATTATTATCATTCTGTGAGGTAGCCGATCGTTTTTCATTAGCACTC
TTTTTCTTTTTTTTTTTTTTTTTTTTTTTTTTTGGTTGTTGTTTTACGTTTACTTTTCTT
TATCTGATAGTGAGTTGCAGCTCTTTGTCATTATGACCAAGAAGCACCTGAAGCGCCTTT
ATGCCCCCAAGGACTGGATGCTGAGCAAGCTCACGGGCGTGTTTGCTCCA
>Tc00.1047053506297.150  | Trypanosoma cruzi CL Brener Non-Esmeraldo-like | 40S ribosomal protein S5, putative | genomic | TcChr27-P reverse | (geneCodeEnd+1 to geneCodeEnd+350) | length=350
AGAATAGGGCGGAATCAATGCAATGAACCTTTGGTGTTTTTTCTTTTTCTTTATTTGCAC
TTTTTATTTTACCGCTTGTCTTTTCATTTTGCTGTGTGTGCTGTCTACTGACAATATTCT
CCGTGGAAGATGTCATTTTGTTATGGTGTGATGTTGGTTGACGCGTCGCTGTCTTTTACT
TTTTCTTGAGTTGGGGCTAGGAAAAAGAGATAAGTGATGAGCGCAAAGGCCCCGAAGCTT
TTCAACAAGTGGTCCTACGAGAACCTCCAGACGACGGAGATTGCTCTCAGCGACCACATT
TCGAAGACGGCAACGTATGTGCCCCACTCCGCTGGCCGCTGGCAAAAGAA
>Tc00.1047053506297.160  | Trypanosoma cruzi CL Brener Non-Esmeraldo-like | 40S ribosomal protein S5, putative | genomic | TcChr27-P reverse | (geneCodeEnd+1 to geneCodeEnd+350) | length=350
AGAATAGGGCGGTTTGTCAATTCACTGTCGTCTTTCTTCCTGTCTCCAATCGTTTTTTTT
TTTTTAATTTACACTTTTTTTTTGTTTAGCTTTATGTACCTCCACACAGGCATAAGTGTG
AGGGCGAAGCGCCTGCTGAAGGACACAGAGGTCATTTCTTTCTGTTGTTTTTGTCTTTTC
CCCCCCTCTTTATGAATAGTTGTGGTGCTTTGTTGCAAGGTGGAGTGTGGGTTTTGGGGG
TTTCTGTGCTTGTACGGGATGGGTTTTGGTAATGCACAGGATATTTTTGCCCAGTCTTTA
CAAGAAGAGCGTCTTGCAAAACTTTGTGATGACAACGCGTTTGTAAATGT
>Tc00.1047053510101.170  | Trypanosoma cruzi CL Brener Esmeraldo-like | 40S ribosomal protein S5, putative | genomic | TcChr27-S reverse | (geneCodeEnd+1 to geneCodeEnd+350) | length=350
AGAATAGGTCGGTTTGTCAATTCACTGTCGTCTTTCTTCCTGTCCCCAATCGGCTGTTTT
TTTTTAATTTAATTTTTTTTTTTTTTTTTTTTGGTTTGTTTAACTTTATGTACCTGCACA
CGGGCATAAGTGTGAGCGCGAAGCGCCTGCTGAAGGACACAGAGGTCATTTCTTTCTGTT
GTTTTTGCCTTTCCCCCCCCTCTTTATGAATAGTTGTGGTGCTTTGTTGCAAGGTGGAGT
GTGGGTTTTGGGGGTTTTGTGCTTGTACGGGATGGTTTTCGGCAATGCACAGGATATTTT
TGCCCAGTCTTTACAAGAAGAGCGTCTTGCAAAACTTTGTGATGACAACG
>Tc00.1047053510101.180  | Trypanosoma cruzi CL Brener Esmeraldo-like | 40S ribosomal protein S5, putative | genomic | TcChr27-S reverse | (geneCodeEnd+1 to geneCodeEnd+350) | length=350
AGAATAGGGCGGAATCAATGCAATGAATCTTTGGTGTTTTTTGTTTTGTTTTTTTTACAT
TTTTTATTTTACCGCTTGTCTTTTCTTTTTGCTGTGCGTGTTGTCTACTGACAATTTTCT
CCGTGGAAGATGTCATTTTGTTAAGGTGTGCTGTTGGTTGACGCGTCGTTGTCTTTTATT
TTTCTTGAGTTGGGACTAGGAAAAAGGGATAAGTGATGAGCGCAAAGGTCCCGAAGCTTT
TCAACAAGTGGTCCTACGAGAACCTCCAGACGACGGAGATTGCTCTCAGCGACCACATTT
CGAAGACGGCAACGTATGTGCCCCACTCCGCTGGCCGCTGGCAAAAGAAG
>Tc00.1047053506241.170  | Trypanosoma cruzi CL Brener Non-Esmeraldo-like | 40S ribosomal protein S6, putative | genomic | TcChr39-P forward | (geneCodeEnd+1 to geneCodeEnd+350) | length=350
GCAAATGGAGGAAGCTGTTTTTTTTTTTAATTTTTTATTTTCTCATTTTTGTCTTGTTTT
GTTTTTTTTGCAATAAAAAAAGAAAATGTCAAAATTTTATAAGAAGGCAACAAAATAATT
ATGCGGCTGTGCGGGGGGAGGAGTGGGGACCCTCTCGTTGTGCCGCCTTTTTCTTTCCCC
ATTGCTTGCACGGGAATGCAGATGTATTTATTTATGTTTCTGCCCTTTTTCTAAACGCTT
CTTTCTTGTTTTTTTTTTGTCGTTGCAGGTTTAATTCGGGGCGTGCGGGAAGGTAGGGAA
GCCCGACGATGTCGCGCCGTGTCTTTGCGCGGAACATGGGCGGCGAGATC
>Tc00.1047053510769.49  | Trypanosoma cruzi CL Brener Esmeraldo-like | 40S ribosomal protein S6, putative | genomic | TcChr39-S forward | (geneCodeEnd+1 to geneCodeEnd+350) | length=350
GCAAATGGAGGAAGCTGTTTTTTTTATTTTTTATTTTCTCATTTTTGTCTTGTTTTGTTT
TTTTGAAATAAAAAAAGAAAATGCCAAAATTTTGTAAGAAGGCAATAAAATAATTATGCG
GCTGTGCGGTGGGAGGAGTGGGGACCCTCTCGTTGTGCCGCCTTTTTCTTTCCCCATTGC
TTGCACGGGAATGCAGATGTACTTATTTATATGTTTTTGCCCTTTTTCTAAACGCTTCTT
TTTTTTTTTTTTTTTTATCGTTGCAGGTTTAATTTGGGGCGTGCGGGAAGGTAGGGAAGC
CCGACGATGTCGCGCCGTGTCTTTGCGCGGAACATGGGCGGCGAGATCTC
>Tc00.1047053506593.19  | Trypanosoma cruzi CL Brener Non-Esmeraldo-like | ribosomal protein S7, putative | genomic | TcChr33-P reverse | (geneCodeEnd+1 to geneCodeEnd+350) | length=350
AAAGTTGGCCGAAGTGAAGTAAAAGATGCCATGGAAGAACCATTTATGGTTTTTTTTACT
TTTTTTGCTTTTCTTTCTTGCCCTGCAGAATGATTTTTTAAGCCGCCTAAAAAGATCTTC
TTCTTTGAAACTGTGGGCAGCAGAGCGCATATCAGTTCTGTGTGCCTCACTTGGACTTGG
CGTGGCGTTGGCTGTGCGTGATTGCGTTTTATGCCTTTTTTTTTCTTTTTTCTTTTTTTC
TTTTGGCTGATGAAATGGCCGCAACACGCAAAGGAGGAAGGATGTCTGTTAAGCCACACC
TGCGCAAGCTCCGCAAGCTCAAGCGGCCGAACCCTTCGGAGGATGAGGAT
>Tc00.1047053511069.10  | Trypanosoma cruzi CL Brener Esmeraldo-like | 40S ribosomal protein S8, putative | genomic | TcChr26-S forward | (geneCodeEnd+1 to geneCodeEnd+350) | length=350
AGAAAGGATGTTCGGGAGACGGGAGGAGGCGCCACCACCACCACTCATGGTGATGCACCC
ACTACCTAATTTGTTTTCATTTTTTGTGTTACCTCTAATTTTTTAGGCCAGAGGGGAGGG
AGAGAGGCCATGCGTCTCACGCATTGTGTGTCTCTCTTGTTTTGCTGTCGGTTTCTGCAA
CTTTTTCTTAAATGCATTCCTTGCCTTGTTACCGGACCGCACCACTTCTCTCCTATGCTT
TTCTTTCCTTTTTCTTGTCGTTTGATTGTTTTATGGACGTATAACGAGGTTCAGCATTGA
GTAACTAAAAGAATAACTATGAATAACAGTAAAAAGGACGAATTGGTGGC
>Tc00.1047053511069.20  | Trypanosoma cruzi CL Brener Esmeraldo-like | 40S ribosomal protein S8, putative | genomic | TcChr26-S forward | (geneCodeEnd+1 to geneCodeEnd+350) | length=350
AGAAAGGATGTTCGGGAGACGGGAGGAGGCGCCACCACCACCACTCATGGTGATGCACCC
ACTACCTAATTTGTTTTCATTTTTTGTGTTACCTCTAATTTTTTAGGCCAGAGGGGAGGG
AGAGAGGCCATGCGTCTCACGCATTGTGTGTCTCTCTTGTTTTGCTGTCGGTTTCTGCAA
CTTTTTCTTAAATGCATTCCTTGCCTTGTTACCGGACCGCACCACTTCTCTCCTATGCTT
TTCTTTCCTTTTTGTTGCGCTCACTTCAAATCTCGCTGTCACTGAAAACAATACCATGCA
TCAACAGTAGGAGAGCAGCCATGGGTATCGTTCGCAGCCGCCTGCATAAG
>Tc00.1047053511903.110  | Trypanosoma cruzi CL Brener Non-Esmeraldo-like | 40S ribosomal protein S8, putative | genomic | TcChr26-P forward | (geneCodeEnd+1 to geneCodeEnd+350) | length=350
AGAAGGATGTTCGGGAGACGGGAGGAGGCGCCACCACCACCACTCATGGTGATGCACCCA
CTACCTACTTTGTTTTCATTTTTTGTTTTACCTCTAATTTTTTAGGCCAGAGGGGGGGAA
GGAGAACATGCGTCTCACGCATTGTGTGTCACTCCTGTTTTGTTGTCGGTTTCTGCAACT
CTTTCTTAAATGCATTTTTTGCCTTGTTACCAAACAGCACCACTTCTCTCCCATGCTGTT
CTTTCCCTTTTCTTGTCGTTTGATGGTTTTATGGACGTATAACGAGGTTCAGCATTGAGT
AACTAAAAGAATAACTATGAATAACAGTAAAAAGGACGAATTGGTGGCAA
>Tc00.1047053506401.120  | Trypanosoma cruzi CL Brener Esmeraldo-like | 40S ribosomal protein S9, putative | genomic | TcChr19-S reverse | (geneCodeEnd+1 to geneCodeEnd+350) | length=350
GAAGCGGCGGAAAATGAAATGGTGATATGCCGTTGATGCGACCAGTCACAATTCTCTCTT
TTTCTTTTTGTTTTTTATTTATTTTCTGACGTTCATTTGCCAAATACTTTTTTTCCTTCC
ACTGTCTCCCCTTCCTTCATGTCACCACTGCCGCCCGTGTACAATGACATGCAATTTGAA
ATGCCTTTTCTTCTCTTTTCTTTCTTTCTTTTTTTTTTTTTTTTTCTTTTACTGCCGGCA
TTATTTGTGTTGCTTTTGCATCCATGGATACTTCCATCCCATATATATATATATACATAC
ACACACTACACCCAAAGGCTCCTTTGTTTGTAGCCGCTCATATCTGTTAG
>Tc00.1047053508543.30  | Trypanosoma cruzi CL Brener Non-Esmeraldo-like | 40S ribosomal protein S9, putative | genomic | TcChr19-P reverse | (geneCodeEnd+1 to geneCodeEnd+350) | length=350
GAAGCGGCGGAAAATGAGGTGGTGATATGCCGTTGATGCGACCAGTCACAATTCTCTCTT
TTTGTTTTTGTTTTTGTTTTGTTTATTTTCTGACGTTCATTTGCCAAATATTTTTCTCCT
TCCACTGTCTCCCTTTCCTTCATGTCACCACTGCCGCCCGTGTACAATGACATGCAATTT
GAAATGCCTTTTCTTTTTTTTTCTTTTCTTTTTCTTTTTCTTTTTCTTTTACTGCCGGCA
TTATTTGTGTTGCTTTTGCATCCGTGGATACTTCCATCCCATATATACACCACACCCAAA
GGCTCCTTTGATTGTAGCCGCTCATATCTGTTAGGACTTCTTCTTTTTGT
>Tc00.1047053506679.140  | Trypanosoma cruzi CL Brener Non-Esmeraldo-like | 40S ribosomal protein S10, putative | genomic | TcChr20-P forward | (geneCodeEnd+1 to geneCodeEnd+350) | length=350
AGTTATTGATGGCATTTGAGGAATCTAATTTGGTTTTTATTTTCTTTTTCTCTAAAACAC
AGCCACGTCTTTCTGTATGTGTTTTCTGTTGTTTTCTTGCTTTGACACCAAACGTGTCAC
CGTTTGTGATGGGAAAGGATTTTCTATGCGTGTTGCATTTGGTCTTTTATTATTATTTGT
GCTTCTCTTTTGTGACTGCATCTAGTTACTGATAGGGATGGCCACTTATGTCCCCAAACG
CTCTCGCGACGACGTGTACCGCTTCTTTTTCACAGAGGGCGTCATTTCCTGCAAGAAGGA
TCCTCTCGGAACGTGGACGGGCTCTCTTGGCGGAAAGACCTTCACGGTGC
>Tc00.1047053506679.150  | Trypanosoma cruzi CL Brener Non-Esmeraldo-like | 40S ribosomal protein S10, putative | genomic | TcChr20-P forward | (geneCodeEnd+1 to geneCodeEnd+350) | length=350
CAGGCATTAGTTAATTTGGATCAATTTTTTTTTGTGTGTGTGGTTGTTGTTGTTTTTGTT
TTGTTTCCTATTTTCCTTCTCATTTCAGGCGTTGCGGGGTACATGAAGTTGCTGATTGAC
CCGCGAATTGCAACGATTGTACGACTGGATGCTGCAGTTTTGGGTTGAGTTGTTCTTTTT
TTTGGTTTTTCTTTCTTCATTCATCATGGTTTTCTGCTAAATGCTGCGCATTCACAGTCC
AATACGCATAAAAATACTATTGTGCGTATTATTCACTTAGTTAGCAAAGGAGGTCATTTT
AGGACATATTCGTAATAGAGCTGTCTGCAGTAGCAATGCATACTTCCGTG
>Tc00.1047053507837.50  | Trypanosoma cruzi CL Brener Esmeraldo-like | 40S ribosomal protein S11, putative | genomic | TcChr16-S reverse | (geneCodeEnd+1 to geneCodeEnd+350) | length=350
TTCTTTTGCGCTACTGATCTCAGCTGTTTGTTTTTCTTTTACTGTGCAATTTATCTTGTA
TTTTTTTTTTTATTATTTGATTTTGTTTACCTGCTGGCGTGTGGCATTCTTTCTTTGCTG
AGCTGTGGATAGAATGACTGACGTGCGCACTTAATTGCGGCCGCTTGGCCTCCTTTTTTT
TTTTTTTTTTTTTTTTTCTTCCCGATCTTTTATTTGTTTTGGGCTAAACGCCGCTAAGGG
TCTGTCGTGGGTGAAATAAGGCTTTAAGCACGTCTAATTTTTTTTTTTTTTCCTTACCAG
ACGTAACAATGAGTGTGGCAACGAAGCCATTTGAGGGAACCGTGCGCTGC
>Tc00.1047053508405.40  | Trypanosoma cruzi CL Brener Non-Esmeraldo-like | 40S ribosomal protein S11, putative | genomic | TcChr16-P reverse | (geneCodeEnd+1 to geneCodeEnd+350) | length=350
TTCTTTTGCGCTACTGATCTCAGCTGTTTGTTTTTCTTTTACTGTACAATTTATATTGTA
TTTTTTTTTCTTATTTGACTTTTTTTACTTGCTGGCGTGTGGCATTCCTTCTTTGCTGAG
CTGTGGATAGAATGACTGACGTGCGCACTTAATTGCGGCCGCTTGGCCTTCTTTTTTTTT
TTTTTCTTTTCCCTATCTTTTATTTGCTTTGGGCTAAACGCCGCTAAGGGTCTGTCGTGG
GTGCAATAAAGCTTTAAGCACGTCTGATTATTTTATTTTTTTTCGTTACCAGACATAACA
ATGAGTGTGGCAACGAAGCCATTTGAGGGAACCGTGCGCTGCGAATGGTT
>Tc00.1047053503395.50  | Trypanosoma cruzi CL Brener Non-Esmeraldo-like | 40S ribosomal protein S12, putative | genomic | TcChr14-P reverse | (geneCodeEnd+1 to geneCodeEnd+350) | length=350
GCCGAGTCGGAGTTGCGACGCCGGCGCCATCAGTGATGAGGGAGTTTAGAGGAACAGGGA
GGCTGCGGTGCAATGAGCGTGGCGGGGGCAGGGGCACATATGTCTGGAGACTCTCTCGGG
GGGTAGGGGGGATTTTTCTATGTTTCCTTGCATTTACACACCCATGCACCCATTTCAGCC
TGCTTGCTTTTCTTTTGGGATTTTCTGTGGGAAATGAAGCTGCAATATATATTCTTTTAT
TTTATTTCATTTTTTTCTTTTCTTGTGTTTTCATGTCTATTGTGCATGATTTCTTGTTCC
GCATCATTGCATGAACTGGGCGTCTGCCGACACTCTTTTGGCAAACTTGT
>Tc00.1047053506181.59  | Trypanosoma cruzi CL Brener Esmeraldo-like | 40S ribosomal protein S12, putative | genomic | TcChr14-S reverse | (geneCodeEnd+1 to geneCodeEnd+350) | length=350
GCCGAGTCGGAGTTGCGACGCCGGCGCCATCAGTGAAGAGGGAGTTTGGAGGAACAGGGA
GGCTGCGGTGCAATGAGCGTGGCGGGGGCGGGGGCACATATGTCTGGAGACTCTCTCGGG
GGGTAGGGAGGATTTTTCTATGTTTCCTTGCATTTACACACCCATGCACTCATTTCAGCC
CGCATGCTTTTCTTTGGGGATTTTCTGTGGGAAGTGAAGCTGCAATATATATATTCTTTT
ATTTTATTTTATTTTATTCTTTTCTTTTGTTTTCATGTCTATTGTGCATGATTTCTTGTT
CCGCATCATTGCATGAACTGGGCGTCTGCCGACACTCTCTTGGCAAACTT
>Tc00.1047053508231.20  | Trypanosoma cruzi CL Brener Non-Esmeraldo-like | 40S ribosomal protein S12, putative | genomic | TcChr37-P forward | (geneCodeEnd+1 to geneCodeEnd+350) | length=350
ACGGCCTGGAGTTTCTTTGGGTGGGAAGCGAAGAGGTACAAAATGAGACCAAAAGGGAGA
CCTTATTTTTACTACACGGCGCAAATTCTTTTTTATTTATATTATTTACTATTTGAATTA
TTTATATTTGTGAATGACCAACCGGGGTGCATCGTCTTGTTTTTGTTGCTAGACGAATCG
TGAGAAAAAGAATAGAAGGAACACCTTTGGCTGCATTTCTGGTTCTTTTTTTTTTTTTCT
TCTTTTTCCTTTCTTTTTTTCCCCAATACTGCACACACAATCTAGCAAGACACCATTGGT
CAATTTATTCAAATGAAACGTAAAACGCACCATATAAACGCTACTCAGGC
>Tc00.1047053508551.20  | Trypanosoma cruzi CL Brener Esmeraldo-like | 40S ribosomal protein S12, putative | genomic | TcChr37-S forward | (geneCodeEnd+1 to geneCodeEnd+350) | length=350
AGGGCCTGGAGTTTCTTTGGGTGGATAGCGAAGAGGTACAAAATGAGACCAAAAAGGAGA
CCTTATTTTTACTACACGGCGCAAATTCTTTTTTTATTTATATTATTTATTATTTGAATT
ATTTATATTTGTAAATGACCAACCGGGGTGCATCGTCTTGCTTTTGATGCTACACGAATC
GTGAGAAAAAGAATAGAAGGAACACCTTTGGCTGCATTTCTGTTTCTTTTTTTTTCCCCC
TTTATTTTTTTCCCCAATACTGCACACATGAACTAGCAAGACACCATTGGTCAATTTATT
CAAATGAAACGTAAAAAAGACCATATAAAAGCTACTCAGGCTTTGTAAAC
>Tc00.1047053510029.70  | Trypanosoma cruzi CL Brener Esmeraldo-like | 40S ribosomal protein S13, putative | genomic | TcChr40-S reverse | (geneCodeEnd+1 to geneCodeEnd+350) | length=350
GTGCTCTTGTCGGCATTGCTGTCTTTTTTACTTTCTACACTTTTTTTTTTTTGTTTGTTG
TTGTTCTTTTTTGTGACTTTTTTGAGGGACAAAGGCGAAAAGTCTTTTGAAAGGCGACCT
TCGAAAGAAAAGGTTTAGAGTGCTTTCAGTTTTTTTTTTCCCCTCCGTCGCTGCGTGAAT
GCTTGCAGTACTTTTTTTTTTTTTTTTTGGTCTTTTGCTGATGATTGATTGTTTTTTGTG
GTGCCAGCAGAAAAGGTTTAAAATAGAAAGGACAAGGAGGGAACAACACAGGACTGGGAC
GCCCACCATCGTTACTCCTCTTTACTGCTGGTGTTGCTTTTGCCGAGTGT
>Tc00.1047053510973.30  | Trypanosoma cruzi CL Brener Non-Esmeraldo-like | 40S ribosomal protein S13, putative | genomic | TcChr23-P reverse | (geneCodeEnd+1 to geneCodeEnd+350) | length=350
TGAACAGTGCAATATTTATTTATTTTTATCTTATTTATTTTGACTTCTTTCCACCACCGC
TCACACTTTTTTTGTGTGCGTTGGAGGCTTTTGTGCCGGGCGCTTCTGCTTTTCGTCTTG
CTTTCACACCAGTAGTGTTGCCACAATGTCTGTTTGCTGCGCTCTTCTGCCTTTCTTTCT
TTTTTTTTTTGTAGTTTTTCGGTGTGGCTTTTGCCCGCGTTGAATTGCGAGGACGGGGAG
TACCGTTGGCCGCCCCGGGGAGAAGAAGAGGACTGCGAAAGCAGCAAACGAACGACTCCT
CTTCTTTTTAGCACGTTTGGCGTAGTTGTTATTCTGTTGTTTCCTTTCTT
>Tc00.1047053511291.90  | Trypanosoma cruzi CL Brener Non-Esmeraldo-like | 40S ribosomal protein S13, putative | genomic | TcChr40-P reverse | (geneCodeEnd+1 to geneCodeEnd+350) | length=350
GTGCTCTTGTCGGCATCGCTGTCTTTTTTACTTTGCACTTTTTTTTTGTTTGTTGTTGTT
GTTTTTTGTGACTTTTTTGAGGGACAAAGGCGAAACGTCTTTTGAAAGGCGACCTTTGAA
AGAAAAGGTTTAGAGCCCTTTCAGTTTTTTTCCCCCCGTCACTGCGTGAATGGTTGCAGT
ACTTTTTTTTTCTTTTTTTTTGGTCTTTTTCTGATGATTGATTTTTTTTGTGTTGCCAGC
AGAAAAGGTTTAAAACAGAAAGGACAAGGAGGGAACAACACAGGACTGGGCGCCCACCAT
CGTTACTCCTCTTTGCTGCTGGTGTTGCTTTTGCCGAGTGTTGGGGATTT
>Tc00.1047053506945.230  | Trypanosoma cruzi CL Brener Esmeraldo-like | 40S ribosomal protein S14, putative | genomic | TcChr32-S forward | (geneCodeEnd+1 to geneCodeEnd+350) | length=350
AGGCAACCTGTGAAACACCCGCCATGTTTTCTTTGGGTTTTTGTTTTCTTTTTTCCGATC
CGTTATAATGTTTCCTGAATGGAGATATTTTTGATGTATTTTTTCGATGTTCTTTTTTTT
TTTTTTTTTAAGTGGTGCACCGCACTTTGTTTTCCATTTGCCCTATACTCTTTTTTTTTT
TTACTATTTTTTTTTTTCTGCTCTTGCTGTTGATGGATGGGGATTAGTAGTGAAGTATGT
TCCGCGCTTTTGCTCGACGCCTCGTGTCTCGCACATTGCCGCTGTTGCAAGTGCCAAACC
ATGATCTGCCAGAGGGCTTTGAGTTTCTTGAGAACAAGGTGGTGGACAAG
>Tc00.1047053508823.50  | Trypanosoma cruzi CL Brener Non-Esmeraldo-like | 40S ribosomal protein S14, putative | genomic | TcChr30-P reverse | (geneCodeEnd+1 to geneCodeEnd+350) | length=350
GGACTGTGTGCGCCACGCAATGGAGTGTTTTGAGTCACATTTTCTTTTATGGTTTCGACT
TTTGTTTCTTTCTGACTACTAAAAATAAATAATGCATAAGCATGTAAACATGCCTCCCTT
CCCCTCTTGTTGTTGTTGTTGTTGTTGCAACCTTCTTTCACTCTGTAGTGGTCGGCACGA
GCGGTGACGGATAGACGCGGAGCGTGTGATGTTTATTTGGGCCTTTTTTCTTGTTTTTTT
TTTTGTTTTTCTGTTTTTGCCGGTGCTGGGTCCTTTTTCCCGTCGCTACAATTAGATTAC
CGAAGGAAGGAAGGGGGGTGAGTGGGGGGAGGGGGTGCGACGGCGCGGGA
>Tc00.1047053511809.130  | Trypanosoma cruzi CL Brener Non-Esmeraldo-like | 40S ribosomal protein S15, putative | genomic | TcChr13-P reverse | (geneCodeEnd+1 to geneCodeEnd+350) | length=350
AGGGGAAAAGGAGTGGAGTGGAGAAAAGTGGGATGCATTTTTTTTTTTCTTGTGTTAATA
TCGAACATTTTTTTTTTTAAATTCTTATCCGTATTCATTTATTTGTTACTATTTTGAGCC
GTACTGAAAATATTTTTATTTTTCTTTTTATTTGGTTGGATACATTAAAAATCCTCTGAT
ATTTTGTTAAATAGTTTCCGTTGACAAGAATGCCCAAAAAGACTGGAAAAAAAGGGGGTT
ACGATGTCTCTGACGAAACGCTTGACGCTTTGGTTGAGGCAATTGAGGGTGATTCGAATT
TAAATTTACAAAAAAGTTCTAAAAAGGGAATGACAAAAAAACAAGCCTTG
>Tc00.1047053511809.99  | Trypanosoma cruzi CL Brener Non-Esmeraldo-like | 40S ribosomal protein S15, putative | genomic | TcChr13-P reverse | (geneCodeEnd+1 to geneCodeEnd+350) | length=350
AGGGGAAAAGGAGTGGAGTGGAGAAAAGTGGGATTGGGATGCTGTTTCCACGTACGTGTG
CGGTTGAGGAATCTCCATCTTCGTCGAGATGTTTTCTTTTTTTCTTTTTGTTTCTCCTAC
TTTTGTGCTTTTCCATCTGTGAGAATGCCTTTTTTCTGTGGGTCTGGGCGGTGTTTTCCA
CATGCCTGTCTCTTGTGACCGCTGGTTGATTTCTTCTGTTGTTTTTCTCGCGACTCCACC
CGCTGCGCACGCCTTTTTTTTTCTTTCCTTTTGTTGTTTGTCGCCTCTCTTGCAGGGTTT
CTGTTTGTGTCTGCGCATTGAAGCCGAAACTCACCCATCATTGTCGTTTC
>Tc00.1047053506297.330  | Trypanosoma cruzi CL Brener Non-Esmeraldo-like | 40S ribosomal protein S15A, putative | genomic | TcChr27-P reverse | (geneCodeEnd+1 to geneCodeEnd+350) | length=350
ACGCTGTGTTTCTTGGCTTGTACTTCCTTTTTTTTGTTTGATTTCTTTTTTTTTTCATTT
TTCTGTCTGACTGCAGTTTCCACTTTTGTGGTGCAGAAAAAAATTTTATTTTTCTTTCCA
CTAGAGTGGACTCCGTGTCAAATTGCACCTCCCCCACCCACCCCAGTTCTCTTTCTGTGC
TCCTTAAAGGAGACATGCCATTGGTACCGGAAATTCTGCTGCTGTTACAGCTTCCCCTCT
TCTTTTTTTTTTTTTTTTTGTGTGTGTGTGTGTGTTTGTGTTATTGATTTGCTTCGGTGG
TAGTGAGAGAGGGAGGCAACAAGGTGGATTGCGTAGGTGGGCGTAAGTAA
>Tc00.1047053508041.30  | Trypanosoma cruzi CL Brener Esmeraldo-like | 40S ribosomal protein S15A, putative | genomic | TcChr27-S reverse | (geneCodeEnd+1 to geneCodeEnd+350) | length=350
ACGCTGTGTTTCTTGGCCTGTACTTTCTTTTTTTGTTTGATTTCTTCTTTTTTTTTTTTC
ATTTTTCTTTCCACTAGACTGGACTCCGTTTCAAATTGCACCTCCCCCACCCACCCCAGT
TCTCTTTCTGTGCTCTTTATAAGAGACATGCCACTGGTTCCGGAAATTCTGCTGCTGTTA
CAGCTTCCTGTCTTCTTCTTCTTTTTTTTTTTTTTTTTTGTGTGTGTGTGTGTGCTTGTG
TTATTGATTTGCTTCGGTGGTAGTGAGAGAGGGAGGCAACAAGGTGGATTGCGTAGGTGG
GCGTAAGTAATAGACGTACACGTCGAAACTGGAAATAGTTTTTTTTTTTT
>Tc00.1047053509381.20  | Trypanosoma cruzi CL Brener Esmeraldo-like | 40S ribosomal protein S15A, putative | genomic | TcChr36-S reverse | (geneCodeEnd+1 to geneCodeEnd+350) | length=350
ACGCTGTGTTTCTTGGCTTGTACTTTCTTTTTTTGTTTGATTTCTTCTTTTTTCTTCTTT
TTTTTTTTTTTTTTTTTGCTATGCTGTATGTTTCCGTCCTGCTTACTGCTTGACGGGAAC
ACATGTTGTTGTGTTTTGCAACGAAAAAAGAAAAAAAAAAAAAACGATAATAGAAAATGG
TTTTTCTTTTCCTTCTAGCTCTTTTTCTCTTGCCCTGCTTCTCTTTTTTTTGAAATAATT
ATGGCTCATTAACTGGATCTTTTGGCCGGTGGCGTTTTTTTTTTTTTTTTTTTTTTTTTT
TTTTGAGGTAATGCTTGTGACAACGACGGCCATTTATGGGGAAGAGTTGG
>Tc00.1047053503899.20  | Trypanosoma cruzi CL Brener Esmeraldo-like | 40S ribosomal protein S16, putative | genomic | TcChr29-S forward | (geneCodeEnd+1 to geneCodeEnd+350) | length=350
GTATTACGTTTTTGTTGTCGTTGTTGCAGCAATAGTAGAGGACGGGCGCTTTTTTTTTTG
TCAAGAGAAAGGGGGAAGGGCGTGCTGCCACTTTTTCGAGTTGGTATTATTTCTTTTTTT
TTTTTAAGCTTTTATTTGTGCTGCCGGTGTTTAATGCATCTGTGCTTTTTTCGGCAGATT
TCTTTGCGCTGTTTTATTTTATGTGTGTTGAATGTAACGTGCCTTTCTTGCATTCTTTTT
TGACCCTGATGTAGCACTGAAATGACTGCTGAGAAGAGCCACACGCACAAGCAGGTGCAG
ACCTTCGGCAAGAAGAAGACGGCTATTGCTGTCGCTACGGTGACGAAGGC
>Tc00.1047053503899.30  | Trypanosoma cruzi CL Brener Esmeraldo-like | 40S ribosomal protein S16, putative | genomic | TcChr29-S forward | (geneCodeEnd+1 to geneCodeEnd+350) | length=350
TGGATTCAGCGTTATTTCTTTTTTGAGTGCAACCTTATTTTGTTTGCTTTTTTTTTTTTT
TTTGAATTTAACAATTTGTACTTGTGGGCGTATGCCGTTTCTATTTTTTAGATGTGTGAG
CAGGAAGGAGGATGGGGGAAGGGAGTTGTGTGTGTGTGCACCACGCTCCTTTGCCCCCTT
TTTCTTCTTTTCTCTTCCCTTGTATTATTATTGCGCGTTTTGTGTGGAATCTCTTGCTGT
GCTTCAACTCTCTTTGTTCTTTTCACCCGTTTTCTCTCTCGTTATTTTTGTATGTGTGTG
TGTGTGTAAGTGTGTTTTCTTGTTTAGGCATTGCAGGTCAGCGCGACGAG
>Tc00.1047053507513.60  | Trypanosoma cruzi CL Brener Non-Esmeraldo-like | 40S ribosomal protein S16, putative | genomic | TcChr29-P forward | (geneCodeEnd+1 to geneCodeEnd+350) | length=350
GTATTACGTTTTTGTTGTCTTTGTTGCAACAATAGTAGAGGACGGGCGCTTTTTTTCTTT
CTCAAGGGAAAAGGGAAAGGACGTGCTGCCACTTTTTCGAGTTGGTATTATTTCTTTTTT
TTTTTTTTTAAGCTTTTATTTGTGCTGCCGGTGTTTAATGCAGCTGTGCTTTTTTCAGCA
GATTTCTTTACGCTCTTTTATTTTATGTGTGTTGAATGTAAAATGCCTTTCTTGCATTCT
TTTTTGACCCTGATGTAGCACTGAAATGACTGCTGAGAAGAGCCACACGCACAAGCAGGT
GCAGACCTTCGGCAAGAAGAAGACGGCTATTGCTGTCGCTACGGTGACGA
>Tc00.1047053508827.70  | Trypanosoma cruzi CL Brener Non-Esmeraldo-like | 40S ribosomal protein S17, putative | genomic | TcChr30-P forward | (geneCodeEnd+1 to geneCodeEnd+350) | length=350
GTGCCTGAGGCCATCGATGCGTGCGTGTGAAGTTCTTTTTGAAACTGGACCGGATGTCTT
TTTCCCTTTTGAGTGCCACTGGCCAGGGGACTACTTCTTTCTTCTTTTTCTTTTTATTTA
TTTATTTGTTTTCATCGTACATAAAACAACGAAAAAATGAGTGGTGGTTTCACTCTTCCT
CTGCGGGTGGTTGTGGTGTCTTTTCCCGTGCCTGCGGTTTGGCGGCTCGTGCTGTGTGAC
ACCCGTGGCCTTTTTTTTTTTTTTCCTTTTTGCTTGCTGCTCTTACTGAACCCAAGTGAA
GATCGAACACTGCAAGCATGGGCAAGATCCGCACGAAGACAGTGAAGCGC
>Tc00.1047053508827.79  | Trypanosoma cruzi CL Brener Non-Esmeraldo-like | 40S ribosomal protein S17, putative | genomic | TcChr30-P forward | (geneCodeEnd+1 to geneCodeEnd+350) | length=350
GTGCCTGAGGCCATCGATGCGTGCGTGTGTTTCACTGAAGCTCCTTGAGTGCTGGTGTGG
CTGTTGATGGTCGATCTTCATTTGATGATTTTCCCCTTTTGTTTTTGTTTTGGCGATTGT
TTTTGTAAAATAAACAAATAAAAGTATTTTTTTCTTGTACCGCATTCTGTTTTTTTTTTT
TTTTTTTTAGATGGAGGCTTCTGCTGCTTTGATTGTCTGTTACCGTCATGTTCTTTTTTC
TTTGAGCGATGTCTTTCCTTTTTTTATTATTGTTTTTCTTTTTTGAATGCGCTGATCAAC
ACGCTTGCCTGCGATACGGACCCGCGGCACGCACTTGCAAAGGAGGCGGT
>Tc00.1047053506679.94  | Trypanosoma cruzi CL Brener Non-Esmeraldo-like | 40S ribosomal protein S18, putative | genomic | TcChr20-P forward | (geneCodeEnd+1 to geneCodeEnd+350) | length=350
GTTGTCTGGGCTATTTAATGGGTTCAGATTGCCAATCAAGGATTTGTTTGTACTTTTTTT
GCTTTTTTTTTTTGTCACTACATTTTTTTTTTCTTTTTGAGGGGGTCTCTCCCTTGTTGG
CTTTTTGTCTTTTTATTTGGAGGTCTCTTCTCCTTTTTTGTTTCCACTCTTTGCGTCTGA
TGCGTATGTCTTTGTTCTTTTTTGCTTCTGTTCTCCTTTGTACCTTCGCCTTAGGAAGAA
TAACGACATGTCTCTCACCCTACAGTCCGAGCAGTTCCAGCACATTGTGCGTCTCCTGAA
CACGAACGTGGAGGGCAAGCGCAAGGTGCCTTTCGCACTCCGCATGGTGA
>Tc00.1047053504013.100  | Trypanosoma cruzi CL Brener Non-Esmeraldo-like | ribosomal protein S19, putative | genomic | TcChr34-P reverse | (geneCodeEnd+1 to geneCodeEnd+350) | length=350
TTTGAGTGTCTTCGTCCGTCAACCAAAGCGGGATAAGAGAGATCTGAACAAATTTATTTA
ACTAACACTTTTTTTTTTGTTTATTTTTTCTTTTTTACTCTCAAAATTGACTTGCGTGCG
GGTGCACGACTTTGAGGGAGATGGGACTGGGGCGTGCGTGAGAGATGGGCGCAGTGAATA
CATTTTGGGAGCGTGTCGCACTGGTCTGTTTGTTGTCCTTTTTTTTCCCTTTGTTTCCTT
TTATTTCTGGCCGCTGCGGGGACGTAACGCTGTTGTTTATGCGTCAGGAGGGACGGGGAG
GCACGTACTGGAACGTTACTTCGCCTCCGCACTCAAATACACACAATTAT
>Tc00.1047053510879.20  | Trypanosoma cruzi CL Brener Esmeraldo-like | ribosomal protein S19, putative | genomic | TcChr34-S reverse | (geneCodeEnd+1 to geneCodeEnd+350) | length=350
TTTGAGTGTCTTCGTCCGTCAACCAAAGCGGGATAAGAGAGATCTGAACAAATTTATTTA
AATAACACTTTTTTTTTGTTTATTTTTTTCTTTTTTACTCTCAAAATTGACTTGCGTGCG
GGTGCACGACTTTGAGGAAGATGGGACTGCGGCGTGCGTGAGAGATGGGCGCAGTGAATA
CATTTTGGGAGCGTGTCGCACTGGTCTGTTTGTTGTCCTTTTTTTTTTGTTTCTTTTTTT
ACTTCTGGCCGCTGCGGGGACGTAACGCTGTTGTTTATGCGTCAAGAGGGACGGGGAGGC
ACGTACTGGAACGTTACTTCGCCTCCGCACTCAAATACACACAATTATAA
>Tc00.1047053508475.10  | Trypanosoma cruzi strain CL Brener | ribosomal protein S20, putative | genomic | Tcruzi_7742 forward | (geneCodeEnd+1 to geneCodeEnd+350) | length=350
CCTGCCCCGCATGTGGGAGAGGTGGGAGGCCGCGCCGCAACTGTCTCATGCCATCTGGGG
GGAAGAGTTTATTTTCCCCCCAGCGTCGTCACGCCAATTGCAATACATTTGTTCTTTTGT
TTTGTTTAATGCTTCCATTTAAGCTTACAGATCCTCTCTCCTTCATTTCCGCACCGGAAG
AGGGGGAAAAATGGTCTGCGAAGTTGTCCTGGCTTCATTGCTGGTTATTTTTTCTTGTGT
GGGCCGTTAATCGGTTTTTTTGTCTCTTTTTTTTTTTGTTGACTTTTGTGTGTGTGTGTG
TGTGTGTGTCTGTGTGTGCCGATGAACGGTGCTGTTTTACGCATGCACGT
>Tc00.1047053508823.120  | Trypanosoma cruzi CL Brener Non-Esmeraldo-like | ribosomal protein S20, putative | genomic | TcChr30-P reverse | (geneCodeEnd+1 to geneCodeEnd+350) | length=350
CCTGCCCCCGCATGTGGGAGAGGTGGGAGGCCGCGCCGCAACTGTCTCATGCCACCTGGC
GGGAAGAGTTTATTTCCCCCAGCGTCGTCACGCCAATTGCAATACATTTGTTCCTTTGTT
TTGTTTAATGTTTCCATTTAAGCTTACAGACCCTCTCTCCTTCATTTCCGCACCGGAAGA
GGGGGAAAAATGGTCTGCGAAGTTGTCCTGGCTTCATTGCCGGTTATTTTGTCTTGTGTG
GGCTGTAAATCTTTTTTTTTTTGTCTCTTTTTTTTTTTTTTGACACTTTTGGACGTTTTT
TAGTGGAAGGGTGAGACGTGTTTTGTGGACAGCAGCTGTGTTCATGGGCG
>Tc00.1047053508823.140  | Trypanosoma cruzi CL Brener Non-Esmeraldo-like | ribosomal protein S20, putative | genomic | TcChr30-P reverse | (geneCodeEnd+1 to geneCodeEnd+350) | length=350
CCTGCCCCGCATGTGGGAGAGGTGGGAGGCCGCGCCGCAACTGTCTCATGCCATCTGGGG
GGAAGAGTTTATTTTCCCCCCAGCGTCGTCACGCCAATTGCAATACATTTGTTCCTTTGT
TTTGTTTAATGCTTCCATTTAAGCTTACAGACCCTCTCTCCTTCATTTCCGCACCGGAAG
AGGGGGAAAAATGGTCTGCGAAGTTGTCCTGGCTTCATTGCCGGTTATTTTGTCTTGTGT
GGGCTGTAAATCTTTTTTTTTTGTCTCTTTTTTTTTTTTTCTTTTTTTTTACACTTTTGT
ATGTGTGTGTGTGCCGATGACGGTGCTGTTTTACGCATGCACGTAGGAGA
>Tc00.1047053504181.20  | Trypanosoma cruzi CL Brener Esmeraldo-like | 40S ribosomal protein S23, putative | genomic | TcChr10-S forward | (geneCodeEnd+1 to geneCodeEnd+350) | length=350
CGTGCGGCACGCCAGCGTGAGCCGCAGCCGCCTCAACGACAACAGCGGCTCGTTGGTGTG
AGCCTTGCCGTTTCTTGGCGCGTGATGAATTTATTGGGTGTTTTTCCGTCAAAGTTGAGT
ACTTTTGCTTTGTGCTCTTTTTTTTTTTTTTTTCTATTTCTGTTTTCGCAGACCTTTGTG
GCCTCGTTGACTCCGCTTTTGCCGCTGCATGACGCGCAGTTGAGAGGCGTGTACTGTCCC
AATTTGCATTTTGAATTTTCTCTGCGACACCTCTTTTTTCTTTTTTGTTTTCCGCTTTTT
TTTGTTTTTTTTGTGCTTTGTTTCCTTCCTGCTTTTTCACTCCCGACAGA
>Tc00.1047053509695.180  | Trypanosoma cruzi CL Brener Non-Esmeraldo-like | 40S ribosomal protein S23, putative | genomic | TcChr10-P forward | (geneCodeEnd+1 to geneCodeEnd+350) | length=350
CGTGCGGCACGCCAACGTGAGCCGCAGCCGCCTCAACGACAAGAGCGGCTCGTTGGTGTG
AGCCTTGCCGCATCTTGGCGCGTGATGAATTTAGTGGGTGTTTTTCCGTCAAAGTTGAGT
ACTTTTGTTTTGTGCTCTTTTTTTTTCTTTTATTTTTGTTTTCGCAGACCTTTGTGGCCT
CGTTGACTCCGCTTTTGCCGCTGCATGACGCGCAGTTGAGAGGCGTGTACTGTCCCAATT
TGCATTTTGAATTTCCTCTGCGACACTTCTTTTTTCTTTTTTGTTTTCTGCTTTTTTTTT
TTGTGCTTTGTTTTCTTCCTGCGTTTTCACTCCCGGCAGAAATCGGGGAA
>Tc00.1047053507681.150  | Trypanosoma cruzi CL Brener Non-Esmeraldo-like | 40S ribosomal protein S24E, putative | genomic | TcChr4-P reverse | (geneCodeEnd+1 to geneCodeEnd+350) | length=350
GCGGATTGGTGTTGTGGAGTTTGTGCTATTCCCTGCGAACTCATTTGTTTTTTTTTTTCT
GTTTTGTTTGCTTTTTTTTTTTTTTTCCGCACCATCCGCTTTTTCCCATCCGTGATGGGC
GGCATGTGAGACTCTGGTGCTGTGTTCACGACGTGTGTGTGTGTGTGTGTGTGCTGTGGG
GGCAAAGGGTCGCCGTGTATTAGCTGTCGGCGAGCCCTTTTCTTGTTCATTAAATCTTTT
TTTTTCTTTTTTCCCTTTTCTCTTCTTTCGCATACGCCCGCATCTTGTCGTTGTGGGGGG
AACAGAGGAAAAAGACATGGTCTTCCAGAAGAAGAAGGCGGAGGTGACCG
>Tc00.1047053507681.160  | Trypanosoma cruzi CL Brener Non-Esmeraldo-like | 40S ribosomal protein S24E, putative | genomic | TcChr4-P reverse | (geneCodeEnd+1 to geneCodeEnd+350) | length=350
GCGGATTGGTGGTTGCTGTCGCGTCATCACCGTCTTTGCCATGCTTTGTTCCTCAAGTCC
ATTTTTTTTTTAAATTGCTTCAAATATTTTGCGTGTCTTCTTTTTTTTTTTTTCTTTTCC
TCCGGCTGTCACCCTGTACGACATTAAAACTTTTCTGCTTTCTGCTGCCGCTCTGTCTTT
AACACATTTTTTTTTTTTTTTTTTCTTTCGTGGTCCTTTTCCTTTTCTAATTGTTGCGAG
GTGCAGGGCGAGGATAGGGGAGCTGCACGGTGGCGACGGCGATTGAGGGATGAGACCGCT
CCTCGTCATTGCAACGTGGCACGGATTTGCGGTTTCTGGCGGCAACGTCG
>Tc00.1047053504105.94  | Trypanosoma cruzi CL Brener Non-Esmeraldo-like | ribosomal protein S25, putative | genomic | TcChr36-P reverse | (geneCodeEnd+1 to geneCodeEnd+350) | length=350
AAGAGTGGCGCGGAATGTGAGAGGATAAAGTGCATTAGTGAAATCTCATGTCATTACTGT
CAACATTGAAAGATTGTTGTGAATGCTTGAGCCATCTCTTTATTCATTTATTCAATTACT
ACTGCGGTGTTTGAGGAATTTTTATTTGTATGTTCTTTTTGTTTTGTTTGTTTGTTTTGT
TTTGGTAAACAAACAGAAACACGCATCCGTTGCAGGAGGGTTGCCGTCGGCTTCCCTTCT
TTTTTTTTCTTGCGTGCGGGGTGTGAGGGACGGGAGGGCGCGGACTGACGTCTTACCGCC
CATCTGTCCCTTTTTTTCTTTCTTCATTTCTGTTTCCCCTTTATGCACGT
>Tc00.1047053509233.190  | Trypanosoma cruzi CL Brener Esmeraldo-like | ribosomal protein S25, putative | genomic | TcChr15-S reverse | (geneCodeEnd+1 to geneCodeEnd+350) | length=350
GTGGGCTCGCATGAATGGAGGAAAAGAGGGGACTCTACAGGAATTGGGAAGAGAGACAGG
AAGGGATAGAGAGGGAGAGAAAAAGACGTGATGGCGATGGCAAAAGGAATTCAAAGAGTA
AATAAGAGGGAATTGCCATCATTTTATCTCAGTGCTCTCCTTCCCTGCCTTTTTTTCCTT
TTTTGGTTTCGCTGTGGCTTTGGTGTGCGGTCTGAAAGGGGTTTTGCTTTGGATTGCCCG
CCAGTTGGGAGGAGGAAGAGGAGTGCGCATGTGCGGAACAATGGGAACTCTTATTTATTT
ATTAATATTATTTGAGGTGGCAGTAGTGCGAGTGTGTTCTTGCAACACAT
>Tc00.1047053503801.20  | Trypanosoma cruzi CL Brener Esmeraldo-like | ribosomal protein S26, putative | genomic | TcChr30-S reverse | (geneCodeEnd+1 to geneCodeEnd+350) | length=350
GCAAATTAATTGACGGGATGTGACGCTTCTCTCCTGCGGACTGAGGTTCACTGCGATCTT
TCTTTTTTTTTTTTTCTCTGTGAAGTCTCACATTCGGAGTCACGGAGCCTTGTCGCTTAC
TTCTTATTTTATTTTTGTTTTAATAAACCATGAAAATGAATCATCATTCCTACCCTTTTT
TTTTTCTTTTCTGGTCTCCGCGTGGGGATCTCCTTTACGCGGATAATGGATTTATTGGCT
GGGAGCGGAGGGGTCTTTATGACTTTTTCCTCCCCTCCCAGTGTTGTGTGGCTGGAAATA
GATCTTTTTTTTTTTTTGTTGTTGTTCGTTTGCTCTTTTCTTTGGATGTC
>Tc00.1047053508817.60  | Trypanosoma cruzi CL Brener Non-Esmeraldo-like | ribosomal protein S26, putative | genomic | TcChr30-P reverse | (geneCodeEnd+1 to geneCodeEnd+350) | length=350
GCAAATTAATTGACGGGATGTGACGCTTCTCTCCTGCGGACTGAGGTTCACTGCGATCTT
TTTTTTTTTTGTCTGTGAAGCCTCACATTCGGAGTCGCGGAGCCTTGTCGCTTACTTTTT
ATTTTATTTTTATTTTAATAAACCATGAAAAAGAATCATCATTCCTACCTTTTTTTTTTT
TTCTTTTCTGGTCTCCGCGTGGGGATCTCCTTTACGCGTATAATGGATTTATTGGCTGGG
AGCGGAGGGGTCTTTATGACTTTTTCCTCCCCTCCCAGTGTTGTGTGGCTGGAAATAGAT
CTTTTTTTTTGTTGTTGTTGTTCGTTTGCTCTTTTCTTTGGATGCCTCTC
>Tc00.1047053506963.14  | Trypanosoma cruzi CL Brener Esmeraldo-like | 40S ribosomal protein S27, putative | genomic | TcChr18-S reverse | (geneCodeEnd+1 to geneCodeEnd+350) | length=350
TTTGGGCCTATTCATGAGGATTGAGCGGACTAATCCACTTTAGTTTTGTTCTTTTTCTTT
TTTTTATTGTTTTTAAATAGAAAATAAGAAAAAAAAAAAAAATGGTACTGCGGGGAACTT
TCCCGCCCCGTCTGCGTGCCTACCCACGCGGCCATCACGTGCATTTATCTACGTATGGCC
CTGTGGGTGGGTGCGCTTGTTGGCCTGTGGCACCGTTTCTCTTCTCCTCTTCCTGACCTG
TGTATTTCTTGCTGTTGTTTTCGGTTTGACATTTTTTTTTTCTTTCTTTCTTTGTCTGCG
TTTGTTTCTGGTGCGTGTGGCTTTTTTTTGTTGCCATTCACGTCAGGCTT
>Tc00.1047053511233.14  | Trypanosoma cruzi CL Brener Non-Esmeraldo-like | 40S ribosomal protein S27, putative | genomic | TcChr18-P reverse | (geneCodeEnd+1 to geneCodeEnd+350) | length=350
TTTGGGCCTATTCATGAGGATTGAGCGGACTAATGCACTTTAGTTTTGTTCTTTTTTTTT
TTTTTTAATAGAAAATAAGAAAAAAAAATGGTACTGTGGGGAACTTTTCCGCCCCATCCG
CGTGCCTACCCACGCGGCCATCACGTGGATTTATCTACGTATGGCCCTGTGGGTGGGTGC
GCTTGTTGGCCTGAGGCACCGTTTCTCTTCTCCTCTTCCTGACTTGTGTATTTCTTGCTG
TTGTTTTCGGTTTGACATTTTTTTTTTTCTTTTTCTGCGTTTGTTTCTGGCGCGTATGGC
TTTTTTTTGTTGCCATTCACGTCAGGCTTTTTATTCGTCGCGGCAACATG
>Tc00.1047053511277.175  | Trypanosoma cruzi CL Brener Non-Esmeraldo-like | ribosomal protein S27, putative | genomic | TcChr40-P forward | (geneCodeEnd+1 to geneCodeEnd+350) | length=350
GCAGACGAAACTGCGAGGATTGACACCCCCTGTGCATTACTGAATCGCAAGATATATTTC
TTTTTTATTGCGAAATTACCGCATATTTTTTTACTTTTTAAAAGCTCTTGGCCCTTTTTT
TTTGACCTCACCCACAGTTTTGCCTTGACATTGATGGGTGGAGGGAGAAGAGAAAGGGCC
CTTGTTATTTTTGTATCGCCGCGCTTTTGAAGGAAAGAAATGCTTTTTGTTCTTCACACA
TTGTAACCTTCCTTTGCCCTATCTTCTGCTGCATATGAAAGGAAGAGGGAAAACCAGACG
GGATAGATTACTTTTATTTTGGAGGGAAAGAAAGCAATAAAGAAGCAAAA
>Tc00.1047053508661.20  | Trypanosoma cruzi CL Brener Non-Esmeraldo-like | ubiquitin/ribosomal protein S27a, putative | genomic | TcChr20-P forward | (geneCodeEnd+1 to geneCodeEnd+350) | length=350
TTTTGACATCGGCATTGTGACTTCCTCTTGACTTATTTTATTTTATTTGATGCTTCTGAC
ATGTCTTTGATGGGCGCTTTCTGTCTTTTTTTTTTTTACTACTTTTTCTCTGCTGTGGCG
TTGCTCACTTGGAAATTGAATGCGGGCTTTTATTGACGTCTGTATGTTGTTGTTGTTTTC
TTCTCTTTTCTTTTTTTTTTTTTTTTGAGCGACTTTTGTTTGTTTGTTTTGCTTGCGCAC
CAGTGTGTTTGTGTAAGTGGCAATTCGGCGTAGGAGGCGCCTGTTGCGGTGCGTCCCGGT
GGTCGCATCGTCAAGGAAGGAGAAATGGGACTAGAAGACATTGACGAATG
>Tc00.1047053509937.100  | Trypanosoma cruzi CL Brener Non-Esmeraldo-like | ubiquitin/ribosomal protein S27a, putative | genomic | TcChr11-P forward | (geneCodeEnd+1 to geneCodeEnd+350) | length=350
GGCCCATGCCGGGGCTAAGGAGAGGGAACATGAAATGAGGAAGCGCAGCAAGCTTTAGCG
GAGTTGAAGCGCCACCAGCAATACATCTCTCCGGAGGGCTGTGGCAAGAGCAAACAGCGG
CAGCGACGGAAAACCGAATAAAGTGAATGGTCCCACGAAGATCTCTTCGACCTCTACCGA
TTCAATTGTTTTGCTTTTATTGTTTTTATGTGCTTTTTTTCGGATTTTTTTTTTTCGCTT
TTTTTCCTTTTTCTTTCATGTGTGGCGAGGACGACTCTGCAGGAACCGTAAAGCATACAC
GTGGTCTCGCTGTGCAATTGCCTTCTTTTTTCTCTCTTTCCTTTATTATT
>Tc00.1047053510409.39  | Trypanosoma cruzi CL Brener Esmeraldo-like | ubiquitin/ribosomal protein S27a, putative | genomic | TcChr11-S forward | (geneCodeEnd+1 to geneCodeEnd+350) | length=350
GCCCATGCCGGATCTAAGGAGAGGGAACATGAAATGAGGAAGCGCAGCAAGCATTAGCGG
AGTTGAAGCGCCACCAGCAATACATCTCTCCGGAGGGGGCTGTGGCAAGAGCAAACAGCG
GCAGCGACGGAAAACCGAATTAAGTGAATGGTCCCACAAAGATCTCTTCGACCTCTACCG
ATTCAATTGTTTTGCTTTTATTGTTTTTATGTGCTTTTTTTTTGTATGTTTTTTTTTCTT
TCTCTTGTTTGCTTTTTCTTTCATGTGTGGCGAGGACGACTCTGCAGGAGCCGTAAAGCA
TACACGTGGTCTCGCCGTGCAATTGCGTTCTTTTTCCTCTTTCCTTTATT
>Tc00.1047053506413.20  | Trypanosoma cruzi CL Brener Esmeraldo-like | 40S ribosomal protein S33, putative | genomic | TcChr24-S forward | (geneCodeEnd+1 to geneCodeEnd+350) | length=350
GATTTTTTTTTTTGGACGCCGGTCTTTCATTTTATTTTTGTTTCTTCTTTTGTGGTTTCC
TGATGCTGATTTTGTTGACGTTTTGTTTTGTTGTTCGTTTTTTTTTTTTTTTTTTTCTGG
ATGGCTGATATATTGGCCTCTTTTTGATGTTTGCTTCTTTTCCTCTCCTTTTATTTCTTT
GTTACTGCTGTGTCATTAGCTCTTTAGTCATGACGGAGGTTGCAGCACCCAAGAAGGAAA
AGAAGGCCCCACAGGAGGAGGTTGTTGTGCAGCAGACGGACCAGGCACAGGTTGGTCTCA
TCATCAAGGTGCTCGGACGCACCGGCTCGCGTGGCAATGTGACGCAGGTT
>Tc00.1047053506413.30  | Trypanosoma cruzi CL Brener Esmeraldo-like | 40S ribosomal protein S33, putative | genomic | TcChr24-S forward | (geneCodeEnd+1 to geneCodeEnd+350) | length=350
GCAAAAACATAAGAGCAATTATTTGCGTTTTTTTGAAATTAAATTTTTTTTTTTTTTGTA
ACTAATTGTTATGTTTTCTTTTTTACTTTTTAAAAAAAAGTGTTCCGAATTTCTTTTTTT
TTTTTTTTTTGCGTGTGTTCCTACGCCTTGTGGTGTGTGCATGTCATTTTCCTTTTTTTT
TTTTTTTTGCGCTTTGCTCTTTCCTAATTTTTAGGGTGAATGAATGTAACACTGGAGACC
CTTGCCCAGGCCCTCACTGTCCTGCAACAGGCGACTGCAGCGGACTTGTCAGGGGAGACT
GAGACAGCTGTTGAGATGTACGTCGCAGCAAAGAACGAATTGGACGCTGT
>Tc00.1047053511237.50  | Trypanosoma cruzi CL Brener Non-Esmeraldo-like | 40S ribosomal protein S33, putative | genomic | TcChr24-P forward | (geneCodeEnd+1 to geneCodeEnd+350) | length=350
GATTTTTTTTGTTTGGACGCCGGTTTTTTATTTTATTTTTGTTTCTTCTTTTGTCATTTC
CTGATGCTGATTTTGTTGACGTTTTGTTTTGTTGTTCGTTTTTTTTTTTTCTGGGAGATT
TGTGAGTCTTTTTTTTTTTTTGGATGACTGATATATTGGCCTCTTTTTGATGCTTGCTTC
TTTTTCTCCCCTTTTATTTCTTTGTTACTGCTGTGTCATTAGCTCTTTAGTCATGACGGA
GGTTGCAGCAACCAAAAAGGAAAAGAAGGCCCCACAGGAGGAGGTTGTTGTGCAGCAGAC
GGACCAGGCACAGGTTGGTCTCATCATCAAGGTGCTTGGCCGCACTGGCT
>Tc00.1047053506025.14  | Trypanosoma cruzi CL Brener Esmeraldo-like | ribosomal protein S29, putative | genomic | TcChr30-S forward | (geneCodeEnd+1 to geneCodeEnd+350) | length=350
CGTCGACAGCCCGTGCCGCAGGCAGCTTGGATAAACGACGTCCAAATTGAATTTGGCCTG
ACGGAATGTCGCGGGGACATCGGGAGTATTAAAATGTTTTTTTTTATTTATTTTATTTTT
AATTGTTTCTTTTGTCCCAATGAAGTTGTGGATGTGCCGTTGTGTCGCGGGATATATATA
TAAATGTATACATTGACGTCCTTTGCTTCATGCTCGGCCTTTGACCGCAATAAAAACTTT
TAATGCCTGCCTTCCCACATTTCCTTCTTTCTTGTCTCTGACACATTGCGTGCACCCACA
CACATATGTGTCAGGGACACCTCTCTCTCTCCGAGGGGATTTTTTTTTTT
>Tc00.1047053511015.20  | Trypanosoma cruzi CL Brener Non-Esmeraldo-like | ribosomal protein S29, putative | genomic | TcChr30-P forward | (geneCodeEnd+1 to geneCodeEnd+350) | length=350
CGTTGACAGCCCGTGCCGCAGGCAGCTGGGAGTGCGGCCAAGCGCACAACATTTCTGTTT
GCTCTTTTCTAATTTACCATTATAATTACACTGAGACACTAACCGCTATGGAACCTCAGT
TTCTTATTTTACGTGCTTTTTTTTTTTGCATTTAAGCAAAGTCACATCACCAAAATACTT
ATAGTCGAAACAAACCCTTACAGGCAGTATGTTACAACTTATAGTGGAGAATCCATCAAG
CTTATCCTACACAAGTCGCCATTTCAATGGAAACCATGTAAAACAAACTCAAAACACAGT
ATATACGACCCCGGAATCACCATCAATTACACCAGCAAGAAGAAGAAGGC
>Tc00.1047053511209.54  | Trypanosoma cruzi CL Brener Non-Esmeraldo-like | ribosomal protein S29, putative | genomic | TcChr30-P forward | (geneCodeEnd+1 to geneCodeEnd+350) | length=350
CGTTGACAGCCAGTGCCGCAGGGATATTGGGAGTATTAAAATTTTATTTATTTATTTATT
TTATTTTCAATCGTTTCTTTGTCCCAATGAGATTGTGGATGTGCCGTTGTGTCGTGGGAT
GTACATATAAATATATACATTGACGTCCTCTGCTTCATGCTCGGCCTTTGACTGCAATAA
AAACTTGTAATGCCTGCCTTCCCACATTTTCTTGTCTCTGACACATTGCGTGCACCCACA
CACTTATGTGTCAGAGACACCTCTCTCTCCGAGGGGATCCTTTTTTTTTTGACAAGTAAA
AGGACCACCCTCCCCACACCCTCCCTTCAAGAACAAAAGCAAAAAAAAAA
>Tc00.1047053507019.83  | Trypanosoma cruzi CL Brener Non-Esmeraldo-like | 40S ribosomal protein S30, putative | genomic | TcChr32-P reverse | (geneCodeEnd+1 to geneCodeEnd+350) | length=350
GGCGTAGGAGCGAAATCCCAACGATCTCATTCCTTTAATTTTGTTTTTATTTTCTACTTT
AGAAATATGAAATTTTTTTTCTTGGACATGCAAAGAAGACCTTTTCTTGTGGGCCATCTA
TTCTTCTTTCTGAAGTTGCTACTAAAAAAATAATTTTTCATCACTCGAACTTTTTTTCTT
CTTCTATTTGCTTATTTACCTTATTATGGTGTATTCTTCATATTTCTCATGGAAGGTTGT
AATCATGGGCGTTTGCCAGGCCAAGGGGACCCACACAAAGGAGGAGCACAATCCCTCCAG
AGGGTGTGGTGAGAAAGCCCATTTCCTAAGGAAGAATATTGAAAATGGGA
>Tc00.1047053507019.86  | Trypanosoma cruzi CL Brener Non-Esmeraldo-like | 40S ribosomal protein S30, putative | genomic | TcChr32-P reverse | (geneCodeEnd+1 to geneCodeEnd+350) | length=350
GGCGTAGGAAGCATTATTTTCTTTTTTTTCTTAATTTTGCGACTCAATTTTATTTTTTAC
TTATTTGCCTTTTCGTGTGCTGTGAATAAGATAACATTAGCTTTTGATATTTCTCATGTG
TGTATTATTTGTCCTTATACATATTTATGTCTTTTTTTTTTTTTTTTTGCTTTGTGATAG
GGCTTTCTTGAGCTAGCAAAAGGAAAATGGGCAAGGTCCACGGCTCATTGGCACGTGCCG
GAAAGGTGAAGAACCAGACCCCGAAGGTCGCTAAACAGGAGAAGAAAAAGCAGCCCCGTG
GTCGTGCGTTCAAGCGACTGAAGTACACTCAGCGTTACCTTGCCAAAACG
>Tc00.1047053503719.20  | Trypanosoma cruzi CL Brener Non-Esmeraldo-like | 40S ribosomal protein SA, putative | genomic | TcChr16-P forward | (geneCodeEnd+1 to geneCodeEnd+350) | length=350
GTGGCGGCCACAGCAGCCACCACGAGGAGGGACGCCTGCAGCTCGTTGAGGCTTGGTGTG
AGGAACAATAATTGTCGTTTATTTTGTTTCTTATTTGTGTTTTGGTGAGAGGGGGCACCG
TGCATTCGACAGCGTGATTGCCTTGACAATGCCTGCCCCACCGTCATGATTCCCACTTTG
TTTGCATCTCCGGAGAGGGAGAGAGACTGTCTTTGTGCGTGTATGCCGCGCGGAGGTGGG
CAATGCCTGTTTGCCGAGCAGCGCACGCCTAGCTTTATCTTTTTCCCTTCTTTTCCTTTT
TCTTTTTCCACTGCTTTTGTCTGCATGCGACACGTTTTTATATTTTAGGA
>Tc00.1047053503757.10  | Trypanosoma cruzi CL Brener Esmeraldo-like | 40S ribosomal protein SA, putative | genomic | TcChr16-S forward | (geneCodeEnd+1 to geneCodeEnd+350) | length=350
GCGGCGGCCACAGCAGCCGCCACGAGGAGGGACGCCTGCAACTCGTTGAGGCTTGGTGTG
AGGAACAATAATTGTCATTTATTTTGTTTCTTATTTGTGTTTTGGTGAGAGGGGGCACCG
TGCATTCGACAGCGTGATTGCCTTGACAATGCCTGCCCCACCGTCATGATTCCCACTTTG
TTTGCATCTCCGGAGAGGGAGAGGGACTGTCTTTGTGCGTGTATGCCGCGCGGAGGTGGG
CAATGCCTGTTTACCGAGCAGCGCACGCCCAGCTTTATCTTTTTCTCTTCTTTTCCTTTT
TTTTTTTTTCCACTGCTTTTGTCTGCATGCGACATGTTTTTATATTTTAA
>Tc00.1047053509825.14  | Trypanosoma cruzi CL Brener Esmeraldo-like | 40S ribosomal protein SA, putative | genomic | TcChr16-S forward | (geneCodeEnd+1 to geneCodeEnd+350) | length=350
GTGGCGGCCACAGCAGCCACCACGAGGAGGGACGCCTGCAACTCGTTGAGGCTTGGTGTG
AGGAACAACAATTGTCATTTATTTTGTTTCTTATTTGTGTTTTGGTGAGAGGGGGCACCG
TGCATTCGACAGCGTGATTGCCTTGACAATGCCTGCCCCACCGTCATGATTCCCACTTTG
TTTGCATCTCCGGAGAGGGAGAGGGACTGTCTTTGTGCGTGTATGCCGCGCGGAGGTGGG
CAATGCCTGTTTACCGAGCAGCGCACGCCCAGCTTTATCTTTTTTCTCTTCTTTTCCTTT
TTTTTTTTCCTTACTGCTTTTGTCTGCATGCGACACGTTTTTATATTTTA
>Tc00.1047053503929.20  | Trypanosoma cruzi CL Brener Non-Esmeraldo-like | ribosomal protein L13, putative | genomic | TcChr34-P reverse | (geneCodeEnd+1 to geneCodeEnd+350) | length=350
AGAGTGAAAGGGAAAAAAAGTGAACTTTATGTTGTGGGAAATATAGAAGGGAGGTGGAAA
TGACTGTATGTTCTCTCGTTAATTAATAGTTGTTACATGTTTTCTACATCTCATTTTTTT
TTTTTTGCTTTTGTTTTTGTTTGTTGCTTTTGTGGGTTCAGTCTTTGTTTCTGTGCTGCC
TTATTAGTCTTTATGTGTGCGGAAGTATCAAATGCGACAGACATTGTGGCTGTGGCAGTG
GAAAGATCTTCTATCTCATTGGAAGATGTACTTTCACAGTGGACAGAAACTGACAAGACG
GGCTGCACTTCAGCTCTTACAGAAGACGGTTGATGCGGCACGATCTTCTG
>Tc00.1047053506405.110  | Trypanosoma cruzi CL Brener Esmeraldo-like | ribosomal protein L13, putative | genomic | TcChr34-S reverse | (geneCodeEnd+1 to geneCodeEnd+350) | length=350
AGAGTGAAAAGAAAAAAAAAAAAGTGAACTTTATGTTGTGGTAAATATAAAAGGGAGGCG
GAAATGAGTGTATGTTCTCTCGTCAATTAATAGTTGTTACATGTTTTCTACATCCCATTT
CTTTTTTTTTTTTTTTTCTCTTTTTTTTGTTTCTTGCTTTTGCGGGTTCAGTCTTTGTTT
CTGTGCTGCCTTATTAGTCTTTATGTGTGCGGAAATACCAAATGCGACACACATTGTGGC
TGTGGCAGTGGAAAGATCTTCTATCTCATTGGAAGATGTACTTTCACAGTGGACAGAAAC
TGACAAGACGGGCTGCACTTCAGCTCTTACAGAAGACGGTTGATGCGGCA
>Tc00.1047053510879.110  | Trypanosoma cruzi CL Brener Esmeraldo-like | ribosomal protein L3, putative | genomic | TcChr34-S reverse | (geneCodeEnd+1 to geneCodeEnd+350) | length=350
TCATCTTAGCTCTTGCGTAAAAGTTTCTTAACTAGGAAGAAACACGTGCTGGGAAACACC
AACTAATTTTTTTTATTTTGTTTTTACGTGACTTTTGCCCGTTATTTTTATTTTTTATTT
TTATTTTGCTTTATGCCAGATGTGCTTTTCCGATGGTTGTTTTATGATTTGTTTTATGGT
TTGTGTTCTTTTTGCTTTTGTTGATTTATTATTGTTATTATTTTTTATTTCTGCCTTGCT
ACACTGGATGATCTCACTCTTTTTTTAGGGAATCCCAGGCACACTCACATGTCTCACTGC
AAGTTTGAACATCCGCGCCACGGCCATCTTGGCTTCCTGCCACGCAAGCG
>Tc00.1047053510879.120  | Trypanosoma cruzi CL Brener Esmeraldo-like | ribosomal protein L3, putative | genomic | TcChr34-S reverse | (geneCodeEnd+1 to geneCodeEnd+350) | length=350
TCATCTTAGCTCTTGCGTAAAAGTTTCTTAACTAGGAAGAAACACGTGCTGGGAAACACC
ACCTAATTTTTTTTATTTTGTTTTTACGTGACTTTGCCCGTTATTTTTATTTTTTATTTT
TATTTTGCTTTATGCCAGATGTGCTTTTCCGATGGTTGTTTTATGATTTGTTTTATGGTT
TGTGTTCTTTTTGCTTTTGTTGATTAATTTTTTTTTTGATTTCATTGTTGCTGTTTATTT
TATTTTATTGTTATTTTTTAGGTAGTTTTTTTTTTTGTTGTTGTTGTTGTTATTGTTTTG
TGTTTATATTTTTCGTTCTTATATTGTGTGTAATGTCGAGGGTTTCAGCA
>Tc00.1047053504121.30  | Trypanosoma cruzi CL Brener Non-Esmeraldo-like | 60S ribosomal protein L4, putative | genomic | TcChr36-P forward | (geneCodeEnd+1 to geneCodeEnd+350) | length=350
CTACTGAGCGAAAGAGAGCCACACTGAATAGTGCTTTTAATTTTACTTTATGATTTCATT
TACAAACCAACATCTCAAAAAAACTTTTTTGGTTGCTGCCGTTGTTTTTGGCGTACTACC
ACCCGCCACCTTGCTGCGTTTTTTTGGAGATGCTTGGAGAAACCATTTTTGTTCCTTTCT
TTCTTGTTTTCTCCCTTCTCTGTCCCTTTTTTTTTTTAAAGTTGCCTGAGTAAATAATAA
GTGTTCATAGTTGGGTTAAGGAGAGTAAGTGCGTAGTTTGTGAGGTATATTGAGTTTTTT
TTTTGTGGTGAAGATGGCTTGACTAGAGTGCCCTTGACCGGACAAAGTGA
>Tc00.1047053510765.60  | Trypanosoma cruzi CL Brener Esmeraldo-like | 60S ribosomal protein L5, putative | genomic | TcChr39-S forward | (geneCodeEnd+1 to geneCodeEnd+350) | length=350
AAACTTCTGCTGTTACTGACTGAATCCAACAGATTTTTTTTGTTTTTGTTTTTGTTTGAC
TATTACTTTTATATGCTTCTCCTTTCCTCCATTTTTTTTAGGGGGCGAGGAGTGCAGGAT
TAGCTCGCGGAACGGACATCGTGGGTGCGTGCTGGCGAAGAAATTGCTCTCATTATTCTT
TCCTTTTTGTGTTTGTGCTTCATGTTTTACACGCTTTCTTTCTTTTTTTTTTTTTGTCTT
ATTTCTTATTTTCCTTTTGCCGTCAGCTCCCCACCAAGAAAAGAATGCCATTCGTTAAGG
TTGTGAAGAACAAGGCGTACTTCAAGCGCTTCCAGGTGAAGTACCGCCGC
>Tc00.1047053504949.14  | Trypanosoma cruzi CL Brener Non-Esmeraldo-like | 60S ribosomal protein L6, putative | genomic | TcChr7-P forward | (geneCodeEnd+1 to geneCodeEnd+350) | length=350
ACCTCCGTTTCCCCTTTACGTGATGTGTCTTGAAGCATACTTTTTGTTTTTCTTTCTCTG
GTCTTACTTCGACTTTTCTTTTGTTTGTTTGTTTGTTTGTTCTTGACCCGCGTGCTTGTG
CGCATCCGCTTTCTCTGTTCGTGTCGTCGCTTCATTTGGTTGGTTTTGAGGGGGGCGTTT
GCGCGACTTTTTTTCTGGCAGACGCACACGCAGACACACTGGAGCGCGGACTTATCTTTT
GCGGCCGTGGGACATTGCCAATGCTGCTGGTGGGTTAGGGGGACGGTCAGCAAGAGCGGG
ACGAGACGGTGTGAGGCAAAATGAACCCCCCCACACACACAAACACACAC
>Tc00.1047053505843.20  | Trypanosoma cruzi CL Brener Esmeraldo-like | 60S ribosomal protein L6, putative | genomic | TcChr7-S forward | (geneCodeEnd+1 to geneCodeEnd+350) | length=350
ACTCCCGTTTCCCCTTTACGTGATGTGTCTTGAAGCATACTTTTTGTTTTTCTTTCTTTG
GTCTTACTTCGACTTTTCTTTTTTGTTTGTTTGTTTGTTCTTTACCCGCGTGCTTGTGCG
CATCCGCTCTCTCTCCGTCCGTGTCGTCGCTTCATTTCGTTGGTTGTGAGTGGGGCGTTT
GCGCGCCTTTTTTCCTGGTGGACGCACACGCAGACACACTGGAGCGCGGAGTTATCTTTT
GCGGCCGTGGGACATTGCCAATGCTGCTGGTGGGTTAGGGGGGCGCTCAGCAAGAGCGGG
ACGAGACGGTGTGAGGCGACATGAACCCCCCCCCCCCCACACGCACAAAC
>Tc00.1047053506577.54  | Trypanosoma cruzi CL Brener Non-Esmeraldo-like | 60S ribosomal protein L6, putative | genomic | TcChr37-P forward | (geneCodeEnd+1 to geneCodeEnd+350) | length=350
GCATCACGATTCATCGGGTATTGATCTACGCCCTCTTGTTTTCTTATATATATTTTTTTT
TGTTTTGTTTTGTAAAAATAAAAAAAAAATTTATGCCTCTTAAGTGGAGGTGTCAGAGCC
GAGTTTTTTACAGCCTCTCTTTCACTCAACGATGACAGAGTCTTGCAGAAAATAACTTAA
TTGATTCTTTTTTTTTTTGAGGCTATCGGCCACGTTCACAGCGTGGTTTCGAAAGGGGTG
GACGCACACACAAGGAAGAAATAAATTTTCTGGAAGTCTGTAAGATGAGTGATAGCGACA
ATGACTCCTATGACCCGGCGGAGAACAGTGGCACAAGAGCGGTGCAGAAC
>Tc00.1047053507709.50  | Trypanosoma cruzi CL Brener Esmeraldo-like | 60S ribosomal protein L6, putative | genomic | TcChr37-S forward | (geneCodeEnd+1 to geneCodeEnd+350) | length=350
GCATCACGATTCATCGGGCATTGATCTACGCCCTCGTGTTTTCTTATATTTTTATTGTTT
TGTTTTGTTTTTTCAAAATAAAAAAAAAAATATGTATTTTTTTATGACTCTTAAGTGGAG
GTGTCAGAGCCGGGTCTTTTACAGCCTCTCGTTCACTCAACGATGACAGAGTCTTGCAGA
AAATAAGTTAATTATTATTATTATTATTATTATTATTATTATTTTTTTTTTTTTTTTTGA
GGCTATCGGCCACGTTCACAGCGTGGTTTCGAAAGGGGGTGAACGCACACACAAGGAAGA
AATAAATTTTCTGGAAGTCTGTAGGATGAGTGATAGCGACAATGAATCCT
>Tc00.1047053507519.110  | Trypanosoma cruzi CL Brener Non-Esmeraldo-like | 60S ribosomal protein L7, putative | genomic | TcChr29-P forward | (geneCodeEnd+1 to geneCodeEnd+350) | length=350
ATTGGGCATGTCTGCCTTTTTTTAGAGGTTTATTTATTTATCTTCATAATTTTTTTATTT
TTATTTTACAACCGATGTTGCTTTTCCAGTGATTGCAGCAGCTGCTTGCCGAATTGATGT
TGATTGTAAGTGTTGTTTTCTTTTTTAGCGTTATTTATTTATTTGGATGTCTTTTTTTTT
GTCTTTTTTTCTTTTTGTTGTCGTTTTTTCAGCCTGAAGTTTTAAGAAACGTTTTTTTTT
TTTTTTTTTGAGGGAGGCGGCATGGCGAAGGACCCGGACGACGACAAATCCCTGGAGGAC
GACATCCGTTTACTTGTGAGGAGGGCTGAGAGGCCGGAAGGAAAAATTAT
>Tc00.1047053508207.100  | Trypanosoma cruzi CL Brener Esmeraldo-like | 60S ribosomal protein L7, putative | genomic | TcChr29-S forward | (geneCodeEnd+1 to geneCodeEnd+350) | length=350
ATTGGGCATATCTGCCTTTTTTTAGAGGTTTATTTATTTATTTATCTTTATAATTTTTTT
ATTTTTATTTTACAACCGATGCTGCTTTTCCAGTGATTGCGGCAGTTGCTTGCCGAATTG
CTGTTGATTGTACGTGTTGTTTCCTTTTTTAGCGTTATTTATTTATTTATTTGGATGTCT
TTTTTTCTTTCCTTTTCTTCTTTTTTTGTCTTTTAGGCGTTTTTTGTTGTCATTTTTTCA
GCCTGAAGTTTTAAGAAACAGTCGTTTTTTTTTTTTTTTTGGACCCGTTGCTTTTTTTTT
GTTGCTACTTTTTAACTGTAGGAGCGGGTGGTTTCTTTTTTTTTTGCGGC
>Tc00.1047053508207.110  | Trypanosoma cruzi CL Brener Esmeraldo-like | 60S ribosomal protein L7, putative | genomic | TcChr29-S forward | (geneCodeEnd+1 to geneCodeEnd+350) | length=350
ATTGACACGGCGCTTGTGCAAAGTTTGTTTCATTTTGTATTGCTTTAACCGTACAAGATG
TATCTTTTATTGTGTTTTCTGCTGCTTTGGATTCCTTCCTCTTCGGGGAGTGAGTCTATC
GGACAATTGATCACGTTACGGTTTTTTTTTTATTATTTGTTTTTGATTTGCTCTTTCTAC
GCAAAGAAGGTAGATAATATGCCCGCGAAGAGTGTTCCTGCCCCTGAGTCGGCCATCAAG
CGTGCTGCTTTCAAGCGGCAGCAGACGGAGAACTTCAAGAAGGCGATTGCCGCCAACAAG
GCTGCAAGAGTCGCGCTGAAGAAGACTGCATACGCGCGGGGTCTCCGTTA
[truncated: 204,318 more chars]
