# Supplementary material for: Genome-wide analysis of 3′-untranslated regions supports the existence of post-transcriptional regulons controlling gene expression in trypanosomes
Source: PeerJ. 2013 Jul 30;1:e118. doi: 10.7717/peerj.118 (PMC3728762; doi:10.7717/peerj.118)
Supplement: File S3 — Full list of 1335 sequences having the different structured elements. Number, No. of gene; GeneID, Systematic gene name; motif, motif’s name; motif˙star, the numbers indicate distances from translation stop codon where the motif stars; motif˙end, position where the motif ends; motif˙length, length of the motif in nucleotides; gc˙content, percentage of GC within the motif. [file peerj-01-118-s007.xls]

## Sheet: AddFile3_KEGG53_1335
Num.	GeneID	Motif	Motif_star	Motif_end	Motif_length	Bit_score	E-value	GC_ontent
1	Tc00.1047053508951.20	m00010	309	337	30	14.74	0.101	24
2	Tc00.1047053510187.100	m00010	155	184	30	17.87	0.0163	7
3	Tc00.1047053510889.221	m00010	166	195	30	20.4	0.00377	23
4	Tc00.1047053504163.40	m00010	312	341	30	13.14	0.255	63
5	Tc00.1047053510301.10	m00010	313	342	30	12.32	0.409	63
6	Tc00.1047053506835.70	m00010	320	349	30	16.03	0.0476	7
7	Tc00.1047053506945.20	m00010	295	324	30	23.35	0.000681	23
8	Tc00.1047053506247.330	m00010	290	319	30	23.15	0.000768	7
9	Tc00.1047053507811.44	m00010	49	80	30	16.41	0.0381	34
10	Tc00.1047053511649.150	m00010	49	80	30	16.41	0.0381	34
11	Tc00.1047053504105.140	m00010	59	88	30	17.74	0.0177	7
12	Tc00.1047053510091.80	m00010	302	331	30	31.74	5.25e-06	33
13	Tc00.1047053510421.320	m00010	297	326	30	25.33	0.000216	27
14	Tc00.1047053509717.20	m00010	225	254	30	26.34	0.00012	10
15	Tc00.1047053509717.20	m00010	80	112	30	15.2	0.0773	15
16	Tc00.1047053510105.170	m00010	227	256	30	18.77	0.00974	10
17	Tc00.1047053510105.170	m00010	84	115	30	11.46	0.676	9
18	Tc00.1047053506701.10	m00010	11	40	30	23.46	0.000639	20
19	Tc00.1047053507089.270	m00010	11	41	30	14.35	0.127	48
20	Tc00.1047053508933.20	m00010	286	315	30	17.92	0.0159	47
21	Tc00.1047053509379.10	m00010	11	40	30	23.46	0.000639	20
22	Tc00.1047053511025.110	m00010	11	41	30	16.68	0.0326	55
23	Tc00.1047053507023.120	m00010	236	265	30	19.6	0.00599	20
24	Tc00.1047053511751.120	m00010	239	268	30	22.92	0.000877	17
25	Tc00.1047053504427.110	m00010	314	343	30	17.86	0.0165	43
26	Tc00.1047053509331.30	m00010	249	277	30	17.52	0.0201	41
27	Tc00.1047053504425.90	m00010	10	37	30	20.12	0.00444	14
28	Tc00.1047053509331.180	m00010	14	43	30	22.96	0.000856	17
29	Tc00.1047053506405.10	m00010	174	201	30	17.45	0.0209	11
30	Tc00.1047053508637.90	m00010	236	254	30	10.82	0.978	21
31	Tc00.1047053509801.30	m00020	295	327	30	23.5	0.000442	36
32	Tc00.1047053511277.110	m00020	293	325	30	20.5	0.00251	39
33	Tc00.1047053511277.290	m00020	56	86	30	10.39	0.875	6
34	Tc00.1047053511575.60	m00020	66	95	30	22.2	0.00094	17
35	Tc00.1047053510717.30	m00020	245	268	30	10.66	0.746	29
36	Tc00.1047053510797.10	m00020	45	76	30	26.17	9.45e-05	41
37	Tc00.1047053506025.60	m00020	126	156	30	16.31	0.0285	55
38	Tc00.1047053506701.10	m00020	9	40	30	21.48	0.00143	19
39	Tc00.1047053507757.70	m00020	289	320	30	19.29	0.00507	47
40	Tc00.1047053508933.20	m00020	285	319	30	15.07	0.0582	43
41	Tc00.1047053509379.10	m00020	9	40	30	21.48	0.00143	19
42	Tc00.1047053511909.40	m00020	241	264	30	18.18	0.00963	50
43	Tc00.1047053507257.60	m00020	7	36	30	22.19	0.000944	20
44	Tc00.1047053510329.270	m00020	7	36	30	22.39	0.00084	23
45	Tc00.1047053506195.110	m00020	20	42	30	17.66	0.013	61
46	Tc00.1047053507883.100	m00020	63	94	30	15.97	0.0345	44
47	Tc00.1047053507547.90	m00020	325	351	30	18.39	0.00854	30
48	Tc00.1047053508441.20	m00020	316	342	30	18.07	0.0103	30
49	Tc00.1047053507831.70	m00020	190	222	30	16.04	0.0333	48
50	Tc00.1047053511261.160	m00020	189	221	30	11.04	0.6	48
51	Tc00.1047053510091.80	m00020	302	331	30	31.95	3.32e-06	33
52	Tc00.1047053510421.320	m00020	301	332	30	20.75	0.00217	38
53	Tc00.1047053509717.20	m00020	225	254	30	24.04	0.000324	10
54	Tc00.1047053509717.20	m00020	82	112	30	10.62	0.766	13
55	Tc00.1047053510105.170	m00020	227	256	30	16.39	0.0271	10
56	Tc00.1047053506529.508	m00030	264	296	34	17.18	0.0133	36
57	Tc00.1047053510889.221	m00030	258	290	34	17.79	0.00931	36
58	Tc00.1047053509287.50	m00030	131	162	34	19.37	0.00371	44
59	Tc00.1047053503713.30	m00030	27	60	34	13.92	0.0898	21
60	Tc00.1047053503945.40	m00030	61	94	34	24.7	0.000164	38
61	Tc00.1047053503945.40	m00030	27	60	34	13.04	0.15	18
62	Tc00.1047053510663.70	m00030	310	341	34	20.81	0.00159	38
63	Tc00.1047053509213.70	m00030	5	38	34	15.01	0.0473	41
64	Tc00.1047053510257.30	m00030	5	38	34	16.6	0.0187	41
65	Tc00.1047053510257.30	m00030	283	316	34	9.85	0.966	32
66	Tc00.1047053503477.20	m00030	109	142	34	22.14	0.000731	32
67	Tc00.1047053508601.119	m00030	38	71	34	10.51	0.657	29
68	Tc00.1047053509199.24	m00030	38	71	34	10.73	0.579	29
69	Tc00.1047053507559.80	m00030	286	319	34	11.7	0.329	59
70	Tc00.1047053510303.50	m00030	283	316	34	15.1	0.045	62
71	Tc00.1047053506925.480	m00030	72	103	34	15.58	0.0339	44
72	Tc00.1047053506405.10	m00030	172	205	34	14.49	0.0643	9
73	Tc00.1047053507773.60	m00030	132	164	34	14.19	0.0763	48
74	Tc00.1047053507809.30	m00030	253	294	34	18.12	0.00769	45
75	Tc00.1047053508717.30	m00030	102	133	34	11.58	0.352	6
76	Tc00.1047053510431.250	m00030	132	164	34	14.13	0.0792	52
77	Tc00.1047053511661.90	m00030	291	332	34	21.06	0.00137	48
78	Tc00.1047053508177.20	m00030	201	232	34	18.22	0.00726	50
79	Tc00.1047053511693.60	m00030	210	241	34	16.73	0.0173	47
80	Tc00.1047053504163.40	m00030	195	229	34	11.21	0.436	29
81	Tc00.1047053503677.10	m00051	311	343	32	11.76	0.0562	61
82	Tc00.1047053511717.90	m00051	313	342	32	14.29	0.0115	63
83	Tc00.1047053508257.70	m00051	236	266	32	14.06	0.0133	45
84	Tc00.1047053503589.10	m00051	322	351	32	22.04	9.08e-05	63
85	Tc00.1047053503589.10	m00051	234	263	32	7.21	0.963	37
86	Tc00.1047053510027.10	m00051	40	76	32	20.9	0.000185	57
87	Tc00.1047053508951.20	m00051	134	164	32	19.68	0.000397	55
88	Tc00.1047053510121.20	m00051	153	183	32	19.68	0.000397	55
89	Tc00.1047053508153.950	m00051	63	89	32	7.32	0.901	44
90	Tc00.1047053504163.40	m00051	187	220	32	25.87	8.27e-06	44
91	Tc00.1047053504163.50	m00051	184	220	32	17.33	0.00173	68
92	Tc00.1047053504163.50	m00051	109	133	32	7.61	0.753	44
93	Tc00.1047053510301.10	m00051	188	221	32	25.56	1.01e-05	44
94	Tc00.1047053508647.200	m00051	221	257	32	16.14	0.00363	62
95	Tc00.1047053509463.30	m00071	195	231	39	19.77	0.0073	35
96	Tc00.1047053510507.20	m00071	202	238	39	15.91	0.0532	30
97	Tc00.1047053511389.150	m00071	66	92	39	14.59	0.105	22
98	Tc00.1047053507547.40	m00071	154	191	39	21.19	0.00352	61
99	Tc00.1047053509701.10	m00071	126	157	39	16.39	0.0414	25
100	Tc00.1047053509717.90	m00071	79	119	39	27.78	0.00012	34
101	Tc00.1047053510105.240	m00071	105	141	39	27.04	0.000175	24
102	Tc00.1047053506727.100	m00071	95	126	39	18.73	0.0125	34
103	Tc00.1047053506727.100	m00071	191	233	39	11.24	0.584	37
104	Tc00.1047053508153.130	m00071	64	98	39	23.48	0.00109	43
105	Tc00.1047053508185.10	m00071	64	98	39	23.48	0.00109	43
106	Tc00.1047053511277.210	m00071	90	125	39	21.52	0.00297	39
107	Tc00.1047053511529.160	m00071	100	131	39	14.69	0.0995	38
108	Tc00.1047053511529.160	m00071	184	227	39	12.38	0.325	34
109	Tc00.1047053509153.120	m00071	133	167	39	24.49	0.000648	34
110	Tc00.1047053509153.120	m00071	64	104	39	14.54	0.107	39
111	Tc00.1047053510303.290	m00071	130	164	39	19.87	0.00696	34
112	Tc00.1047053508951.40	m00071	254	288	39	11.83	0.432	54
113	Tc00.1047053510121.40	m00071	255	289	39	14.64	0.102	51
114	Tc00.1047053504089.40	m00071	61	96	39	21.94	0.0024	25
115	Tc00.1047053504177.10	m00071	163	198	39	18.88	0.0115	39
116	Tc00.1047053511581.10	m00071	173	208	39	19.4	0.00883	42
117	Tc00.1047053507211.10	m00071	276	314	39	19.02	0.0107	41
118	Tc00.1047053507107.40	m00071	244	282	39	19.62	0.00789	21
119	Tc00.1047053509261.30	m00071	196	235	39	20.04	0.00637	20
120	Tc00.1047053510645.30	m00071	31	55	39	15.07	0.0817	36
121	Tc00.1047053506357.50	m00071	35	70	39	20.6	0.00476	36
122	Tc00.1047053511277.60	m00071	35	70	39	20.92	0.00406	39
123	Tc00.1047053507023.120	m00071	231	269	39	29.84	4.15e-05	23
124	Tc00.1047053511751.120	m00071	234	272	39	29.86	4.11e-05	26
125	Tc00.1047053504191.10	m00100	95	135	41	57.47	2.85e-15	37
126	Tc00.1047053505683.10	m00100	95	135	41	57.47	2.85e-15	37
127	Tc00.1047053510185.10	m00100	213	252	41	56.35	5.94e-15	43
128	Tc00.1047053510329.90	m00100	190	226	41	46.75	3.36e-12	41
129	Tc00.1047053508535.50	m00130	97	130	35	39.52	1.56e-10	47
130	Tc00.1047053510187.30	m00130	97	131	35	45.32	3.02e-12	51
131	Tc00.1047053506147.60	m00130	91	125	35	44.73	4.51e-12	46
132	Tc00.1047053508461.30	m00130	85	119	35	44.73	4.51e-12	46
133	Tc00.1047053503823.160	m00130	127	165	35	22.5	1.67e-05	41
134	Tc00.1047053510285.60	m00130	127	165	35	22.5	1.67e-05	41
135	Tc00.1047053509809.10	m00190	217	246	30	26.33	0.000166	37
136	Tc00.1047053503893.80	m00190	125	143	30	19.92	0.00627	16
137	Tc00.1047053508507.59	m00190	119	147	30	18.99	0.0107	21
138	Tc00.1047053507869.10	m00190	9	40	30	22.57	0.0014	13
139	Tc00.1047053506513.190	m00190	70	97	30	19.29	0.00897	14
140	Tc00.1047053511323.50	m00190	70	97	30	25.25	0.000306	21
141	Tc00.1047053506839.70	m00190	200	218	30	13.85	0.197	37
142	Tc00.1047053508717.20	m00190	201	219	30	13.85	0.197	37
143	Tc00.1047053506999.90	m00190	56	85	30	30.36	1.69e-05	20
144	Tc00.1047053510759.120	m00190	56	85	30	26.53	0.000148	17
145	Tc00.1047053506295.100	m00190	84	114	30	18.41	0.0148	32
146	Tc00.1047053509767.59	m00190	198	227	30	24.48	0.000472	30
147	Tc00.1047053509767.59	m00190	184	197	30	12.28	0.479	7
148	Tc00.1047053504069.20	m00190	75	88	30	11.97	0.572	7
149	Tc00.1047053467287.30	m00190	72	101	30	24.38	0.000501	27
150	Tc00.1047053509233.180	m00190	111	140	30	25.5	0.000266	23
151	Tc00.1047053509233.180	m00190	332	350	30	13.7	0.214	11
152	Tc00.1047053504069.80	m00190	32	50	30	13.7	0.214	11
153	Tc00.1047053511145.60	m00190	16	29	30	13.7	0.214	14
154	Tc00.1047053508397.10	m00190	280	309	30	24.56	0.000453	7
155	Tc00.1047053509885.10	m00190	247	276	30	23.63	0.000766	13
156	Tc00.1047053506529.516	m00190	81	104	30	15.47	0.0785	38
157	Tc00.1047053510889.231	m00190	81	105	30	12.64	0.39	36
158	Tc00.1047053503929.10	m00190	163	192	30	30.32	1.73e-05	27
159	Tc00.1047053506405.120	m00190	165	194	30	33.39	3.03e-06	23
160	Tc00.1047053511209.10	m00190	268	299	30	17.44	0.0257	47
161	Tc00.1047053508851.59	m00190	222	240	30	17.75	0.0216	21
162	Tc00.1047053511589.10	m00190	209	240	30	32.04	6.51e-06	22
163	Tc00.1047053509767.70	m00190	7	36	30	23.2	0.000978	10
164	Tc00.1047053509767.70	m00190	37	62	30	13.05	0.31	31
165	Tc00.1047053511727.90	m00190	174	203	30	16.35	0.0475	27
166	Tc00.1047053506375.110	m00190	237	268	30	19.51	0.00791	41
167	Tc00.1047053510993.10	m00190	224	255	30	23.37	0.000888	38
168	Tc00.1047053508153.820	m00190	136	154	30	11.34	0.814	5
169	Tc00.1047053507773.60	m00230	122	149	30	14.74	0.166	39
170	Tc00.1047053508717.30	m00230	104	133	30	22.68	0.00179	7
171	Tc00.1047053510431.250	m00230	122	149	30	13.69	0.304	43
172	Tc00.1047053511661.90	m00230	281	310	30	14.67	0.174	30
173	Tc00.1047053506457.30	m00230	69	99	30	16.78	0.052	35
174	Tc00.1047053509693.70	m00230	63	93	30	18.76	0.0168	32
175	Tc00.1047053506519.130	m00230	64	93	30	18.14	0.024	7
176	Tc00.1047053506519.130	m00230	192	215	30	13.44	0.35	33
177	Tc00.1047053508909.20	m00230	59	77	30	12.51	0.596	11
178	Tc00.1047053511807.110	m00230	278	307	30	22.14	0.00245	17
179	Tc00.1047053506621.30	m00230	187	216	30	20.44	0.00646	7
180	Tc00.1047053511381.40	m00230	115	144	30	11.67	0.96	3
181	Tc00.1047053505997.210	m00230	20	49	30	24.57	0.000611	13
182	Tc00.1047053505997.210	m00230	210	239	30	13.28	0.384	27
183	Tc00.1047053508409.30	m00230	62	80	30	13.78	0.288	21
184	Tc00.1047053507159.44	m00230	321	343	30	13.61	0.318	35
185	Tc00.1047053507509.30	m00230	66	95	30	11.73	0.929	47
186	Tc00.1047053506933.80	m00230	216	245	30	22.47	0.00203	3
187	Tc00.1047053509453.40	m00230	47	79	30	17.07	0.0442	42
188	Tc00.1047053511881.14	m00230	47	79	30	15.53	0.106	39
189	Tc00.1047053504105.30	m00230	102	131	30	25.23	0.000419	17
190	Tc00.1047053511417.40	m00230	14	41	30	12.19	0.714	18
191	Tc00.1047053510029.40	m00230	154	183	30	13.17	0.408	37
192	Tc00.1047053511809.70	m00230	224	249	30	12.34	0.655	12
193	Tc00.1047053506147.180	m00230	308	337	30	22.07	0.00254	23
194	Tc00.1047053510733.60	m00230	300	329	30	21.43	0.00367	20
195	Tc00.1047053510763.80	m00230	8	32	30	12.97	0.458	20
196	Tc00.1047053504797.10	m00230	58	87	30	14.12	0.238	20
197	Tc00.1047053506885.390	m00230	105	135	30	21.3	0.00395	10
198	Tc00.1047053506885.390	m00230	149	167	30	12.19	0.713	16
199	Tc00.1047053503479.30	m00230	126	155	30	20.68	0.00564	7
200	Tc00.1047053506195.80	m00230	16	45	30	13	0.45	20
201	Tc00.1047053507883.80	m00230	44	74	30	22.49	0.002	10
202	Tc00.1047053509733.180	m00230	291	309	30	16.11	0.0761	11
203	Tc00.1047053508373.10	m00240	23	50	28	27.43	0.000112	21
204	Tc00.1047053508375.30	m00240	18	42	28	16.1	0.0701	36
205	Tc00.1047053511643.30	m00240	241	262	28	12.04	0.709	18
206	Tc00.1047053505997.210	m00240	20	47	28	24.42	0.000619	14
207	Tc00.1047053505997.210	m00240	212	239	28	23	0.00139	25
208	Tc00.1047053506933.80	m00240	216	243	28	15.61	0.0931	4
209	Tc00.1047053509453.40	m00240	52	79	28	19.26	0.0116	39
210	Tc00.1047053504105.30	m00240	100	127	28	28.31	6.78e-05	18
211	Tc00.1047053511417.40	m00240	208	235	28	20.72	0.00507	21
212	Tc00.1047053511417.40	m00240	18	40	28	11.82	0.804	22
213	Tc00.1047053508601.30	m00240	240	264	28	13.53	0.304	20
214	Tc00.1047053506435.30	m00240	161	187	28	13.87	0.251	41
215	Tc00.1047053508837.180	m00240	56	80	28	12.78	0.464	32
216	Tc00.1047053511809.70	m00240	231	256	28	11.61	0.906	23
217	Tc00.1047053507265.30	m00240	12	43	28	11.91	0.761	50
218	Tc00.1047053503879.10	m00240	13	39	28	13.08	0.392	33
219	Tc00.1047053506147.180	m00240	308	335	28	22.61	0.00173	21
220	Tc00.1047053510733.60	m00240	292	319	28	18.83	0.0149	7
221	Tc00.1047053509671.160	m00240	10	38	28	12.56	0.526	17
222	Tc00.1047053506435.410	m00240	246	272	28	23.65	0.00096	30
223	Tc00.1047053507739.40	m00240	250	276	28	23.65	0.00096	30
224	Tc00.1047053506621.30	m00240	189	216	28	17.57	0.0305	7
225	Tc00.1047053511555.80	m00240	57	82	28	16.51	0.0557	31
226	Tc00.1047053509153.90	m00240	154	181	28	23.46	0.00107	11
227	Tc00.1047053510303.320	m00240	154	183	28	21.56	0.00314	30
228	Tc00.1047053510053.60	m00240	59	89	28	15.11	0.124	32
229	Tc00.1047053511321.23	m00240	58	88	28	11.51	0.958	32
230	Tc00.1047053506855.260	m00240	294	321	28	20.48	0.00581	43
231	Tc00.1047053511133.20	m00240	211	238	28	20.5	0.00575	50
232	Tc00.1047053503679.10	m00250	287	316	31	31.17	8.61e-07	17
233	Tc00.1047053503841.70	m00250	274	303	31	14.3	0.0373	0
234	Tc00.1047053504147.110	m00250	78	91	31	10.61	0.386	7
235	Tc00.1047053510823.80	m00250	234	257	31	22.44	0.000216	46
236	Tc00.1047053503625.10	m00250	1	14	31	10.98	0.306	29
237	Tc00.1047053503899.90	m00250	1	14	31	13.63	0.0571	21
238	Tc00.1047053506529.420	m00250	16	47	31	35.27	6.41e-08	31
239	Tc00.1047053506529.430	m00250	16	47	31	35.27	6.41e-08	31
240	Tc00.1047053510889.120	m00250	16	47	31	26.92	1.27e-05	25
241	Tc00.1047053510889.120	m00250	54	81	31	13.02	0.0839	21
242	Tc00.1047053510889.140	m00250	16	47	31	26.92	1.27e-05	25
243	Tc00.1047053510889.140	m00250	50	77	31	13.02	0.0839	21
244	Tc00.1047053507091.50	m00250	296	321	31	21.55	0.000379	62
245	Tc00.1047053508375.30	m00250	276	301	31	21.55	0.000379	62
246	Tc00.1047053507875.20	m00250	100	130	31	27.38	9.47e-06	26
247	Tc00.1047053508111.30	m00250	98	128	31	27.38	9.47e-06	26
248	Tc00.1047053503405.10	m00250	70	99	31	22.14	0.000261	13
249	Tc00.1047053508175.370	m00250	67	88	31	13.4	0.066	14
250	Tc00.1047053508175.370	m00250	98	128	31	9.71	0.681	26
251	Tc00.1047053508373.10	m00250	43	72	31	28.03	6.27e-06	13
252	Tc00.1047053504213.80	m00260	67	88	37	12.52	0.102	41
253	Tc00.1047053508857.160	m00260	67	88	37	12.52	0.102	41
254	Tc00.1047053509937.150	m00260	227	258	37	19.01	0.00153	53
255	Tc00.1047053508741.170	m00260	119	153	37	24.61	4.07e-05	34
256	Tc00.1047053511071.140	m00260	178	216	37	31.47	4.77e-07	21
257	Tc00.1047053511899.40	m00260	186	224	37	31.47	4.77e-07	21
258	Tc00.1047053509161.10	m00260	300	336	37	27.22	7.47e-06	49
259	Tc00.1047053509163.80	m00260	299	333	37	20.25	0.000682	34
260	Tc00.1047053509163.80	m00260	224	251	37	17.21	0.00491	29
261	Tc00.1047053510911.50	m00260	223	250	37	23.78	6.95e-05	32
262	Tc00.1047053510911.50	m00260	298	332	37	16.28	0.00894	31
263	Tc00.1047053504017.40	m00260	27	65	37	18.12	0.00272	67
264	Tc00.1047053511231.50	m00260	27	65	37	14.13	0.0361	64
265	Tc00.1047053506701.10	m00260	292	324	37	23.78	6.96e-05	15
266	Tc00.1047053508933.20	m00260	192	225	37	19.25	0.00131	32
267	Tc00.1047053509379.10	m00260	306	338	37	21.44	0.000316	15
268	Tc00.1047053504013.40	m00270	223	256	34	29.79	8.45e-06	21
269	Tc00.1047053510879.80	m00270	197	230	34	26.43	5.87e-05	15
270	Tc00.1047053510879.80	m00270	315	340	34	14	0.0748	19
271	Tc00.1047053507165.50	m00270	259	292	34	27.26	3.64e-05	24
272	Tc00.1047053507793.20	m00270	257	290	34	23.83	0.000262	18
273	Tc00.1047053506479.120	m00270	102	120	34	10.92	0.443	21
274	Tc00.1047053508993.20	m00270	214	232	34	10.92	0.443	21
275	Tc00.1047053503855.20	m00270	290	313	34	12.65	0.163	25
276	Tc00.1047053504033.130	m00270	323	346	34	15.67	0.0287	21
277	Tc00.1047053506789.280	m00270	259	291	34	28.86	1.44e-05	12
278	Tc00.1047053508387.20	m00270	250	285	34	16.47	0.0181	14
279	Tc00.1047053508535.50	m00270	68	99	34	18.48	0.00571	19
280	Tc00.1047053510187.30	m00270	68	99	34	16.57	0.0171	22
281	Tc00.1047053510187.70	m00270	148	181	34	24.93	0.000139	38
282	Tc00.1047053506905.50	m00270	2	35	34	13.98	0.076	6
283	Tc00.1047053503679.10	m00270	196	229	34	26.28	6.38e-05	12
284	Tc00.1047053503679.10	m00270	290	319	34	12.56	0.172	20
285	Tc00.1047053503841.70	m00270	261	294	34	11.62	0.295	3
286	Tc00.1047053508173.40	m00270	34	67	34	26.78	4.79e-05	26
287	Tc00.1047053508173.40	m00270	230	275	34	11.07	0.404	37
288	Tc00.1047053506853.50	m00280	239	290	39	14.17	0.0967	31
289	Tc00.1047053508781.110	m00280	251	287	39	24.22	0.000363	30
290	Tc00.1047053506295.160	m00280	253	298	39	24.06	0.000397	43
291	Tc00.1047053511469.100	m00280	225	269	39	23.23	0.000627	42
292	Tc00.1047053507601.70	m00280	35	62	39	16.58	0.0254	11
293	Tc00.1047053510351.90	m00280	31	68	39	17.16	0.0184	11
294	Tc00.1047053510351.90	m00280	239	264	39	13.34	0.153	35
295	Tc00.1047053507757.70	m00280	275	347	39	13.05	0.18	38
296	Tc00.1047053507757.70	m00280	4	85	39	11.12	0.528	41
297	Tc00.1047053508933.20	m00280	254	340	39	18.89	0.00699	40
298	Tc00.1047053508933.20	m00280	3	88	39	11.96	0.33	41
299	Tc00.1047053509153.120	m00280	133	167	39	16.94	0.0207	34
300	Tc00.1047053510303.290	m00280	130	164	39	16.58	0.0253	34
301	Tc00.1047053506629.220	m00280	73	109	39	22.36	0.00102	41
302	Tc00.1047053507547.40	m00280	154	191	39	17.61	0.0143	61
303	Tc00.1047053508153.130	m00280	252	330	39	13.94	0.11	44
304	Tc00.1047053508153.130	m00280	41	98	39	11.03	0.554	47
305	Tc00.1047053508185.10	m00280	37	105	39	16.58	0.0253	41
306	Tc00.1047053508185.10	m00280	176	254	39	11.41	0.448	47
307	Tc00.1047053509701.10	m00280	123	158	39	22.55	0.000915	28
308	Tc00.1047053511277.210	m00280	85	124	39	19.38	0.00532	47
309	Tc00.1047053509717.90	m00280	15	53	39	17.69	0.0137	21
310	Tc00.1047053509717.90	m00280	82	119	39	12.36	0.265	32
311	Tc00.1047053510105.240	m00280	15	59	39	15.52	0.0456	20
312	Tc00.1047053510105.240	m00280	105	141	39	13.2	0.166	24
313	Tc00.1047053509463.30	m00280	194	232	39	15.13	0.0567	36
314	Tc00.1047053510507.20	m00280	201	239	39	14.79	0.0684	31
315	Tc00.1047053511389.150	m00280	65	93	39	20.26	0.00327	24
316	Tc00.1047053507023.120	m00280	231	270	39	35.3	7.65e-07	25
317	Tc00.1047053507023.120	m00280	1	61	39	20.05	0.00368	33
318	Tc00.1047053511751.120	m00280	234	275	39	32.45	3.72e-06	24
319	Tc00.1047053511751.120	m00280	5	63	39	16.21	0.031	31
320	Tc00.1047053506773.40	m00280	256	294	39	25.88	0.000144	49
321	Tc00.1047053508799.170	m00280	253	291	39	25.91	0.000141	46
322	Tc00.1047053506635.80	m00280	298	333	39	23.91	0.00043	36
323	Tc00.1047053506635.80	m00280	65	123	39	17.19	0.018	25
324	Tc00.1047053508029.10	m00280	304	339	39	23.42	0.000566	47
325	Tc00.1047053508029.10	m00280	75	117	39	11.12	0.528	28
326	Tc00.1047053504153.360	m00280	9	63	39	23.87	0.000441	33
327	Tc00.1047053506301.50	m00280	10	64	39	21.74	0.00144	36
328	Tc00.1047053506337.70	m00310	250	282	34	15.59	0.0099	27
329	Tc00.1047053510717.30	m00310	259	290	34	16.1	0.00727	31
330	Tc00.1047053510797.10	m00310	46	77	34	9.59	0.39	44
331	Tc00.1047053506025.60	m00310	8	42	34	12.85	0.0532	57
332	Tc00.1047053506025.60	m00310	201	232	34	12.67	0.0594	56
333	Tc00.1047053510121.40	m00310	304	340	34	8.26	0.881	70
334	Tc00.1047053506727.100	m00310	270	313	34	8.28	0.87	59
335	Tc00.1047053508153.130	m00310	237	267	34	20.56	0.000471	48
336	Tc00.1047053508185.10	m00310	157	193	34	25.48	2.32e-05	54
337	Tc00.1047053511277.210	m00310	171	197	34	17.62	0.00285	56
338	Tc00.1047053511529.160	m00310	154	183	34	18.83	0.00137	53
339	Tc00.1047053509717.90	m00310	128	155	34	12.02	0.0885	50
340	Tc00.1047053510105.240	m00310	81	111	34	14.52	0.0191	32
341	Tc00.1047053510105.240	m00310	150	177	34	14.3	0.0218	50
342	Tc00.1047053511003.60	m00310	136	168	34	17.42	0.00324	45
343	Tc00.1047053511003.60	m00310	223	256	34	8.57	0.728	56
344	Tc00.1047053503671.10	m00310	16	49	34	20.83	0.000399	44
345	Tc00.1047053507657.10	m00310	105	139	34	21.03	0.000355	57
346	Tc00.1047053507657.10	m00310	232	267	34	9.61	0.386	33
347	Tc00.1047053507657.20	m00310	105	139	34	21.03	0.000355	57
348	Tc00.1047053507689.30	m00310	105	139	34	28.28	4.19e-06	54
349	Tc00.1047053507689.50	m00310	104	139	34	24.76	3.6e-05	58
350	Tc00.1047053508153.60	m00310	16	49	34	12.73	0.0571	47
351	Tc00.1047053507023.120	m00310	120	152	34	17.57	0.00295	55
352	Tc00.1047053511751.120	m00310	123	155	34	19.58	0.000863	52
353	Tc00.1047053503855.20	m00330	175	199	30	23.83	0.00033	32
354	Tc00.1047053504033.130	m00330	175	196	30	18.37	0.0077	23
355	Tc00.1047053510337.40	m00330	172	194	30	19.33	0.00442	26
356	Tc00.1047053507023.120	m00330	236	265	30	33.38	1.34e-06	20
357	Tc00.1047053511751.120	m00330	239	268	30	28.27	2.55e-05	17
358	Tc00.1047053506857.20	m00330	85	109	30	15.53	0.0397	16
359	Tc00.1047053509207.90	m00330	85	109	30	14.88	0.0576	20
360	Tc00.1047053509067.70	m00330	145	175	30	25.91	9.93e-05	29
361	Tc00.1047053511023.10	m00330	145	175	30	25.91	9.93e-05	29
362	Tc00.1047053503679.10	m00330	194	225	30	11.87	0.327	9
363	Tc00.1047053510945.70	m00330	166	191	30	19.08	0.00512	31
364	Tc00.1047053508175.370	m00330	60	92	30	13.87	0.103	15
365	Tc00.1047053507875.20	m00330	114	143	30	21.55	0.00123	33
366	Tc00.1047053508111.30	m00330	112	141	30	21.55	0.00123	33
367	Tc00.1047053506363.70	m00330	53	74	30	14.6	0.0676	18
368	Tc00.1047053506363.90	m00330	51	74	30	11.17	0.489	33
369	Tc00.1047053511391.120	m00330	186	204	30	12.41	0.239	32
370	Tc00.1047053503679.10	m00350	198	226	35	11.72	0.0848	7
371	Tc00.1047053508535.50	m00350	135	169	35	31.54	1.28e-07	51
372	Tc00.1047053510187.20	m00350	156	170	35	10.17	0.242	60
373	Tc00.1047053510187.30	m00350	136	170	35	32.77	5.57e-08	51
374	Tc00.1047053510187.70	m00350	160	185	35	20.53	0.00022	35
375	Tc00.1047053507641.60	m00350	206	223	35	16.08	0.00443	50
376	Tc00.1047053504003.70	m00350	202	230	35	22.65	5.23e-05	45
377	Tc00.1047053510515.130	m00350	203	235	35	23.43	3.09e-05	45
378	Tc00.1047053506713.40	m00350	13	46	35	22.49	5.81e-05	56
379	Tc00.1047053506337.70	m00380	247	284	35	24.78	5.77e-05	24
380	Tc00.1047053510717.30	m00380	255	292	35	17.75	0.00357	37
381	Tc00.1047053510797.10	m00380	44	77	35	22.31	0.000245	44
382	Tc00.1047053510797.10	m00380	216	248	35	10.05	0.327	42
383	Tc00.1047053510121.40	m00380	179	203	35	9.42	0.473	16
384	Tc00.1047053506727.100	m00380	79	109	35	23.65	0.000112	29
385	Tc00.1047053506727.100	m00380	161	185	35	13.25	0.05	36
386	Tc00.1047053508153.130	m00380	239	268	35	8.87	0.655	47
387	Tc00.1047053508185.10	m00380	163	185	35	17.59	0.00392	43
388	Tc00.1047053509701.10	m00380	172	221	35	8.42	0.853	42
389	Tc00.1047053511529.160	m00380	154	178	35	20.47	0.000724	52
390	Tc00.1047053511529.160	m00380	84	114	35	17.06	0.00534	26
391	Tc00.1047053509717.90	m00380	122	161	35	17.12	0.00518	55
392	Tc00.1047053510105.240	m00380	80	113	35	32.28	7.06e-07	35
393	Tc00.1047053510105.240	m00380	144	183	35	13.78	0.0366	52
394	Tc00.1047053511003.60	m00380	102	137	35	14.03	0.0317	36
395	Tc00.1047053506375.10	m00380	143	178	35	31.11	1.4e-06	56
396	Tc00.1047053506375.60	m00380	143	178	35	31.11	1.4e-06	56
397	Tc00.1047053510647.30	m00380	267	300	35	25.66	3.45e-05	35
398	Tc00.1047053510671.20	m00380	143	178	35	31.11	1.4e-06	56
399	Tc00.1047053509979.150	m00380	73	104	35	21.53	0.000388	38
400	Tc00.1047053509979.150	m00380	134	168	35	13.75	0.0373	40
401	Tc00.1047053510039.40	m00380	131	165	35	17.6	0.0039	43
402	Tc00.1047053507023.120	m00410	231	270	41	33.31	6.75e-08	25
403	Tc00.1047053507023.120	m00410	1	54	41	8.07	1	37
404	Tc00.1047053511751.120	m00410	234	272	41	33.95	4.43e-08	26
405	Tc00.1047053503855.20	m00410	87	124	41	30.88	3.3e-07	32
406	Tc00.1047053504033.130	m00410	87	124	41	30.88	3.3e-07	32
407	Tc00.1047053510337.40	m00410	84	121	41	30.17	5.27e-07	34
408	Tc00.1047053510337.40	m00410	175	196	32	8.29	0.865	18
409	Tc00.1047053506727.100	m00410	149	190	41	11.8	0.0872	31
410	Tc00.1047053509701.10	m00410	122	160	41	24.96	1.59e-05	26
411	Tc00.1047053511277.210	m00410	186	225	41	30.21	5.14e-07	47
412	Tc00.1047053511529.160	m00410	144	181	41	28.32	1.77e-06	58
413	Tc00.1047053506401.50	m00410	228	266	41	29.95	6.06e-07	38
414	Tc00.1047053506401.50	m00410	186	219	41	11	0.147	38
415	Tc00.1047053509605.10	m00410	151	184	41	18.9	0.000836	44
416	Tc00.1047053506905.50	m00450	106	140	32	22.93	0.000125	43
417	Tc00.1047053508175.360	m00450	106	140	32	22.35	0.000173	46
418	Tc00.1047053511229.50	m00450	233	267	32	20.53	0.000484	14
419	Tc00.1047053511589.200	m00450	237	266	32	16.61	0.00443	17
420	Tc00.1047053504003.70	m00450	168	193	32	25.99	2.22e-05	19
421	Tc00.1047053510515.130	m00450	169	194	32	25.99	2.22e-05	19
422	Tc00.1047053510445.50	m00450	5	56	32	7.16	0.918	40
423	Tc00.1047053509247.50	m00450	244	275	32	28.49	5.41e-06	38
424	Tc00.1047053507165.50	m00450	149	180	32	20.2	0.000582	31
425	Tc00.1047053507793.20	m00450	143	180	32	18.91	0.00121	42
426	Tc00.1047053504079.6	m00450	183	207	32	14.42	0.0152	16
427	Tc00.1047053508717.36	m00450	185	210	32	18.22	0.00179	19
428	Tc00.1047053509803.40	m00480	251	275	32	24.4	2.67e-05	56
429	Tc00.1047053509859.40	m00480	295	328	32	11.49	0.115	38
430	Tc00.1047053511019.99	m00480	281	312	32	32.11	1.81e-07	50
431	Tc00.1047053503855.20	m00480	207	241	32	26.2	8.35e-06	60
432	Tc00.1047053504033.130	m00480	240	274	32	28.71	1.64e-06	63
433	Tc00.1047053510337.40	m00480	216	250	32	26.51	6.84e-06	60
434	Tc00.1047053487507.10	m00480	5	36	32	38.97	2.12e-09	53
435	Tc00.1047053504839.28	m00480	5	36	32	38.97	2.12e-09	53
436	Tc00.1047053504839.44	m00480	5	36	32	38.97	2.12e-09	53
437	Tc00.1047053507259.10	m00480	5	36	32	38.97	2.12e-09	53
438	Tc00.1047053509445.10	m00480	5	36	32	38.97	2.12e-09	53
439	Tc00.1047053509715.90	m00500	241	270	35	21.1	0.000139	53
440	Tc00.1047053509715.90	m00500	199	238	35	7.41	0.92	30
441	Tc00.1047053510105.100	m00500	222	254	35	30.41	3.49e-07	45
442	Tc00.1047053503521.50	m00500	57	91	35	14.84	0.00777	26
443	Tc00.1047053506359.60	m00500	69	102	35	23.03	4.02e-05	24
444	Tc00.1047053508637.90	m00500	63	97	35	25.16	1.02e-05	46
445	Tc00.1047053508637.90	m00500	253	283	35	10.51	0.125	29
446	Tc00.1047053508637.90	m00500	130	164	35	10.32	0.141	29
447	Tc00.1047053511911.130	m00500	63	97	35	26.91	3.32e-06	40
448	Tc00.1047053511911.130	m00500	130	163	35	10.32	0.142	29
449	Tc00.1047053508951.20	m00500	49	82	35	20.76	0.000173	24
450	Tc00.1047053510121.20	m00500	47	81	35	11.8	0.0546	26
451	Tc00.1047053510187.100	m00500	205	238	35	22.16	7e-05	35
452	Tc00.1047053506529.508	m00500	238	270	35	31.05	2.32e-07	36
453	Tc00.1047053510889.221	m00500	232	264	35	31.05	2.32e-07	36
454	Tc00.1047053510889.221	m00500	133	168	35	7.66	0.78	47
455	Tc00.1047053503823.104	m00510	219	252	34	38.88	2.74e-09	35
456	Tc00.1047053510283.140	m00510	241	274	34	37.79	5.53e-09	32
457	Tc00.1047053504071.90	m00510	71	98	34	17.77	0.00214	68
458	Tc00.1047053506581.10	m00510	86	119	34	25.36	1.63e-05	29
459	Tc00.1047053508169.60	m00510	86	119	34	24.79	2.34e-05	26
460	Tc00.1047053504881.14	m00510	89	115	34	8.79	0.692	11
461	Tc00.1047053506559.420	m00510	8	41	34	25.65	1.35e-05	29
462	Tc00.1047053506559.420	m00510	242	273	34	11.97	0.0891	31
463	Tc00.1047053503935.10	m00510	61	95	34	28.54	2.1e-06	37
464	Tc00.1047053510187.404	m00510	259	293	34	22.9	7.93e-05	29
465	Tc00.1047053509429.220	m00510	131	162	34	20.54	0.00036	56
466	Tc00.1047053509317.50	m00510	89	125	34	19.43	0.000736	27
467	Tc00.1047053511621.60	m00510	90	124	34	16.15	0.00608	26
468	Tc00.1047053511015.10	m00510	231	263	34	27.32	4.61e-06	58
469	Tc00.1047053511805.10	m00510	231	263	34	25.9	1.15e-05	58
470	Tc00.1047053503733.70	m00520	115	149	35	24.38	0.000346	37
471	Tc00.1047053508569.80	m00520	115	149	35	24.51	0.000323	34
472	Tc00.1047053504153.180	m00520	74	109	35	12.66	0.128	33
473	Tc00.1047053511817.40	m00520	98	146	35	9.44	0.651	24
474	Tc00.1047053508951.20	m00520	274	308	35	10.22	0.44	11
475	Tc00.1047053510121.20	m00520	300	334	35	12.29	0.155	11
476	Tc00.1047053506507.10	m00520	131	165	35	19.81	0.00348	40
477	Tc00.1047053508831.120	m00520	8	44	35	12.01	0.178	19
478	Tc00.1047053511671.70	m00520	8	44	35	9.64	0.589	16
479	Tc00.1047053511025.50	m00520	289	324	35	14.68	0.0464	22
480	Tc00.1047053511531.50	m00520	297	332	35	18.21	0.00778	25
481	Tc00.1047053511531.50	m00520	242	279	35	10.43	0.396	32
482	Tc00.1047053510303.200	m00520	179	213	35	18.21	0.00779	37
483	Tc00.1047053510187.100	m00520	34	68	35	10.16	0.453	37
484	Tc00.1047053506529.508	m00520	237	271	35	14.62	0.0477	34
485	Tc00.1047053510889.221	m00520	231	265	35	14.62	0.0477	34
486	Tc00.1047053506405.10	m00520	177	211	35	11.74	0.204	9
487	Tc00.1047053508637.90	m00520	221	255	35	13.04	0.106	34
488	Tc00.1047053511911.130	m00520	105	139	35	10.47	0.387	17
489	Tc00.1047053503521.50	m00520	129	163	35	24.37	0.000347	31
490	Tc00.1047053506359.60	m00520	140	174	35	24.37	0.000347	31
491	Tc00.1047053510105.100	m00520	281	316	35	11.57	0.223	14
492	Tc00.1047053507001.110	m00520	9	40	35	15.38	0.0325	28
493	Tc00.1047053507009.40	m00520	188	222	35	18.62	0.00633	23
494	Tc00.1047053508465.90	m00520	9	40	35	21.08	0.00182	28
495	Tc00.1047053510667.120	m00520	190	224	35	14.02	0.0647	14
496	Tc00.1047053506303.50	m00520	274	307	35	19.29	0.00452	18
497	Tc00.1047053503589.10	m00520	238	271	35	22.62	0.00084	32
498	Tc00.1047053510947.10	m00520	256	289	35	23.55	0.000524	38
499	Tc00.1047053503677.10	m00520	263	297	35	10.87	0.317	29
500	Tc00.1047053511717.90	m00520	259	293	35	8.88	0.866	31
501	Tc00.1047053508741.170	m00561	36	74	37	24.01	2.55e-05	69
502	Tc00.1047053507023.120	m00561	231	270	37	28.22	1.64e-06	25
503	Tc00.1047053507023.120	m00561	5	63	37	10.04	0.229	32
504	Tc00.1047053511751.120	m00561	234	272	37	27.72	2.27e-06	26
505	Tc00.1047053511751.120	m00561	5	66	37	10.55	0.165	31
506	Tc00.1047053504425.60	m00561	83	103	37	9.92	0.248	29
507	Tc00.1047053508677.80	m00561	83	102	37	10.67	0.152	30
508	Tc00.1047053510661.60	m00561	140	180	37	18.5	0.000925	24
509	Tc00.1047053509157.60	m00561	164	195	37	17.67	0.00159	56
510	Tc00.1047053511277.370	m00561	215	252	37	25.83	7.79e-06	24
511	Tc00.1047053507257.80	m00561	259	301	37	19.21	0.000582	28
512	Tc00.1047053506757.10	m00561	242	280	37	20.79	0.000207	46
513	Tc00.1047053510359.340	m00561	242	280	37	23.72	3.08e-05	49
514	Tc00.1047053506489.20	m00561	26	63	37	25.4	1.03e-05	37
515	Tc00.1047053506425.80	m00562	302	331	32	14.31	0.019	40
516	Tc00.1047053511903.160	m00562	92	119	32	13.82	0.0262	43
517	Tc00.1047053508695.20	m00562	46	73	32	15.96	0.00646	50
518	Tc00.1047053510003.30	m00562	311	338	32	14.92	0.0127	71
519	Tc00.1047053504057.104	m00562	286	313	32	16.18	0.00559	46
520	Tc00.1047053509715.120	m00562	254	283	32	19.12	0.000808	43
521	Tc00.1047053510105.130	m00562	248	277	32	19.12	0.000808	43
522	Tc00.1047053511001.70	m00562	129	157	32	11.36	0.131	28
523	Tc00.1047053510879.160	m00562	44	74	32	19.25	0.000743	61
524	Tc00.1047053507047.120	m00562	164	192	32	22.63	8.11e-05	62
525	Tc00.1047053509179.140	m00562	162	190	32	22.63	8.11e-05	62
526	Tc00.1047053507609.60	m00562	166	199	32	17.99	0.0017	56
527	Tc00.1047053506297.200	m00562	167	200	32	26.14	8.15e-06	47
528	Tc00.1047053510101.130	m00562	167	200	32	28.14	2.19e-06	47
529	Tc00.1047053509215.16	m00563	112	141	32	20.61	0.00019	47
530	Tc00.1047053511655.10	m00563	43	65	32	19.23	0.000451	39
531	Tc00.1047053503781.20	m00563	184	219	32	25.08	1.16e-05	50
532	Tc00.1047053507639.100	m00563	184	221	32	20.9	0.000158	47
533	Tc00.1047053508307.100	m00563	58	86	32	28.89	1.08e-06	38
534	Tc00.1047053508307.100	m00563	161	205	32	12.38	0.0325	31
535	Tc00.1047053504005.20	m00563	264	297	32	25.13	1.13e-05	41
536	Tc00.1047053511481.40	m00563	241	271	32	22.39	6.25e-05	35
537	Tc00.1047053503909.100	m00563	188	219	32	34.06	4.24e-08	69
538	Tc00.1047053511507.50	m00563	186	217	32	30.03	5.28e-07	63
539	Tc00.1047053507949.130	m00564	298	330	32	35	6.14e-08	52
540	Tc00.1047053511151.90	m00564	45	72	32	22.12	0.000158	50
541	Tc00.1047053511423.70	m00564	291	323	32	35	6.14e-08	52
542	Tc00.1047053506713.40	m00564	15	44	32	24.06	4.85e-05	57
543	Tc00.1047053511277.370	m00564	299	337	32	22.39	0.000135	36
544	Tc00.1047053507257.80	m00564	109	140	32	30.99	7.12e-07	31
545	Tc00.1047053509791.150	m00564	160	183	32	8.06	0.838	29
546	Tc00.1047053511237.40	m00564	118	158	32	9	0.472	34
547	Tc00.1047053511907.50	m00564	162	189	32	24.62	3.46e-05	43
548	Tc00.1047053505071.100	m00564	193	223	32	12.52	0.0554	77
549	Tc00.1047053503925.80	m00564	267	298	32	20	0.000579	25
550	Tc00.1047053504427.110	m00620	302	339	39	22.57	0.000906	47
551	Tc00.1047053509331.30	m00620	287	325	39	16.21	0.0356	31
552	Tc00.1047053507831.70	m00620	111	149	39	14.28	0.108	28
553	Tc00.1047053511261.160	m00620	110	148	39	14.28	0.108	28
554	Tc00.1047053510091.80	m00620	294	327	39	26.4	9.97e-05	32
555	Tc00.1047053510421.320	m00620	293	330	39	23.17	0.000642	37
556	Tc00.1047053506701.10	m00620	2	44	39	22.92	0.000742	23
557	Tc00.1047053507089.270	m00620	11	39	39	11.98	0.407	52
558	Tc00.1047053507757.70	m00620	289	320	39	18.81	0.00796	47
559	Tc00.1047053508933.20	m00620	286	327	39	18.89	0.00759	43
560	Tc00.1047053509379.10	m00620	2	44	39	22.92	0.000742	23
561	Tc00.1047053511025.110	m00620	11	39	39	12.95	0.233	59
562	Tc00.1047053509717.20	m00620	223	256	39	21.39	0.00179	12
563	Tc00.1047053510105.170	m00620	225	262	39	17.92	0.0132	11
564	Tc00.1047053511367.70	m00620	137	174	39	23.52	0.000525	29
565	Tc00.1047053507993.390	m00620	13	50	39	16.32	0.0335	55
566	Tc00.1047053511281.60	m00620	15	51	39	19.96	0.00409	59
567	Tc00.1047053508369.50	m00620	249	288	39	23.14	0.000654	20
568	Tc00.1047053504047.34	m00620	20	58	39	18.74	0.00825	36
569	Tc00.1047053504047.34	m00620	86	129	39	12.55	0.294	32
570	Tc00.1047053507023.120	m00620	231	270	39	29.19	2e-05	25
571	Tc00.1047053507023.120	m00620	5	63	39	10.76	0.825	32
572	Tc00.1047053511751.120	m00620	234	272	39	25.91	0.000132	26
573	Tc00.1047053511751.120	m00620	5	64	39	10.48	0.972	30
574	Tc00.1047053510659.240	m00620	269	310	39	19.04	0.00695	19
575	Tc00.1047053510743.70	m00620	265	306	39	21.47	0.00171	24
576	Tc00.1047053507603.230	m00620	136	171	39	22.38	0.00101	42
577	Tc00.1047053509429.290	m00620	111	146	39	15.35	0.0586	39
578	Tc00.1047053505183.20	m00620	102	140	39	26	0.000125	26
579	Tc00.1047053508647.270	m00620	116	153	39	20.83	0.00248	24
580	Tc00.1047053506937.10	m00620	243	281	39	14.68	0.0862	23
581	Tc00.1047053507883.100	m00620	63	94	39	22.13	0.00117	44
582	Tc00.1047053510437.40	m00620	234	272	39	12.38	0.325	23
583	Tc00.1047053507547.90	m00620	165	197	39	14.62	0.0891	36
584	Tc00.1047053508441.20	m00620	172	209	39	14.05	0.124	32
585	Tc00.1047053506297.190	m00620	22	54	39	28.77	2.54e-05	33
586	Tc00.1047053506297.190	m00620	114	156	39	14.65	0.0876	44
587	Tc00.1047053510101.140	m00620	22	54	39	27.54	5.17e-05	30
588	Tc00.1047053510101.140	m00620	115	157	39	15.03	0.0704	40
589	Tc00.1047053506195.110	m00630	5	38	32	15.62	0.00909	65
590	Tc00.1047053506503.69	m00630	223	257	32	17.4	0.00301	51
591	Tc00.1047053507883.100	m00630	63	94	32	21.93	0.000181	44
592	Tc00.1047053507883.100	m00630	6	36	32	15.31	0.011	48
593	Tc00.1047053511293.69	m00630	223	257	32	18.26	0.00177	54
594	Tc00.1047053509801.30	m00630	310	343	32	19.02	0.0011	32
595	Tc00.1047053511277.110	m00630	308	341	32	20.77	0.000372	35
596	Tc00.1047053511277.290	m00630	197	230	32	16.19	0.00637	35
597	Tc00.1047053511277.290	m00630	140	174	32	9.39	0.435	29
598	Tc00.1047053505807.180	m00630	131	162	32	18.15	0.00189	53
599	Tc00.1047053507017.40	m00630	154	185	32	17.84	0.00229	50
600	Tc00.1047053508741.170	m00630	37	60	32	17.97	0.00211	67
601	Tc00.1047053508741.170	m00630	100	131	32	9.56	0.39	34
602	Tc00.1047053508207.240	m00630	83	115	32	19.77	0.00069	52
603	Tc00.1047053509509.20	m00630	77	109	32	12.2	0.0756	48
604	Tc00.1047053511517.60	m00630	7	39	32	9.45	0.418	15
605	Tc00.1047053511741.50	m00630	241	273	32	19.17	0.001	67
606	Tc00.1047053511741.50	m00630	186	216	32	8.71	0.663	32
607	Tc00.1047053504427.110	m00640	24	58	44	24.1	4.99e-05	43
608	Tc00.1047053509331.30	m00640	24	60	44	22.41	0.000137	43
609	Tc00.1047053509153.120	m00640	67	118	44	19.55	0.000772	38
610	Tc00.1047053510303.290	m00640	63	115	44	16.25	0.00562	40
611	Tc00.1047053506727.100	m00640	305	345	44	20.07	0.000564	83
612	Tc00.1047053507547.40	m00640	158	203	44	26.98	8.76e-06	48
613	Tc00.1047053508153.130	m00640	265	310	44	24.93	3.02e-05	59
614	Tc00.1047053508153.130	m00640	35	112	44	10.43	0.187	42
615	Tc00.1047053508185.10	m00640	189	234	44	28.34	3.86e-06	61
616	Tc00.1047053508185.10	m00640	40	99	44	11.1	0.125	45
617	Tc00.1047053509701.10	m00640	204	253	44	18.29	0.00164	48
618	Tc00.1047053509701.10	m00640	102	164	44	11.9	0.0772	30
619	Tc00.1047053511277.210	m00640	188	227	44	24.31	4.39e-05	47
620	Tc00.1047053511277.210	m00640	87	121	44	11.16	0.12	46
621	Tc00.1047053511529.160	m00640	298	338	44	20.07	0.000564	83
622	Tc00.1047053508369.50	m00640	81	128	44	24.75	3.36e-05	38
623	Tc00.1047053506401.50	m00640	11	49	44	26.51	1.16e-05	41
624	Tc00.1047053506401.50	m00640	158	208	44	16.46	0.00497	49
625	Tc00.1047053509605.10	m00640	123	173	44	16.83	0.00397	53
626	Tc00.1047053507681.20	m00640	53	96	44	26.86	9.43e-06	75
627	Tc00.1047053507767.10	m00640	53	96	44	31.72	5.05e-07	75
628	Tc00.1047053507023.120	m00640	231	270	44	30.98	7.9e-07	25
629	Tc00.1047053507023.120	m00640	5	63	44	21.44	0.000246	32
630	Tc00.1047053511751.120	m00640	234	272	44	33.02	2.31e-07	26
631	Tc00.1047053511751.120	m00640	5	66	44	14.85	0.0131	31
632	Tc00.1047053507547.40	m00650	72	129	39	13.64	0.0565	41
633	Tc00.1047053507547.40	m00650	158	203	39	10.79	0.295	48
634	Tc00.1047053509701.10	m00650	123	161	39	26.06	4.15e-05	26
635	Tc00.1047053509717.90	m00650	84	122	39	28.53	9.9e-06	36
636	Tc00.1047053509717.90	m00650	14	54	39	12.06	0.141	22
637	Tc00.1047053510105.240	m00650	14	54	39	23.88	0.000147	24
638	Tc00.1047053510105.240	m00650	104	144	39	19.68	0.00169	32
639	Tc00.1047053511277.210	m00650	89	123	39	17.86	0.00486	43
640	Tc00.1047053506635.80	m00650	81	120	39	20.53	0.00103	25
641	Tc00.1047053506635.80	m00650	296	335	39	16.34	0.0118	40
642	Tc00.1047053508029.10	m00650	302	341	39	30.79	2.66e-06	50
643	Tc00.1047053508029.10	m00650	83	122	39	16.58	0.0102	25
644	Tc00.1047053504153.360	m00650	16	53	39	23.38	0.000197	24
645	Tc00.1047053506301.50	m00650	17	54	39	23.38	0.000197	24
646	Tc00.1047053507023.120	m00650	231	270	39	35.25	2e-07	25
647	Tc00.1047053507023.120	m00650	1	63	39	21.38	0.00063	33
648	Tc00.1047053511751.120	m00650	234	272	39	34.73	2.69e-07	26
649	Tc00.1047053511751.120	m00650	5	66	39	16.23	0.0125	31
650	Tc00.1047053510091.80	m00650	297	336	39	27.04	2.35e-05	38
651	Tc00.1047053510421.320	m00650	293	330	39	26.31	3.58e-05	37
652	Tc00.1047053508207.240	m00670	126	155	30	23.46	1.72e-05	47
653	Tc00.1047053508207.240	m00670	313	337	30	10.76	0.083	60
654	Tc00.1047053509509.20	m00670	310	337	30	21.69	5.63e-05	61
655	Tc00.1047053509509.20	m00670	120	149	30	10.64	0.0897	50
656	Tc00.1047053509509.20	m00670	230	256	30	7.54	0.714	48
657	Tc00.1047053511517.60	m00670	301	318	30	13.1	0.0174	61
658	Tc00.1047053511741.50	m00670	27	54	30	19.31	0.000276	25
659	Tc00.1047053511741.50	m00670	262	281	30	10.71	0.0859	55
660	Tc00.1047053511741.50	m00670	160	177	30	8.5	0.375	56
661	Tc00.1047053509937.150	m00670	140	169	30	32	5.77e-08	37
662	Tc00.1047053510407.90	m00670	133	162	30	32	5.77e-08	37
663	Tc00.1047053510407.90	m00670	260	282	30	7.66	0.658	48
664	Tc00.1047053504017.40	m00670	45	75	30	20.26	0.000146	74
665	Tc00.1047053511231.50	m00670	45	75	30	20.26	0.000146	74
666	Tc00.1047053509749.10	m00785	38	67	33	25.67	8.88e-06	50
667	Tc00.1047053510719.60	m00785	54	83	33	29.84	6.29e-07	53
668	Tc00.1047053460127.20	m00785	262	292	33	24.48	1.89e-05	42
669	Tc00.1047053503671.10	m00785	215	247	33	19.43	0.000467	48
670	Tc00.1047053507657.10	m00785	152	185	33	34.54	3.2e-08	56
671	Tc00.1047053507657.20	m00785	152	185	33	34.54	3.2e-08	56
672	Tc00.1047053507689.30	m00785	152	185	33	34.54	3.2e-08	56
673	Tc00.1047053507689.50	m00785	152	185	33	34.54	3.2e-08	56
674	Tc00.1047053508153.60	m00785	243	275	33	19.35	0.000489	48
675	Tc00.1047053510431.40	m00785	259	289	33	28.17	1.81e-06	35
676	Tc00.1047053506831.40	m00900	241	273	33	26.81	4.8e-06	27
677	Tc00.1047053509167.20	m00900	246	278	33	26.81	4.8e-06	27
678	Tc00.1047053509237.10	m00900	193	223	33	18.34	0.00112	16
679	Tc00.1047053507913.20	m00900	129	161	33	22.92	5.89e-05	64
680	Tc00.1047053507913.20	m00900	236	256	33	10.76	0.148	43
681	Tc00.1047053508277.140	m00900	237	257	33	16.53	0.0036	38
682	Tc00.1047053508277.140	m00900	130	162	33	9.39	0.358	58
683	Tc00.1047053507993.330	m00900	313	346	33	14.72	0.0116	21
684	Tc00.1047053507993.330	m00900	257	298	33	9.36	0.364	29
685	Tc00.1047053511281.40	m00900	308	342	33	12.09	0.063	29
686	Tc00.1047053510431.10	m00900	152	189	33	17.18	0.00237	47
687	Tc00.1047053511823.70	m00900	108	141	33	25.76	9.46e-06	32
688	Tc00.1047053508173.60	m00900	184	221	33	11.89	0.0716	26
689	Tc00.1047053504017.40	m00910	19	54	30	22.17	4.1e-05	69
690	Tc00.1047053511231.50	m00910	19	54	30	24.86	6.59e-06	67
691	Tc00.1047053507875.20	m00910	100	130	30	29.03	3.83e-07	26
692	Tc00.1047053508111.30	m00910	98	128	30	29.03	3.83e-07	26
693	Tc00.1047053510039.40	m00910	28	58	30	8.27	0.536	52
694	Tc00.1047053507019.20	m00910	205	234	30	32.38	3.89e-08	50
695	Tc00.1047053509967.30	m00970	124	152	33	12.11	0.101	59
696	Tc00.1047053510777.20	m00970	313	342	33	19.8	0.000624	57
697	Tc00.1047053511229.110	m00970	320	348	33	10.05	0.395	59
698	Tc00.1047053508299.80	m00970	104	131	33	17.7	0.0025	50
699	Tc00.1047053511181.80	m00970	127	154	33	17.7	0.0025	50
700	Tc00.1047053506777.80	m00970	282	315	33	13.64	0.0369	56
701	Tc00.1047053509247.50	m00970	277	313	33	18.23	0.00177	51
702	Tc00.1047053509247.50	m00970	50	78	33	9.98	0.415	41
703	Tc00.1047053504257.70	m00970	249	282	33	14.31	0.0236	44
704	Tc00.1047053509167.100	m00970	244	275	33	12.25	0.092	47
705	Tc00.1047053504137.10	m00970	206	240	33	17.55	0.00277	49
706	Tc00.1047053509797.40	m00970	308	341	33	9.55	0.551	50
707	Tc00.1047053503815.20	m00970	76	104	33	12.11	0.102	62
708	Tc00.1047053505807.120	m00970	74	102	33	12.11	0.102	62
709	Tc00.1047053508971.30	m00970	84	117	33	12.4	0.0837	50
710	Tc00.1047053503939.80	m00970	232	263	33	16.5	0.00556	34
711	Tc00.1047053509805.130	m00970	225	256	33	11.86	0.12	31
712	Tc00.1047053507019.40	m00970	228	250	33	13.58	0.0382	61
713	Tc00.1047053506127.30	m00970	138	168	33	18.61	0.00137	61
714	Tc00.1047053508271.10	m00970	168	198	33	18.61	0.00137	61
715	Tc00.1047053509937.180	m00970	78	106	33	14.42	0.022	41
716	Tc00.1047053506375.10	m00970	143	178	33	26.54	7.23e-06	56
717	Tc00.1047053506375.10	m00970	45	79	33	8.66	0.991	60
718	Tc00.1047053506375.60	m00970	143	178	33	26.54	7.23e-06	56
719	Tc00.1047053506375.60	m00970	45	79	33	8.66	0.991	60
720	Tc00.1047053510647.30	m00970	108	139	33	14.57	0.0199	47
721	Tc00.1047053510671.20	m00970	143	178	33	26.54	7.23e-06	56
722	Tc00.1047053503833.40	m03010	167	339	87	21.81	0.000992	34
723	Tc00.1047053506213.60	m03010	36	84	87	10.91	0.215	18
724	Tc00.1047053511287.120	m03010	172	350	87	21.19	0.00135	39
725	Tc00.1047053511287.40	m03010	36	89	87	11.21	0.185	19
726	Tc00.1047053511287.40	m03010	169	217	87	8.91	0.577	24
727	Tc00.1047053430605.29	m03010	197	273	87	23.22	0.000496	32
728	Tc00.1047053504021.109	m03010	217	348	87	25.76	0.000141	45
729	Tc00.1047053504021.109	m03010	72	208	87	13.35	0.0645	36
730	Tc00.1047053509353.30	m03010	194	280	87	21.74	0.00103	33
731	Tc00.1047053503635.59	m03010	195	297	87	30.51	1.36e-05	39
732	Tc00.1047053503635.59	m03010	43	102	87	10.17	0.31	27
733	Tc00.1047053503635.68	m03010	87	140	87	20.53	0.00187	22
734	Tc00.1047053503635.68	m03010	226	279	87	10.31	0.288	41
735	Tc00.1047053511001.18	m03010	259	350	87	21.09	0.00141	42
736	Tc00.1047053509683.117	m03010	20	142	87	15.75	0.0197	37
737	Tc00.1047053509683.117	m03010	174	222	87	12.1	0.12	29
738	Tc00.1047053511051.39	m03010	162	265	87	18.41	0.00532	33
739	Tc00.1047053511051.39	m03010	34	145	87	11.4	0.169	38
740	Tc00.1047053511051.50	m03010	189	334	87	29.8	1.94e-05	36
741	Tc00.1047053506297.150	m03010	43	136	87	10.77	0.23	35
742	Tc00.1047053506297.150	m03010	171	211	87	9.14	0.516	37
743	Tc00.1047053506297.160	m03010	63	150	87	28.16	4.33e-05	41
744	Tc00.1047053510101.170	m03010	77	164	87	36.49	7.14e-07	41
745	Tc00.1047053510101.180	m03010	170	210	87	12.75	0.0868	34
746	Tc00.1047053506241.170	m03010	45	85	87	17.64	0.00778	20
747	Tc00.1047053506241.170	m03010	240	349	87	11.39	0.17	55
748	Tc00.1047053510769.49	m03010	16	198	87	18.71	0.00458	37
749	Tc00.1047053510769.49	m03010	238	347	87	18.71	0.00459	51
750	Tc00.1047053506593.19	m03010	217	283	87	30.14	1.63e-05	36
751	Tc00.1047053506593.19	m03010	51	152	87	12.02	0.125	36
752	Tc00.1047053511069.10	m03010	240	343	87	18.21	0.00587	31
753	Tc00.1047053511069.10	m03010	66	126	87	15.11	0.0271	38
754	Tc00.1047053511069.20	m03010	66	126	87	15.11	0.0271	38
755	Tc00.1047053511069.20	m03010	240	322	87	7.8	0.997	42
756	Tc00.1047053511903.110	m03010	65	124	87	20.79	0.00165	38
757	Tc00.1047053511903.110	m03010	238	341	87	11.84	0.136	34
758	Tc00.1047053506401.120	m03010	206	304	87	20.88	0.00157	28
759	Tc00.1047053508543.30	m03010	206	301	87	21.55	0.00113	36
760	Tc00.1047053508543.30	m03010	56	109	87	8.78	0.616	26
761	Tc00.1047053506679.140	m03010	36	66	87	11.68	0.147	26
762	Tc00.1047053506679.140	m03010	159	341	87	9.95	0.345	49
763	Tc00.1047053506679.150	m03010	171	255	87	22.64	0.000661	33
764	Tc00.1047053506679.150	m03010	45	150	87	8.08	0.868	42
765	Tc00.1047053507837.50	m03010	173	271	87	24.53	0.000259	35
766	Tc00.1047053507837.50	m03010	56	142	87	10.6	0.251	34
767	Tc00.1047053507837.50	m03010	274	329	87	10.59	0.251	36
768	Tc00.1047053508405.40	m03010	171	261	87	22.8	0.000611	37
769	Tc00.1047053508405.40	m03010	63	152	87	9.51	0.429	40
770	Tc00.1047053503395.50	m03010	236	334	87	12.83	0.0833	35
771	Tc00.1047053506181.59	m03010	238	349	87	12.39	0.104	35
772	Tc00.1047053508231.20	m03010	87	193	87	13.95	0.0479	29
773	Tc00.1047053508231.20	m03010	227	280	87	12.94	0.079	28
774	Tc00.1047053508551.20	m03010	88	194	87	18.28	0.00568	28
775	Tc00.1047053508551.20	m03010	231	279	87	9.52	0.426	37
776	Tc00.1047053510029.70	m03010	192	308	87	27.5	6e-05	39
777	Tc00.1047053510029.70	m03010	35	133	87	21.17	0.00137	33
778	Tc00.1047053510973.30	m03010	174	293	87	27.52	5.94e-05	51
779	Tc00.1047053511291.90	m03010	184	299	87	28.99	2.88e-05	38
780	Tc00.1047053511291.90	m03010	41	127	87	17.87	0.00696	33
781	Tc00.1047053506945.230	m03010	172	341	87	19.13	0.00374	44
782	Tc00.1047053506945.230	m03010	112	146	87	10.92	0.214	31
783	Tc00.1047053506945.230	m03010	29	88	87	9.05	0.539	32
784	Tc00.1047053508823.50	m03010	225	313	87	25.67	0.000148	37
785	Tc00.1047053508823.50	m03010	118	202	87	8.67	0.648	53
786	Tc00.1047053511809.130	m03010	134	229	87	15.32	0.0244	27
787	Tc00.1047053511809.99	m03010	256	330	87	15.95	0.0179	41
788	Tc00.1047053511809.99	m03010	96	150	87	9.37	0.46	35
789	Tc00.1047053506297.330	m03010	45	104	87	24.14	0.000314	32
790	Tc00.1047053506297.330	m03010	237	323	87	22.12	0.000855	38
791	Tc00.1047053508041.30	m03010	193	279	87	26.69	8.97e-05	38
792	Tc00.1047053508041.30	m03010	45	85	87	8.61	0.668	29
793	Tc00.1047053509381.20	m03010	49	164	87	37.78	3.78e-07	29
794	Tc00.1047053509381.20	m03010	276	347	87	18.34	0.00549	29
795	Tc00.1047053503899.20	m03010	166	294	87	12.19	0.115	41
796	Tc00.1047053503899.30	m03010	39	145	87	13.43	0.0622	36
797	Tc00.1047053507513.60	m03010	186	298	87	13	0.0768	39
798	Tc00.1047053507513.60	m03010	107	165	87	9.51	0.428	27
799	Tc00.1047053507513.60	m03010	47	77	87	8.03	0.891	42
800	Tc00.1047053508827.70	m03010	251	310	87	20.61	0.0018	35
801	Tc00.1047053508827.70	m03010	102	155	87	18.82	0.00434	20
802	Tc00.1047053508827.79	m03010	256	349	87	17.59	0.00796	47
803	Tc00.1047053508827.79	m03010	90	143	87	15.2	0.026	24
804	Tc00.1047053506679.94	m03010	190	249	87	14.77	0.0321	38
805	Tc00.1047053504013.100	m03010	71	174	87	26.91	8.04e-05	45
806	Tc00.1047053504013.100	m03010	209	346	87	15.45	0.0229	50
807	Tc00.1047053510879.20	m03010	69	174	87	25.54	0.000158	44
808	Tc00.1047053510879.20	m03010	210	344	87	21.83	0.000986	47
809	Tc00.1047053508475.10	m03010	105	191	87	15.93	0.0181	39
810	Tc00.1047053508475.10	m03010	257	348	87	13.09	0.0732	40
811	Tc00.1047053508823.120	m03010	257	319	87	13.38	0.0636	32
812	Tc00.1047053508823.120	m03010	104	190	87	12.92	0.0799	40
813	Tc00.1047053508823.140	m03010	256	342	87	20.34	0.00205	32
814	Tc00.1047053508823.140	m03010	105	191	87	11.89	0.133	41
815	Tc00.1047053504181.20	m03010	140	234	87	19.26	0.00349	45
816	Tc00.1047053509695.180	m03010	136	230	87	14.96	0.0291	46
817	Tc00.1047053509695.180	m03010	269	351	87	14.33	0.0399	36
818	Tc00.1047053507681.150	m03010	236	343	87	28.91	2.99e-05	44
819	Tc00.1047053507681.150	m03010	63	132	87	11.38	0.171	43
820	Tc00.1047053507681.160	m03010	186	326	87	23.48	0.000437	50
821	Tc00.1047053507681.160	m03010	97	150	87	18.01	0.00649	35
822	Tc00.1047053504105.94	m03010	141	200	87	19.47	0.00315	22
823	Tc00.1047053509233.190	m03010	169	263	87	17.34	0.00902	51
824	Tc00.1047053503801.20	m03010	58	107	87	12.05	0.123	36
825	Tc00.1047053503801.20	m03010	177	231	87	9.78	0.375	44
826	Tc00.1047053508817.60	m03010	171	251	87	8.94	0.568	46
827	Tc00.1047053506963.14	m03010	40	154	87	13.33	0.0652	37
828	Tc00.1047053511233.14	m03010	42	140	87	12.25	0.111	39
829	Tc00.1047053511233.14	m03010	263	349	87	8.97	0.56	41
830	Tc00.1047053511277.175	m03010	85	176	87	13.43	0.0622	38
831	Tc00.1047053508661.20	m03010	183	326	87	27.45	6.15e-05	47
832	Tc00.1047053509937.100	m03010	215	301	87	31.96	6.67e-06	39
833	Tc00.1047053510409.39	m03010	218	307	87	26.67	9.03e-05	39
834	Tc00.1047053506413.20	m03010	159	245	87	32.94	4.11e-06	40
835	Tc00.1047053506413.30	m03010	163	340	87	32.91	4.17e-06	47
836	Tc00.1047053511237.50	m03010	182	268	87	32.8	4.41e-06	38
837	Tc00.1047053506025.14	m03010	107	193	87	14.69	0.0334	30
838	Tc00.1047053511015.20	m03010	137	167	87	11.91	0.131	26
839	Tc00.1047053511209.54	m03010	46	132	87	20.23	0.00217	31
840	Tc00.1047053507019.83	m03010	170	289	87	23.94	0.000348	40
841	Tc00.1047053507019.86	m03010	143	293	87	36.99	5.57e-07	43
842	Tc00.1047053507019.86	m03010	49	97	87	13.1	0.073	27
843	Tc00.1047053503719.20	m03010	79	207	87	17	0.0107	49
844	Tc00.1047053503757.10	m03010	79	207	87	16.38	0.0145	50
845	Tc00.1047053503757.10	m03010	287	335	87	12.69	0.0895	35
846	Tc00.1047053509825.14	m03010	79	207	87	16.38	0.0145	50
847	Tc00.1047053509825.14	m03010	288	336	87	11.95	0.128	35
848	Tc00.1047053503929.20	m03010	110	331	87	17.7	0.00754	41
849	Tc00.1047053506405.110	m03010	128	306	87	24.77	0.000231	39
850	Tc00.1047053510879.110	m03010	186	351	87	13.26	0.0676	43
851	Tc00.1047053510879.110	m03010	107	157	87	8.51	0.703	27
852	Tc00.1047053510879.120	m03010	106	156	87	8.51	0.703	27
853	Tc00.1047053504121.30	m03010	169	269	87	14.83	0.0311	33
854	Tc00.1047053510765.60	m03010	216	317	87	28.67	3.37e-05	35
855	Tc00.1047053510765.60	m03010	34	139	87	19.31	0.00341	38
856	Tc00.1047053504949.14	m03010	73	350	87	18.17	0.006	54
857	Tc00.1047053505843.20	m03010	44	350	87	12.97	0.0777	55
858	Tc00.1047053506577.54	m03010	176	262	87	12.68	0.0899	44
859	Tc00.1047053506577.54	m03010	36	89	87	10.72	0.236	11
860	Tc00.1047053507709.50	m03010	209	302	87	24.17	0.000311	37
861	Tc00.1047053507709.50	m03010	40	87	87	13.54	0.0588	10
862	Tc00.1047053507519.110	m03010	233	279	87	16.85	0.0115	45
863	Tc00.1047053507519.110	m03010	183	232	87	14.73	0.0326	30
864	Tc00.1047053508207.100	m03010	189	265	87	14.9	0.0301	31
865	Tc00.1047053508207.100	m03010	36	118	87	7.91	0.944	30
866	Tc00.1047053508207.110	m03010	142	195	87	18.38	0.00539	26
867	Tc00.1047053506401.320	m03010	194	318	87	36.02	8.97e-07	38
868	Tc00.1047053506401.320	m03010	110	148	87	8.41	0.739	44
869	Tc00.1047053510835.40	m03010	195	308	87	23.48	0.000437	42
870	Tc00.1047053510835.40	m03010	110	148	87	8.41	0.739	44
871	Tc00.1047053511181.100	m03010	204	252	87	13.84	0.0507	31
872	Tc00.1047053511527.34	m03010	153	292	87	18.5	0.00509	39
873	Tc00.1047053511527.34	m03010	20	67	87	16.17	0.0161	13
874	Tc00.1047053504181.10	m03010	72	158	87	29.07	2.77e-05	32
875	Tc00.1047053504181.10	m03010	240	349	87	20.4	0.00199	45
876	Tc00.1047053506835.30	m03010	167	337	87	19.94	0.0025	40
877	Tc00.1047053509695.170	m03010	66	185	87	30.01	1.75e-05	38
878	Tc00.1047053509695.170	m03010	248	350	87	19.64	0.0029	45
879	Tc00.1047053510241.50	m03010	60	166	87	17.01	0.0106	38
880	Tc00.1047053510241.50	m03010	167	214	87	9.66	0.399	33
881	Tc00.1047053510243.40	m03010	59	165	87	18.53	0.00501	39
882	Tc00.1047053510579.80	m03010	166	206	87	12.02	0.124	27
883	Tc00.1047053510579.80	m03010	64	158	87	8.18	0.827	44
884	Tc00.1047053504037.30	m03010	142	286	87	46.91	4.17e-09	41
885	Tc00.1047053504037.30	m03010	28	120	87	20.5	0.0019	38
886	Tc00.1047053508413.44	m03010	100	140	87	7.85	0.975	22
887	Tc00.1047053511071.171	m03010	152	296	87	40.73	8.82e-08	42
888	Tc00.1047053511071.171	m03010	21	113	87	22.16	0.000838	38
889	Tc00.1047053508153.280	m03010	150	266	87	28.45	3.75e-05	41
890	Tc00.1047053508153.280	m03010	38	99	87	8.21	0.813	31
891	Tc00.1047053508153.290	m03010	194	270	87	28.24	4.17e-05	27
892	Tc00.1047053508153.290	m03010	98	128	87	12.29	0.109	23
893	Tc00.1047053510323.30	m03010	189	285	87	29.92	1.83e-05	26
894	Tc00.1047053510323.30	m03010	95	123	87	7.83	0.982	34
895	Tc00.1047053506201.20	m03010	169	325	87	12.8	0.0845	43
896	Tc00.1047053506201.20	m03010	107	160	87	9.51	0.43	35
897	Tc00.1047053506315.50	m03010	98	194	87	13.8	0.0517	37
898	Tc00.1047053507673.20	m03010	163	322	87	12.23	0.112	44
899	Tc00.1047053507673.20	m03010	118	162	87	10.93	0.213	36
900	Tc00.1047053506861.30	m03010	200	240	87	20.87	0.00158	20
901	Tc00.1047053506861.30	m03010	256	315	87	15.09	0.0274	33
902	Tc00.1047053506945.290	m03010	41	88	87	20.12	0.00228	19
903	Tc00.1047053506945.290	m03010	121	230	87	9.97	0.341	33
904	Tc00.1047053509671.70	m03010	43	78	87	9.48	0.434	25
905	Tc00.1047053509671.70	m03010	135	256	87	8.45	0.724	48
906	Tc00.1047053503449.10	m03010	173	259	87	22.32	0.000772	31
907	Tc00.1047053503449.10	m03010	47	113	87	13.24	0.0681	30
908	Tc00.1047053506213.80	m03010	157	266	87	21.75	0.00102	36
909	Tc00.1047053509875.210	m03010	167	253	87	20.41	0.00198	29
910	Tc00.1047053509875.210	m03010	36	110	87	12.01	0.125	23
911	Tc00.1047053509875.210	m03010	254	320	87	7.88	0.959	39
912	Tc00.1047053503395.40	m03010	85	286	87	34.07	2.35e-06	43
913	Tc00.1047053504147.20	m03010	180	228	87	17.6	0.00792	39
914	Tc00.1047053506181.50	m03010	86	289	87	38.72	2.37e-07	44
915	Tc00.1047053506957.90	m03010	224	311	87	12.48	0.0992	35
916	Tc00.1047053511001.120	m03010	222	309	87	10.94	0.212	34
917	Tc00.1047053511727.129	m03010	57	97	87	15.8	0.0193	17
918	Tc00.1047053511727.129	m03010	141	227	87	12.78	0.0854	41
919	Tc00.1047053508175.329	m03010	169	330	87	24.44	0.000272	48
920	Tc00.1047053506405.149	m03010	173	259	87	18.15	0.00606	53
921	Tc00.1047053506405.149	m03010	28	107	87	12.02	0.125	39
922	Tc00.1047053507251.20	m03010	180	266	87	16.38	0.0145	53
923	Tc00.1047053507251.20	m03010	28	107	87	15.9	0.0183	40
924	Tc00.1047053504147.120	m03010	227	280	87	12.47	0.0996	35
925	Tc00.1047053504147.120	m03010	163	216	87	11.27	0.18	30
926	Tc00.1047053504147.120	m03010	55	102	87	8.07	0.871	44
927	Tc00.1047053504147.120	m03010	298	346	87	7.9	0.951	27
928	Tc00.1047053509747.20	m03010	70	156	87	32.11	6.18e-06	29
929	Tc00.1047053510719.160	m03010	113	166	87	16.64	0.0127	19
930	Tc00.1047053508461.480	m03010	150	236	87	22.98	0.000558	36
931	Tc00.1047053508461.480	m03010	32	123	87	20.79	0.00165	36
932	Tc00.1047053508461.490	m03010	141	227	87	18.76	0.00447	39
933	Tc00.1047053508175.146	m03010	265	351	87	26.28	0.00011	45
934	Tc00.1047053508175.146	m03010	121	169	87	8.66	0.652	24
935	Tc00.1047053509151.140	m03010	271	351	87	17.79	0.00723	44
936	Tc00.1047053509151.140	m03010	117	170	87	13.73	0.0535	19
937	Tc00.1047053503611.20	m03010	165	267	87	24.63	0.000247	35
938	Tc00.1047053503611.20	m03010	44	75	87	8.02	0.895	34
939	Tc00.1047053503611.40	m03010	35	146	87	10.89	0.217	28
940	Tc00.1047053503611.40	m03010	210	336	87	7.97	0.918	36
941	Tc00.1047053510761.14	m03010	204	334	87	20.5	0.00189	50
942	Tc00.1047053511067.20	m03010	223	330	87	31.74	7.43e-06	40
943	Tc00.1047053511067.20	m03010	65	151	87	12.4	0.103	31
944	Tc00.1047053506817.30	m03010	170	284	87	30.05	1.7e-05	48
945	Tc00.1047053506817.30	m03010	65	145	87	10.35	0.284	42
946	Tc00.1047053506817.50	m03010	172	270	87	23.11	0.000524	44
947	Tc00.1047053506817.50	m03010	101	165	87	9.16	0.509	37
948	Tc00.1047053511545.20	m03010	160	297	87	30.92	1.11e-05	43
949	Tc00.1047053508461.500	m03010	139	238	87	18.35	0.00548	40
950	Tc00.1047053508461.510	m03010	181	274	87	19.14	0.00371	41
951	Tc00.1047053506297.270	m03010	215	295	87	14.77	0.0321	41
952	Tc00.1047053506297.270	m03010	116	204	87	13.66	0.0553	37
953	Tc00.1047053506297.270	m03010	68	115	87	8.71	0.636	13
954	Tc00.1047053510101.30	m03010	241	321	87	17.36	0.00894	37
955	Tc00.1047053510101.30	m03010	142	230	87	13.05	0.0748	36
956	Tc00.1047053510101.30	m03010	68	108	87	10.78	0.229	7
957	Tc00.1047053510101.40	m03010	211	264	87	23.62	0.000406	24
958	Tc00.1047053510101.40	m03010	114	190	87	14.22	0.042	40
959	Tc00.1047053509749.33	m03010	139	289	87	28.84	3.1e-05	45
960	Tc00.1047053509749.36	m03010	37	117	87	26.2	0.000114	30
961	Tc00.1047053509749.36	m03010	219	350	87	14.72	0.0328	43
962	Tc00.1047053503453.30	m03010	193	295	87	32.39	5.4e-06	41
963	Tc00.1047053503453.30	m03010	57	140	87	12.94	0.0789	36
964	Tc00.1047053503453.40	m03010	243	347	87	15.24	0.0254	41
965	Tc00.1047053503453.40	m03010	19	54	87	9.35	0.463	36
966	Tc00.1047053506959.120	m03010	20	50	87	15.68	0.0205	26
967	Tc00.1047053506959.120	m03010	214	312	87	12.86	0.0823	45
968	Tc00.1047053506959.130	m03010	186	288	87	22.06	0.000877	43
969	Tc00.1047053506959.130	m03010	57	140	87	10.18	0.309	37
970	Tc00.1047053510663.19	m03010	173	253	87	15.64	0.0208	38
971	Tc00.1047053510663.30	m03010	76	155	87	22.75	0.000626	36
972	Tc00.1047053510663.30	m03010	227	348	87	9.69	0.393	41
973	Tc00.1047053504069.30	m03010	157	284	87	33.49	3.13e-06	35
974	Tc00.1047053506241.100	m03010	242	328	87	14.24	0.0416	48
975	Tc00.1047053511145.20	m03010	158	274	87	30.99	1.07e-05	36
976	Tc00.1047053506963.20	m03010	56	200	87	35.96	9.24e-07	46
977	Tc00.1047053506963.20	m03010	283	336	87	16.79	0.0118	43
978	Tc00.1047053507831.90	m03010	64	104	87	22.19	0.000824	17
979	Tc00.1047053507831.90	m03010	248	315	87	15.43	0.0231	38
980	Tc00.1047053507831.90	m03010	193	241	87	9.87	0.359	20
981	Tc00.1047053511233.20	m03010	274	327	87	21.77	0.00102	35
982	Tc00.1047053511233.20	m03010	46	157	87	16.62	0.0129	46
983	Tc00.1047053509979.90	m03010	176	305	87	22.77	0.000619	46
984	Tc00.1047053509979.95	m03010	229	350	87	29.27	2.51e-05	39
985	Tc00.1047053509979.95	m03010	71	186	87	12.75	0.0869	30
986	Tc00.1047053510039.90	m03010	193	310	87	20.63	0.00178	49
987	Tc00.1047053506559.470	m03010	217	307	87	32.11	6.19e-06	35
988	Tc00.1047053509671.64	m03010	164	244	87	8.88	0.584	46
989	Tc00.1047053510767.20	m03010	49	147	87	15.54	0.0219	35
990	Tc00.1047053510767.20	m03010	161	247	87	9.38	0.456	46
991	Tc00.1047053507773.34	m03010	253	293	87	21.8	0.001	27
992	Tc00.1047053504069.56	m03010	223	340	87	27	7.67e-05	34
993	Tc00.1047053504069.56	m03010	38	96	87	19.14	0.00371	31
994	Tc00.1047053507641.233	m03010	99	147	87	18.11	0.00618	27
995	Tc00.1047053507641.233	m03010	251	351	87	15.17	0.0263	37
996	Tc00.1047053511145.46	m03010	22	108	87	19.27	0.00348	38
997	Tc00.1047053511145.46	m03010	196	313	87	18.21	0.00588	35
998	Tc00.1047053503575.34	m03010	223	298	87	8.04	0.884	42
999	Tc00.1047053503881.39	m03010	171	251	87	24.9	0.000216	26
1000	Tc00.1047053503881.39	m03010	287	317	87	8.15	0.84	39
1001	Tc00.1047053508119.144	m03010	183	242	87	17.73	0.00744	23
1002	Tc00.1047053508119.144	m03010	270	300	87	9.99	0.339	39
1003	Tc00.1047053509351.4	m03010	96	162	87	32.05	6.38e-06	25
1004	Tc00.1047053509351.4	m03010	252	343	87	20.28	0.00212	39
1005	Tc00.1047053510943.26	m03010	81	154	87	7.8	0.997	42
1006	Tc00.1047053506573.81	m03010	261	320	87	18.94	0.0041	30
1007	Tc00.1047053506573.81	m03010	107	232	87	18.02	0.00644	48
1008	Tc00.1047053508153.184	m03010	173	226	87	24.81	0.000226	33
1009	Tc00.1047053508153.184	m03010	85	140	87	11.72	0.144	29
1010	Tc00.1047053511217.145	m03010	268	322	87	21.74	0.00103	35
1011	Tc00.1047053507105.40	m03010	125	250	87	23.37	0.00046	31
1012	Tc00.1047053508355.250	m03010	192	278	87	31.24	9.48e-06	40
1013	Tc00.1047053508355.250	m03010	42	108	87	10.35	0.283	31
1014	Tc00.1047053508355.260	m03010	182	229	87	18.76	0.00449	38
1015	Tc00.1047053508355.260	m03010	113	180	87	12.34	0.106	31
1016	Tc00.1047053510267.20	m03010	191	291	87	13.08	0.0737	44
1017	Tc00.1047053510309.40	m03010	184	283	87	16.04	0.0171	39
1018	Tc00.1047053510823.70	m03010	193	322	87	13.28	0.0668	52
1019	Tc00.1047053510823.70	m03010	48	101	87	12.94	0.0791	22
1020	Tc00.1047053505977.26	m03010	174	246	87	13.43	0.0619	52
1021	Tc00.1047053506595.100	m03010	15	101	87	19.92	0.00253	33
1022	Tc00.1047053509165.40	m03010	15	144	87	20.59	0.00181	37
1023	Tc00.1047053509165.40	m03010	169	222	87	16.83	0.0116	33
1024	Tc00.1047053508859.109	m03018	101	130	30	16.44	0.0216	10
1025	Tc00.1047053510167.29	m03018	111	140	30	16.44	0.0216	10
1026	Tc00.1047053508241.120	m03018	257	284	30	25.5	0.000139	32
1027	Tc00.1047053510105.20	m03018	73	99	30	23.76	0.000365	22
1028	Tc00.1047053504085.20	m03018	130	159	30	25.39	0.000147	37
1029	Tc00.1047053509247.30	m03018	174	203	30	10.99	0.453	40
1030	Tc00.1047053509247.30	m03018	138	166	30	10.03	0.772	31
1031	Tc00.1047053504043.10	m03018	25	54	30	17.31	0.0133	3
1032	Tc00.1047053504043.10	m03018	55	82	30	11.56	0.328	32
1033	Tc00.1047053511753.100	m03018	116	145	30	19.9	0.00315	40
1034	Tc00.1047053504427.200	m03018	66	95	30	24.38	0.000259	13
1035	Tc00.1047053507641.80	m03018	166	195	30	15.42	0.0382	10
1036	Tc00.1047053504105.140	m03018	59	88	30	19.82	0.00329	7
1037	Tc00.1047053507641.290	m03018	51	81	30	23.83	0.000351	26
1038	Tc00.1047053506795.50	m03018	9	38	30	22.22	0.000862	20
1039	Tc00.1047053509937.10	m03018	9	38	30	25.12	0.000171	13
1040	Tc00.1047053509011.20	m03020	219	249	32	10.11	0.264	19
1041	Tc00.1047053505997.210	m03020	18	49	32	13.62	0.0359	13
1042	Tc00.1047053506357.90	m03020	40	68	32	18.82	0.00186	41
1043	Tc00.1047053506871.80	m03020	72	103	32	21.3	0.000454	53
1044	Tc00.1047053507509.30	m03020	72	103	32	23.93	0.000102	47
1045	Tc00.1047053506779.60	m03020	72	102	32	19.27	0.00144	26
1046	Tc00.1047053506779.60	m03020	173	204	32	11.74	0.104	41
1047	Tc00.1047053511153.130	m03020	72	102	32	23.52	0.000129	26
1048	Tc00.1047053511153.130	m03020	165	195	32	7.86	0.949	42
1049	Tc00.1047053503821.10	m03020	215	246	32	20.45	0.000736	44
1050	Tc00.1047053509453.40	m03020	51	80	32	24.04	9.56e-05	37
1051	Tc00.1047053509683.24	m03020	196	227	32	20.45	0.000736	44
1052	Tc00.1047053511881.14	m03020	51	81	32	27.24	1.56e-05	39
1053	Tc00.1047053507467.94	m03020	86	117	32	12.45	0.0697	41
1054	Tc00.1047053508355.104	m03020	60	90	32	14.99	0.0165	35
1055	Tc00.1047053504105.30	m03020	108	139	32	29.31	4.79e-06	28
1056	Tc00.1047053511417.40	m03020	63	94	32	10.13	0.26	22
1057	Tc00.1047053508601.30	m03020	297	327	32	17.82	0.00328	39
1058	Tc00.1047053510029.40	m03020	156	187	32	23.84	0.000107	41
1059	Tc00.1047053511381.40	m03020	117	148	32	13.47	0.039	6
1060	Tc00.1047053511381.40	m03020	44	67	32	8.08	0.837	38
1061	Tc00.1047053503891.70	m03030	304	336	32	13.48	0.173	9
1062	Tc00.1047053510287.60	m03030	280	312	32	13.98	0.128	12
1063	Tc00.1047053508837.180	m03030	9	34	32	11.2	0.672	23
1064	Tc00.1047053511809.70	m03030	222	251	32	19.28	0.00544	17
1065	Tc00.1047053506147.180	m03030	308	337	32	14.52	0.0927	23
1066	Tc00.1047053510733.60	m03030	288	319	32	20.58	0.00251	6
1067	Tc00.1047053509671.160	m03030	11	37	32	19.43	0.00499	15
1068	Tc00.1047053510763.80	m03030	11	37	32	20.31	0.00295	15
1069	Tc00.1047053504157.40	m03030	72	99	32	10.59	0.969	32
1070	Tc00.1047053511109.100	m03030	180	213	32	15.5	0.0517	35
1071	Tc00.1047053509023.130	m03030	4	33	32	15.65	0.0473	27
1072	Tc00.1047053511127.140	m03030	4	39	32	18.8	0.00727	25
1073	Tc00.1047053511127.140	m03030	134	168	32	10.78	0.863	17
1074	Tc00.1047053507527.30	m03030	53	85	32	18.06	0.0113	42
1075	Tc00.1047053507527.30	m03030	1	34	32	11.46	0.577	29
1076	Tc00.1047053508707.210	m03030	108	139	32	19.35	0.00522	6
1077	Tc00.1047053510821.50	m03030	211	244	32	13.59	0.162	15
1078	Tc00.1047053508277.150	m03030	187	218	32	19.25	0.00555	19
1079	Tc00.1047053510661.270	m03030	77	109	32	14.1	0.12	12
1080	Tc00.1047053510737.110	m03030	77	109	32	21.96	0.0011	15
1081	Tc00.1047053508661.50	m03030	32	63	32	16.23	0.0336	28
1082	Tc00.1047053506835.120	m03030	136	171	32	14.54	0.092	22
1083	Tc00.1047053506945.80	m03030	139	174	32	13.4	0.181	19
1084	Tc00.1047053504045.10	m03040	22	51	32	22.43	0.000664	23
1085	Tc00.1047053510525.60	m03040	104	134	32	20.05	0.00277	23
1086	Tc00.1047053509721.20	m03040	64	81	32	18.08	0.00898	28
1087	Tc00.1047053509721.20	m03040	257	284	32	18.05	0.00919	11
1088	Tc00.1047053503911.20	m03040	324	350	32	13.97	0.106	7
1089	Tc00.1047053511189.80	m03040	252	272	27	11.64	0.427	5
1090	Tc00.1047053509965.30	m03040	51	80	32	32.21	1.91e-06	30
1091	Tc00.1047053507007.74	m03040	222	247	32	17.71	0.0112	42
1092	Tc00.1047053511725.174	m03040	200	232	32	18.09	0.00897	15
1093	Tc00.1047053504071.50	m03040	32	57	32	12.43	0.265	8
1094	Tc00.1047053506789.230	m03040	238	268	32	17.86	0.0103	23
1095	Tc00.1047053508277.120	m03040	178	211	32	13.58	0.133	12
1096	Tc00.1047053508461.320	m03040	286	317	32	28.01	2.35e-05	25
1097	Tc00.1047053508909.40	m03040	165	194	32	31.97	2.19e-06	23
1098	Tc00.1047053508307.44	m03040	237	268	32	25.81	8.79e-05	38
1099	Tc00.1047053511211.160	m03040	171	202	32	19.87	0.00308	16
1100	Tc00.1047053509445.20	m03040	13	35	32	14.53	0.0754	39
1101	Tc00.1047053506945.200	m03040	224	259	32	19.28	0.00439	19
1102	Tc00.1047053506945.200	m03040	304	335	32	10.7	0.749	34
1103	Tc00.1047053504071.80	m03040	61	92	32	21.04	0.00153	3
1104	Tc00.1047053508355.150	m03050	287	306	30	13.35	0.211	20
1105	Tc00.1047053506977.90	m03050	33	56	30	16	0.046	54
1106	Tc00.1047053508741.300	m03050	4	35	30	22.15	0.00136	28
1107	Tc00.1047053508707.90	m03050	100	137	30	11.63	0.565	34
1108	Tc00.1047053509649.30	m03050	86	109	30	13.19	0.231	58
1109	Tc00.1047053511285.90	m03050	86	109	30	13.19	0.231	58
1110	Tc00.1047053509627.30	m03050	241	273	30	21.05	0.00255	39
1111	Tc00.1047053511725.10	m03050	298	321	30	14.08	0.139	46
1112	Tc00.1047053509611.160	m03050	266	297	30	18.24	0.0128	9
1113	Tc00.1047053510855.40	m03050	322	342	30	11.71	0.539	10
1114	Tc00.1047053510901.150	m03050	116	139	30	14.35	0.119	17
1115	Tc00.1047053506857.90	m03050	84	107	30	15.44	0.0636	8
1116	Tc00.1047053506857.90	m03050	108	161	30	14.03	0.143	35
1117	Tc00.1047053506857.90	m03050	228	251	30	12.71	0.304	42
1118	Tc00.1047053509207.160	m03050	87	110	30	13.97	0.148	8
1119	Tc00.1047053509207.160	m03050	213	236	30	12.71	0.304	42
1120	Tc00.1047053504147.200	m03050	180	211	30	17.45	0.02	44
1121	Tc00.1047053507603.200	m03050	101	125	30	13.27	0.22	28
1122	Tc00.1047053416883.18	m03050	265	288	30	15.93	0.0479	8
1123	Tc00.1047053504069.10	m03050	273	296	30	17.27	0.0222	8
1124	Tc00.1047053511145.43	m03050	232	252	30	12.98	0.261	24
1125	Tc00.1047053506167.40	m03050	198	221	30	15.44	0.0636	8
1126	Tc00.1047053506327.10	m03050	206	229	30	11.64	0.559	4
1127	Tc00.1047053507603.40	m03050	245	268	30	12.66	0.312	13
1128	Tc00.1047053509429.110	m03050	210	233	30	12.66	0.312	13
1129	Tc00.1047053506779.50	m03050	141	164	30	14.81	0.0911	4
1130	Tc00.1047053511153.140	m03050	123	154	30	23.83	0.00052	19
1131	Tc00.1047053503891.100	m03050	30	61	30	30.49	1.15e-05	25
1132	Tc00.1047053503891.100	m03050	2	27	30	11.81	0.51	23
1133	Tc00.1047053510287.30	m03050	30	53	30	21.97	0.00151	13
1134	Tc00.1047053510287.30	m03050	2	27	30	11.81	0.51	23
1135	Tc00.1047053506559.170	m03410	195	228	31	23.15	0.00036	26
1136	Tc00.1047053511277.330	m03410	32	61	31	13.99	0.113	23
1137	Tc00.1047053511803.20	m03410	146	165	31	13.98	0.113	15
1138	Tc00.1047053506287.200	m03410	39	70	31	21.37	0.0011	9
1139	Tc00.1047053506773.140	m03410	233	263	31	13.54	0.15	26
1140	Tc00.1047053506773.140	m03410	207	232	31	11.75	0.459	27
1141	Tc00.1047053508799.60	m03410	219	244	31	11.75	0.459	31
1142	Tc00.1047053508881.70	m03410	212	241	31	16.02	0.0315	33
1143	Tc00.1047053508881.80	m03410	39	70	31	17.15	0.0156	6
1144	Tc00.1047053508277.150	m03410	195	225	31	17.81	0.0103	6
1145	Tc00.1047053506147.180	m03410	308	329	31	15.75	0.0374	14
1146	Tc00.1047053510733.60	m03410	292	321	31	17.07	0.0163	7
1147	Tc00.1047053511867.110	m03410	308	339	31	16.47	0.0238	25
1148	Tc00.1047053506835.120	m03410	138	161	31	10.78	0.846	25
1149	Tc00.1047053506945.80	m03410	155	177	31	14.05	0.108	30
1150	Tc00.1047053506265.30	m03420	149	178	30	11.24	0.425	33
1151	Tc00.1047053506435.30	m03420	149	178	30	11.12	0.453	37
1152	Tc00.1047053506773.140	m03420	69	99	30	20.21	0.0031	19
1153	Tc00.1047053506773.140	m03420	237	261	30	10.69	0.575	24
1154	Tc00.1047053508799.60	m03420	65	95	30	19.1	0.00569	23
1155	Tc00.1047053508799.60	m03420	233	263	30	14.91	0.0567	35
1156	Tc00.1047053508881.70	m03420	60	89	30	16.34	0.0259	40
1157	Tc00.1047053508881.80	m03420	19	56	30	12.25	0.244	26
1158	Tc00.1047053503965.20	m03420	41	90	30	15.73	0.0363	30
1159	Tc00.1047053506495.9	m03420	41	70	30	17.66	0.0125	17
1160	Tc00.1047053506833.60	m03420	308	336	30	10.65	0.587	17
1161	Tc00.1047053511907.300	m03420	65	97	30	19.02	0.00595	27
1162	Tc00.1047053507009.120	m03420	186	217	30	12.53	0.21	19
1163	Tc00.1047053510821.50	m03420	217	246	30	17.77	0.0118	17
1164	Tc00.1047053509779.10	m03420	189	218	30	12.96	0.166	10
1165	Tc00.1047053509779.10	m03420	125	150	30	11.99	0.281	35
1166	Tc00.1047053503879.10	m03420	189	218	30	12.46	0.217	30
1167	Tc00.1047053509455.70	m03420	207	236	30	9.75	0.96	33
1168	Tc00.1047053506147.180	m03420	308	337	30	11.17	0.44	23
1169	Tc00.1047053510733.60	m03420	294	323	30	13.54	0.12	13
1170	Tc00.1047053510661.270	m03420	81	111	30	11.94	0.29	13
1171	Tc00.1047053510737.110	m03420	81	111	30	14.88	0.0577	13
1172	Tc00.1047053506835.120	m03420	140	172	30	11.06	0.469	24
1173	Tc00.1047053506945.80	m03420	143	175	30	12.19	0.252	21
1174	Tc00.1047053506287.200	m03430	41	72	32	18.03	0.00547	9
1175	Tc00.1047053506773.140	m03430	205	234	32	24.27	0.000108	27
1176	Tc00.1047053508799.60	m03430	217	246	32	30.89	1.7e-06	33
1177	Tc00.1047053508799.60	m03430	56	93	32	10.39	0.666	29
1178	Tc00.1047053508881.80	m03430	39	70	32	17.58	0.00727	6
1179	Tc00.1047053504035.140	m03430	139	172	32	16.08	0.0187	56
1180	Tc00.1047053507991.60	m03430	134	167	32	16.08	0.0187	56
1181	Tc00.1047053507711.320	m03430	181	217	32	10.96	0.463	24
1182	Tc00.1047053508277.180	m03430	303	337	32	13.03	0.126	46
1183	Tc00.1047053511517.80	m03430	54	84	32	18.23	0.00483	39
1184	Tc00.1047053511741.30	m03430	54	84	32	15.66	0.0243	35
1185	Tc00.1047053506247.270	m03430	271	305	32	9.88	0.912	49
1186	Tc00.1047053510661.270	m03430	154	180	32	17.7	0.00673	59
1187	Tc00.1047053510737.110	m03430	154	180	32	17.7	0.00673	59
1188	Tc00.1047053507851.50	m03430	278	312	32	17.25	0.00892	49
1189	Tc00.1047053510517.90	m03430	298	335	32	14.58	0.0479	53
1190	Tc00.1047053510901.60	m03430	257	288	32	26.22	3.19e-05	41
1191	Tc00.1047053510821.50	m03430	171	202	32	20.51	0.00115	59
1192	Tc00.1047053507265.30	m03430	142	176	32	14.47	0.0513	40
1193	Tc00.1047053506227.80	m03440	153	181	29	18.83	0.00121	62
1194	Tc00.1047053506265.30	m03440	316	346	29	20.23	0.000493	45
1195	Tc00.1047053506435.30	m03440	302	336	29	15.66	0.00939	49
1196	Tc00.1047053511847.60	m03440	162	190	29	18.83	0.00121	62
1197	Tc00.1047053509099.70	m03440	181	210	29	24.89	2.42e-05	50
1198	Tc00.1047053509319.60	m03440	181	210	29	25.75	1.39e-05	50
1199	Tc00.1047053510821.50	m03440	100	131	29	16.12	0.00699	53
1200	Tc00.1047053503801.30	m03440	230	253	29	21.62	0.0002	29
1201	Tc00.1047053508817.50	m03440	228	251	29	21.62	0.0002	29
1202	Tc00.1047053505183.40	m03440	215	249	29	18.6	0.00141	46
1203	Tc00.1047053507265.30	m03440	164	190	29	14.88	0.0156	41
1204	Tc00.1047053509455.70	m03440	211	236	29	14.53	0.0195	27
1205	Tc00.1047053508851.170	m03440	236	265	29	23.8	4.91e-05	43
1206	Tc00.1047053510901.100	m03440	179	200	29	10.16	0.328	55
1207	Tc00.1047053511589.120	m03440	239	268	29	22.95	8.5e-05	43
1208	Tc00.1047053506287.200	m03450	39	70	32	18.13	0.00201	9
1209	Tc00.1047053506773.140	m03450	223	253	32	26.99	9.73e-06	19
1210	Tc00.1047053506773.140	m03450	63	95	32	8.29	0.754	27
1211	Tc00.1047053508799.60	m03450	231	261	32	28.91	3.07e-06	32
1212	Tc00.1047053508881.70	m03450	1	33	32	19.59	0.000839	42
1213	Tc00.1047053508881.80	m03450	41	72	32	10.7	0.176	3
1214	Tc00.1047053503643.10	m03450	92	123	32	21.56	0.000256	53
1215	Tc00.1047053511491.50	m03450	317	350	32	18.69	0.00144	62
1216	Tc00.1047053509099.70	m03450	275	308	32	21.02	0.000353	35
1217	Tc00.1047053509099.70	m03450	169	201	32	12.94	0.0458	45
1218	Tc00.1047053509319.60	m03450	169	201	32	24	5.89e-05	48
1219	Tc00.1047053509319.60	m03450	275	308	32	21.02	0.000353	35
1220	Tc00.1047053511867.110	m03450	194	225	32	11.08	0.141	13
1221	Tc00.1047053511903.160	m04070	299	329	29	18.25	0.00104	39
1222	Tc00.1047053511237.40	m04070	318	345	29	25.8	4.29e-06	64
1223	Tc00.1047053507047.120	m04070	259	288	29	11.56	0.136	53
1224	Tc00.1047053509179.140	m04070	243	272	29	9.89	0.46	50
1225	Tc00.1047053506297.200	m04070	167	200	29	21.41	0.000105	47
1226	Tc00.1047053510101.130	m04070	167	200	29	25.67	4.71e-06	47
1227	Tc00.1047053506391.10	m04070	293	320	29	15.49	0.00781	46
1228	Tc00.1047053506391.20	m04070	76	102	29	11.5	0.143	52
1229	Tc00.1047053507483.30	m04070	89	115	29	19.52	0.000413	52
1230	Tc00.1047053507483.39	m04070	304	331	29	15.49	0.00781	46
1231	Tc00.1047053507483.50	m04070	194	228	29	13.21	0.041	66
1232	Tc00.1047053507483.50	m04070	89	115	29	12.1	0.0919	48
1233	Tc00.1047053510121.50	m04070	281	295	29	10.74	0.247	60
1234	Tc00.1047053508303.4	m04120	130	163	34	12.54	0.211	24
1235	Tc00.1047053504643.30	m04120	297	331	34	12.2	0.262	49
1236	Tc00.1047053503515.14	m04120	190	221	34	16.9	0.0129	53
1237	Tc00.1047053508741.280	m04120	211	242	34	16.02	0.0226	56
1238	Tc00.1047053506789.200	m04120	103	133	34	21.9	0.000524	29
1239	Tc00.1047053504055.81	m04120	189	221	34	16.16	0.0208	61
1240	Tc00.1047053504055.81	m04120	27	57	34	10.18	0.956	23
1241	Tc00.1047053506435.300	m04120	185	217	34	17.17	0.0109	61
1242	Tc00.1047053506435.300	m04120	18	53	34	11.11	0.529	28
1243	Tc00.1047053510747.170	m04120	131	164	34	24.4	0.000105	15
1244	Tc00.1047053507801.60	m04120	203	230	34	22.7	0.000313	29
1245	Tc00.1047053509103.10	m04120	223	250	34	22.7	0.000313	29
1246	Tc00.1047053503965.20	m04120	7	38	34	19.43	0.00254	31
1247	Tc00.1047053506495.9	m04120	7	38	34	24.63	9.09e-05	31
1248	Tc00.1047053506297.350	m04120	11	40	34	14.43	0.063	27
1249	Tc00.1047053507007.45	m04120	201	233	34	16.67	0.0149	52
1250	Tc00.1047053509551.95	m04120	206	238	34	15.83	0.0257	55
1251	Tc00.1047053506529.460	m04120	54	83	34	21.3	0.000769	43
1252	Tc00.1047053511297.20	m04120	5	36	34	21.37	0.000733	47
1253	Tc00.1047053511365.94	m04120	5	36	34	21.37	0.000733	47
1254	Tc00.1047053506587.60	m04130	207	238	32	18.09	0.00461	53
1255	Tc00.1047053506929.40	m04130	221	252	32	15.83	0.0188	50
1256	Tc00.1047053510655.100	m04130	129	157	32	16.39	0.0133	55
1257	Tc00.1047053510751.30	m04130	133	161	32	17.54	0.00646	59
1258	Tc00.1047053506211.230	m04130	12	44	32	15.49	0.0233	24
1259	Tc00.1047053507795.50	m04130	9	40	32	13.31	0.0902	34
1260	Tc00.1047053510647.40	m04130	9	40	32	16.76	0.0105	38
1261	Tc00.1047053510647.40	m04130	155	198	32	11.87	0.222	48
1262	Tc00.1047053511287.170	m04130	6	39	32	17.56	0.00642	32
1263	Tc00.1047053507001.70	m04130	109	139	32	23.32	0.000177	48
1264	Tc00.1047053508465.120	m04130	107	137	32	21.14	0.00069	58
1265	Tc00.1047053510123.70	m04130	193	226	32	15.32	0.0258	44
1266	Tc00.1047053511837.10	m04130	172	203	32	14.94	0.0327	44
1267	Tc00.1047053506525.40	m04130	156	189	32	17.18	0.00813	50
1268	Tc00.1047053511283.40	m04130	156	189	32	20.01	0.00139	47
1269	Tc00.1047053507645.20	m04130	123	154	32	14.99	0.0318	50
1270	Tc00.1047053507645.20	m04130	65	96	32	10.25	0.608	41
1271	Tc00.1047053507645.30	m04130	186	221	32	18.19	0.00432	44
1272	Tc00.1047053509767.210	m04130	123	154	32	12.52	0.147	53
1273	Tc00.1047053509767.215	m04130	186	221	32	16.93	0.00947	44
1274	Tc00.1047053506275.50	m04130	99	125	32	11.9	0.218	59
1275	Tc00.1047053510719.290	m04130	314	345	32	16.89	0.00974	34
1276	Tc00.1047053471901.20	m04130	273	305	32	17.89	0.00522	52
1277	Tc00.1047053511367.74	m04130	171	200	32	14.2	0.0519	50
1278	Tc00.1047053504109.180	m04130	293	324	32	13.04	0.107	47
1279	Tc00.1047053506989.40	m04130	65	97	32	20.26	0.00119	64
1280	Tc00.1047053510149.90	m04130	48	80	32	19.2	0.0023	61
1281	Tc00.1047053510149.90	m04130	137	180	32	12.55	0.145	43
1282	Tc00.1047053510149.90	m04130	301	318	32	9.67	0.871	33
1283	Tc00.1047053503833.60	m04130	190	225	32	15.01	0.0314	67
1284	Tc00.1047053508059.40	m04130	202	233	32	19.98	0.00142	50
1285	Tc00.1047053508479.370	m04130	249	284	32	20.08	0.00133	42
1286	Tc00.1047053509153.50	m04130	139	170	32	17.34	0.00732	44
1287	Tc00.1047053510305.40	m04130	146	177	32	17.34	0.00732	44
1288	Tc00.1047053511287.100	m04130	190	225	32	15.01	0.0314	67
1289	Tc00.1047053511215.100	m04130	184	215	32	16.51	0.0123	56
1290	Tc00.1047053506469.130	m04130	224	255	32	19.87	0.00152	41
1291	Tc00.1047053506715.50	m04130	139	171	32	12.32	0.167	42
1292	Tc00.1047053507801.179	m04130	177	208	32	10.91	0.402	19
1293	Tc00.1047053506999.150	m04130	96	126	32	13.93	0.0615	42
1294	Tc00.1047053506999.150	m04130	307	351	32	12.35	0.164	47
1295	Tc00.1047053510759.60	m04130	96	127	32	14.16	0.0532	44
1296	Tc00.1047053508153.20	m04144	284	309	36	13.08	0.0933	15
1297	Tc00.1047053504057.104	m04144	244	275	36	14.04	0.0502	47
1298	Tc00.1047053509715.120	m04144	157	188	36	13.55	0.0689	34
1299	Tc00.1047053510105.130	m04144	146	177	36	17.32	0.00593	38
1300	Tc00.1047053511001.70	m04144	128	159	36	17.86	0.00416	25
1301	Tc00.1047053506167.50	m04144	233	265	36	17.85	0.00418	42
1302	Tc00.1047053507785.10	m04144	218	249	36	25.56	2.76e-05	47
1303	Tc00.1047053511211.160	m04144	141	173	36	17.32	0.00592	33
1304	Tc00.1047053506155.50	m04144	157	191	36	25.76	2.42e-05	26
1305	Tc00.1047053506263.40	m04144	108	137	36	16.39	0.0108	20
1306	Tc00.1047053506263.40	m04144	40	71	36	9.68	0.854	34
1307	Tc00.1047053507491.140	m04144	7	42	36	31.73	4.94e-07	22
1308	Tc00.1047053509393.10	m04144	7	42	36	31.71	5.02e-07	25
1309	Tc00.1047053511229.100	m04144	189	220	36	17.23	0.00627	31
1310	Tc00.1047053511589.250	m04144	219	256	36	9.73	0.828	42
1311	Tc00.1047053506337.30	m04144	146	178	36	18.66	0.00247	45
1312	Tc00.1047053511003.140	m04144	89	123	36	16.44	0.0105	40
1313	Tc00.1047053504175.20	m04144	69	99	36	17.57	0.00503	39
1314	Tc00.1047053508385.60	m04144	69	99	36	15.92	0.0147	45
1315	Tc00.1047053506147.220	m04144	97	127	36	10.38	0.542	45
1316	Tc00.1047053510431.210	m04144	167	198	36	14.54	0.0361	47
1317	Tc00.1047053510733.20	m04144	210	233	36	13.51	0.0706	46
1318	Tc00.1047053506957.110	m04144	300	329	36	25	3.98e-05	53
1319	Tc00.1047053511001.100	m04144	272	301	36	28.01	5.6e-06	47
1320	Tc00.1047053506127.150	m04144	246	274	36	18.84	0.0022	41
1321	Tc00.1047053506869.50	m04650	82	113	32	27.03	3.36e-05	13
1322	Tc00.1047053508413.40	m04650	76	105	32	23.9	0.000186	27
1323	Tc00.1047053508859.90	m04650	11	43	32	14.8	0.0274	30
1324	Tc00.1047053509553.60	m04650	59	90	32	29.42	9.05e-06	53
1325	Tc00.1047053509553.60	m04650	318	349	32	16.55	0.0105	28
1326	Tc00.1047053509553.60	m04650	24	52	32	9.2	0.592	31
1327	Tc00.1047053510123.20	m04650	278	309	32	21.12	0.00086	9
1328	Tc00.1047053510123.20	m04650	139	170	32	19.81	0.00176	6
1329	Tc00.1047053510167.10	m04650	11	43	32	14.8	0.0274	30
1330	Tc00.1047053510187.500	m04650	4	27	32	19.54	0.00204	29
1331	Tc00.1047053510519.60	m04650	82	114	32	30.96	3.89e-06	27
1332	Tc00.1047053510755.138	m04650	76	104	32	10.46	0.297	31
1333	Tc00.1047053511299.70	m04650	139	170	32	26.22	5.24e-05	25
1334	Tc00.1047053511837.70	m04650	267	300	32	26.8	3.8e-05	29
1335	Tc00.1047053511837.70	m04650	139	170	32	15.34	0.0204	25
