# Supplementary material for: Genome-wide analysis of 3′-untranslated regions supports the existence of post-transcriptional regulons controlling gene expression in trypanosomes
Source: PeerJ. 2013 Jul 30;1:e118. doi: 10.7717/peerj.118 (PMC3728762; doi:10.7717/peerj.118)
Supplement: File S4 — List of 93 GO groups’ genes. [file peerj-01-118-s008.xls]

## Sheet: GO_atleast10
GO_0000175
Tc00.1047053506219.30	exosome component CSL4, putative (CSL4)
Tc00.1047053511825.260	ribosomal RNA processing protein 45, putative,3' exoribonuclease, putative,exosome complex exonuclease, putative (RRP45)
Tc00.1047053510305.20	hypothetical protein, conserved
Tc00.1047053510105.20	ribosomal RNA processing protein 41A, putative,3' exoribonuclease, putative,exosome complex exonuclease, putative (RRP41A)
Tc00.1047053508269.60	exosome-associated protein 4, putative,3' exoribonuclease, putative (EAP4)
Tc00.1047053509715.9	exosome complex exonuclease RRP41A, putative
Tc00.1047053506625.200	ribosomal RNA processing protein 40, putative,exosome complex exonuclease, putative (RRP40)
Tc00.1047053509767.180	exosome component CSL4, putative (CSL4)
Tc00.1047053509153.70	exosome-associated protein 3, putative,3' exoribonuclease, putative (EAP3)
Tc00.1047053506863.50	ribosomal RNA processing protein 45, putative,3' exoribonuclease, putative,exosome complex exonuclease, putative (RRP45)
Tc00.1047053507089.80	exosome-associated protein 2, putative,3' exoribonuclease, putative (EAP2)
Tc00.1047053504085.20	exosome-associated protein 2, putative,3' exoribonuclease, putative (EAP2)
Tc00.1047053507841.34	exosome-associated protein 4, putative
Tc00.1047053510167.29	exosome complex exonuclease, putative,ribosomal RNA processing protein 4, putative
Tc00.1047053508859.109	exosome complex exonuclease, putative,ribosomal RNA processing protein 4, putative
GO_0003674
Tc00.1047053510657.30	phosphoinositide-binding protein, putative
Tc00.1047053511751.70	hypothetical protein, conserved
Tc00.1047053510669.20	Gim5A protein, putative,glycosomal membrane protein, putative
Tc00.1047053510323.90	hypothetical protein, conserved
Tc00.1047053511745.10	heat shock 70 kDa protein, mitochondrial precursor, putative
Tc00.1047053508153.600	actin-like protein, putative
Tc00.1047053508899.20	hypothetical protein, conserved
Tc00.1047053506441.20	hypothetical protein, conserved
Tc00.1047053510187.130	Bardet-Biedl syndrome 4 protein homolog (BBS4-like protein 4), putative
Tc00.1047053506695.10	actin-like protein, putative
Tc00.1047053510339.14	hypothetical protein, conserved
Tc00.1047053507997.54	serine peptidase, putative
Tc00.1047053507019.100	nuclear movement protein, putative,NUDC-like protein, putative
Tc00.1047053508965.90	hypothetical protein, conserved
Tc00.1047053506883.60	hypothetical protein, conserved
Tc00.1047053509007.40	hypothetical protein, conserved
Tc00.1047053508503.100	hypothetical protein, conserved
Tc00.1047053507021.70	hypothetical protein, conserved
Tc00.1047053507927.60	hypothetical protein, conserved
Tc00.1047053508417.10	hypothetical protein, conserved
Tc00.1047053507491.140	hypothetical protein, conserved
Tc00.1047053506925.50	hypothetical protein, conserved
Tc00.1047053506559.220	hypothetical protein, conserved
Tc00.1047053507677.160	hypothetical protein, conserved
Tc00.1047053510297.10	hypothetical protein, conserved
Tc00.1047053506989.190	lipophosphoglycan biosynthetic protein, putative,heat shock protein 90, putative,glucose regulated protein 94, putative
Tc00.1047053509499.20	beta propeller protein, putative
Tc00.1047053508331.50	hypothetical protein, conserved
Tc00.1047053467287.20	hypothetical protein, conserved
Tc00.1047053508027.80	hypothetical protein, conserved
Tc00.1047053507669.90	hypothetical protein, conserved
Tc00.1047053509961.30	hypothetical protein, conserved
Tc00.1047053508199.90	hypothetical protein, conserved
Tc00.1047053506223.40	hypothetical protein, conserved
Tc00.1047053508949.30	hypothetical protein, conserved
Tc00.1047053507707.20	hypothetical protein, conserved
Tc00.1047053509117.19	hypothetical protein, conserved
Tc00.1047053507641.160	hypothetical protein, conserved
Tc00.1047053504209.10	hypothetical protein, conserved
Tc00.1047053504625.60	hydrogenase, putative
Tc00.1047053435519.19	hypothetical protein, conserved
Tc00.1047053509769.100	hypothetical protein, conserved
Tc00.1047053506807.30	hypothetical protein, conserved
Tc00.1047053507057.40	hypothetical protein, conserved
Tc00.1047053506793.20	hypothetical protein, conserved
Tc00.1047053506127.50	hypothetical protein, conserved
Tc00.1047053511211.120	activated protein kinase C receptor, putative,guanine nucleotide-binding protein beta subunit-like protein, putative
Tc00.1047053511439.10	expression site-associated gene (ESAG-like) protein, putative,expression site-associated gene 3 (ESAG3-like) protein, putative
Tc00.1047053508799.40	hypothetical protein, conserved
Tc00.1047053510605.19	hypothetical protein, conserved
Tc00.1047053511263.9	heat shock protein, putative
Tc00.1047053508241.90	hypothetical protein, conserved
Tc00.1047053511367.50	hypothetical protein, conserved
Tc00.1047053506359.40	hypothetical protein, conserved
Tc00.1047053504159.109	hypothetical protein, conserved
Tc00.1047053506957.140	phosphatidylinositol-4-phosphate 5-kinase-like, putative
Tc00.1047053507021.80	hypothetical protein, conserved
Tc00.1047053510519.70	hypothetical protein, conserved
Tc00.1047053510187.210	hypothetical protein, conserved
Tc00.1047053510973.9	hypothetical protein, conserved
Tc00.1047053511303.110	hypothetical protein, conserved
Tc00.1047053506529.650	hypothetical protein, conserved
Tc00.1047053509799.10	beta-adaptin, putative
Tc00.1047053507089.110	hypothetical protein, conserved
Tc00.1047053511855.50	hypothetical protein, conserved
Tc00.1047053506553.20	hypothetical protein, conserved
Tc00.1047053508153.860	hypothetical protein, conserved
Tc00.1047053506175.40	hypothetical protein, conserved
Tc00.1047053503479.40	hypothetical protein, conserved
Tc00.1047053510029.90	hypothetical protein, conserved
Tc00.1047053506925.270	hypothetical protein, conserved
Tc00.1047053508265.110	hypothetical protein, conserved
Tc00.1047053508951.70	hypothetical protein, conserved
Tc00.1047053509507.10	hypothetical protein, conserved
Tc00.1047053418221.20	hypothetical protein, conserved
Tc00.1047053510819.119	hypothetical protein, conserved
Tc00.1047053510149.120	flagellar radial spoke protein-like, putative
Tc00.1047053511585.40	DNA-damage inducible protein DDI1-like protein, putative
Tc00.1047053511217.160	hypothetical protein, conserved
Tc00.1047053509791.20	hypothetical protein, conserved
Tc00.1047053506779.170	haloacid dehalogenase hydrolase, putative
Tc00.1047053510901.210	hypothetical protein, conserved
Tc00.1047053504137.60	beta-adaptin 4, putative
Tc00.1047053510595.4	hypothetical protein, conserved
Tc00.1047053506529.410	hypothetical protein, conserved
Tc00.1047053506859.204	hypothetical protein, conserved
Tc00.1047053507837.40	hypothetical protein, conserved
Tc00.1047053508153.210	hypothetical protein, conserved
Tc00.1047053511425.49	hypothetical protein, conserved
Tc00.1047053504765.20	hypothetical protein, conserved
Tc00.1047053506529.590	hypothetical protein, conserved
Tc00.1047053503557.10	hypothetical protein, conserved
Tc00.1047053503509.10	hypothetical protein, conserved
Tc00.1047053510421.29	CAAX prenyl protease 2, putative
Tc00.1047053506247.80	DNA-binding protein, putative
Tc00.1047053511001.70	phosphatidylinositol-4-phosphate 5-kinase-like, putative
Tc00.1047053505171.70	ATP-dependent DEAD/H RNA helicase, putative
Tc00.1047053509099.89	hypothetical protein, conserved
Tc00.1047053511507.39	intraflagellar transport (IFT) protein, putative
Tc00.1047053505965.60	hypothetical protein, conserved
Tc00.1047053509715.30	cullin-like protein, putative
Tc00.1047053508799.140	transcription modulator/accessory protein, putative
Tc00.1047053508725.4	hypothetical protein, conserved
Tc00.1047053509799.90	hypothetical protein, conserved
Tc00.1047053509039.20	bystin, putative
Tc00.1047053509491.10	hypothetical protein, conserved
Tc00.1047053510187.240	hypothetical protein, conserved
Tc00.1047053511725.40	hypothetical protein, conserved
Tc00.1047053511619.10	hypothetical protein, conserved
Tc00.1047053506579.50	hypothetical protein, conserved
Tc00.1047053506165.4	hypothetical protein, conserved
Tc00.1047053506559.300	G-actin binding protein, putative,twinfilin, putative
Tc00.1047053511163.40	cell cycle sequence binding phosphoprotein (RBP45), putative
Tc00.1047053511211.150	gamma-tubulin complex subunit, putative
Tc00.1047053508837.170	hypothetical protein, conserved
Tc00.1047053503959.30	hypothetical protein, conserved
Tc00.1047053503755.10	DNA polymerase kappa, putative,DNA polymerase IV, putative
Tc00.1047053510823.60	hypothetical protein, conserved
Tc00.1047053506789.210	paraflagellar rod protein, putative
Tc00.1047053508153.810	hypothetical protein, conserved
Tc00.1047053510187.370	hypothetical protein, conserved
Tc00.1047053506627.50	mitochondrial exoribonuclease DSS-1, putative
Tc00.1047053507681.50	hypothetical protein, conserved
Tc00.1047053506011.10	hypothetical protein, conserved
Tc00.1047053510089.39	CAAX prenyl protease 2, putative
Tc00.1047053511621.160	hypothetical protein, conserved
Tc00.1047053508357.23	hypothetical protein, conserved
Tc00.1047053506941.280	heat shock 70 kDa protein, mitochondrial precursor, putative
Tc00.1047053509207.70	hypothetical protein, conserved
Tc00.1047053506529.290	hypothetical protein, conserved
Tc00.1047053511671.120	U5 snRNP-specific 40 kDa protein, putative
Tc00.1047053510421.200	hypothetical protein, conserved
Tc00.1047053510305.30	lipin, putative
Tc00.1047053503571.19	hypothetical protein, conserved
Tc00.1047053504423.40	mitotubule-associated protein Gb4, putative
Tc00.1047053510351.80	hypothetical protein, conserved
Tc00.1047053506127.20	hypothetical protein, conserved
Tc00.1047053511511.70	hypothetical protein, conserved
Tc00.1047053508181.149	hypothetical protein, conserved
Tc00.1047053503847.80	hypothetical protein, conserved
Tc00.1047053505025.144	hypothetical protein, conserved
Tc00.1047053507209.30	hypothetical protein, conserved
Tc00.1047053506529.490	hypothetical protein, conserved
Tc00.1047053509991.110	hypothetical protein, conserved
Tc00.1047053505009.20	divalent cation tolerance protein, putative
Tc00.1047053509319.30	hypothetical protein, conserved
Tc00.1047053506319.50	hypothetical protein, conserved
Tc00.1047053511821.120	hypothetical protein, conserved
Tc00.1047053503505.20	MFS transporter, putative
Tc00.1047053506529.190	hypothetical protein, conserved
Tc00.1047053506529.250	hypothetical protein, conserved
Tc00.1047053506563.160	hypothetical protein, conserved
Tc00.1047053507639.110	hypothetical protein, conserved
Tc00.1047053506227.170	hypothetical protein, conserved
Tc00.1047053507005.70	hypothetical protein, conserved
Tc00.1047053510435.20	hypothetical protein, conserved
Tc00.1047053503899.130	glutathione peroxidase-like protein, putative
Tc00.1047053510887.50	hypothetical protein, conserved
Tc00.1047053508355.170	hypothetical protein, conserved
Tc00.1047053504255.30	hypothetical protein, conserved
Tc00.1047053511903.290	hypothetical protein, conserved
Tc00.1047053506699.3	hypothetical protein, conserved
Tc00.1047053510289.10	hypothetical protein, conserved
Tc00.1047053511865.60	hypothetical protein, conserved
Tc00.1047053510877.130	hypothetical protein, conserved
Tc00.1047053511909.20	expression site-associated gene (ESAG-like) protein, putative,expression site-associated gene 3 (ESAG3-like) protein, putative
Tc00.1047053511577.130	poly(A) export protein, putative
Tc00.1047053506213.40	hypothetical protein, conserved
Tc00.1047053509003.79	coatomer beta subunit, putative
Tc00.1047053508625.130	stress-inducible protein STI1-like, putative
Tc00.1047053504011.80	hypothetical protein, conserved
Tc00.1047053505999.130	hypothetical protein, conserved
Tc00.1047053511383.50	prohibitin, putative
Tc00.1047053508307.44	hypothetical protein, conserved
Tc00.1047053510287.50	hypothetical protein, conserved
Tc00.1047053506257.60	XPA-interacting protein, putative
Tc00.1047053510329.320	hypothetical protein, conserved
Tc00.1047053506887.50	katanin, putative
Tc00.1047053503671.30	leucine-rich repeat protein, putative
Tc00.1047053511421.230	hypothetical protein, conserved
Tc00.1047053509149.20	hypothetical protein, conserved
Tc00.1047053508879.190	hypothetical protein, conserved
Tc00.1047053506513.7	hypothetical protein, conserved
Tc00.1047053508539.40	hypothetical protein, conserved
Tc00.1047053504009.4	hypothetical protein, conserved
Tc00.1047053506775.160	hypothetical protein, conserved
Tc00.1047053507509.40	hypothetical protein, conserved
Tc00.1047053503781.60	tRNA pseudouridine synthase A, putative
Tc00.1047053506355.70	hypothetical protein, conserved
Tc00.1047053503955.30	hypothetical protein, conserved
Tc00.1047053508489.10	hypothetical protein, conserved
Tc00.1047053507611.120	expression site-associated gene (ESAG-like) protein, putative,expression site-associated gene 3 (ESAG3-like) protein, putative
Tc00.1047053506479.74	FG-GAP repeat protein, putative
Tc00.1047053507829.19	vacuolar protein sorting complex subunit, putative
Tc00.1047053508741.229	voltage-dependent anion-selective channel, putative
Tc00.1047053508089.30	hypothetical protein, conserved
Tc00.1047053511283.160	hypothetical protein, conserved
Tc00.1047053508827.110	leucine-rich repeat protein (LRRP), putative
Tc00.1047053507049.50	ABC transporter, putative
Tc00.1047053510513.20	hypothetical protein, conserved
Tc00.1047053510661.70	hypothetical protein, conserved
Tc00.1047053509029.160	hypothetical protein, conserved
Tc00.1047053506753.90	hypothetical protein, conserved
Tc00.1047053508355.330	hypothetical protein, conserved
Tc00.1047053508205.4	hypothetical protein, conserved
Tc00.1047053511817.120	hypothetical protein, conserved
Tc00.1047053503755.30	DNA polymerase kappa, putative,DNA polymerase IV, putative
Tc00.1047053503967.4	hypothetical protein, conserved
Tc00.1047053506247.140	hypothetical protein, conserved
Tc00.1047053507949.150	hypothetical protein, conserved
Tc00.1047053503893.60	hypothetical protein, conserved
Tc00.1047053508815.4	RNA polymerase I, putative
Tc00.1047053510731.40	katanin, putative
Tc00.1047053505807.150	leucine-rich repeat protein, putative
Tc00.1047053507211.30	hypothetical protein, conserved
Tc00.1047053506983.48	calpain-like cysteine peptidase, putative
Tc00.1047053506775.14	hypothetical protein, conserved
Tc00.1047053506533.34	phosphatidylinositol kinase related protein, putative
Tc00.1047053509985.20	hypothetical protein, conserved
Tc00.1047053508015.50	hypothetical protein, conserved
Tc00.1047053507991.126	hypothetical protein, conserved
Tc00.1047053506123.10	major vault protein, putative
Tc00.1047053507947.10	hypothetical protein, conserved
Tc00.1047053506669.4	MFS transporter, putative
Tc00.1047053510889.330	hypothetical protein, conserved
Tc00.1047053508491.9	hypothetical protein, conserved
Tc00.1047053508579.10	hypothetical protein, conserved
Tc00.1047053507787.140	hypothetical protein, conserved
Tc00.1047053508799.30	hypothetical protein, conserved
Tc00.1047053508153.220	hypothetical protein, conserved
Tc00.1047053506839.14	hypothetical protein, conserved
Tc00.1047053508387.160	hypothetical protein, conserved
Tc00.1047053506957.110	SNF-7-like protein, putative
Tc00.1047053506949.30	hypothetical protein, conserved
Tc00.1047053506439.18	hypothetical protein, conserved
Tc00.1047053508119.160	hypothetical protein, conserved
Tc00.1047053506485.109	hypothetical protein, conserved
Tc00.1047053509541.4	paraflagellar rod component par4, putative
Tc00.1047053511621.100	hypothetical protein, conserved
Tc00.1047053509233.170	hypothetical protein, conserved
Tc00.1047053510121.70	hypothetical protein, conserved
Tc00.1047053506975.20	hypothetical protein, conserved
Tc00.1047053510053.79	FG-GAP repeat protein, putative
Tc00.1047053511045.50	hypothetical protein, conserved
Tc00.1047053506471.10	hypothetical protein, conserved
Tc00.1047053508209.80	hypothetical protein, conserved
Tc00.1047053509073.20	hypothetical protein, conserved
Tc00.1047053509979.100	hypothetical protein, conserved
Tc00.1047053508139.160	expression site-associated gene (ESAG-like) protein, putative,expression site-associated gene 3 (ESAG3-like) protein, putative
Tc00.1047053506941.70	hypothetical protein, conserved
Tc00.1047053506405.140	hypothetical protein, conserved
Tc00.1047053511283.310	hypothetical protein, conserved
Tc00.1047053509875.240	hypothetical protein, conserved
Tc00.1047053507251.30	hypothetical protein, conserved
Tc00.1047053504827.40	beta-adaptin 3, putative,AP-3 adapter complex beta subunit, putative
Tc00.1047053511445.100	hypothetical protein, conserved
Tc00.1047053508323.50	hypothetical protein, conserved
Tc00.1047053506211.70	RNA-binding protein, putative
Tc00.1047053506287.100	hypothetical protein, conserved
Tc00.1047053509885.70	transporter, putative
Tc00.1047053511907.220	hypothetical protein, conserved
Tc00.1047053508041.10	S-phase kinase-associated protein, putative,Skp1 family protein, putative,cyclin A/CDK2-associated protein, putative
Tc00.1047053507583.20	nucleolar protein, putative
Tc00.1047053509777.90	hypothetical protein, conserved
Tc00.1047053510777.10	hypothetical protein, conserved
Tc00.1047053510719.270	hypothetical protein, conserved
Tc00.1047053506755.20	paraflagellar rod component, putative
Tc00.1047053510165.60	expression site-associated gene (ESAG-like) protein, putative,expression site-associated gene 3 (ESAG3-like) protein, putative
Tc00.1047053510101.250	hypothetical protein, conserved
Tc00.1047053506009.10	hypothetical protein, conserved
Tc00.1047053507623.90	hypothetical protein, conserved
Tc00.1047053506529.110	hypothetical protein, conserved
Tc00.1047053508463.20	hypothetical protein, conserved
Tc00.1047053511767.130	expression site-associated gene (ESAG-like) protein, putative,expression site-associated gene 3 (ESAG3-like) protein, putative
Tc00.1047053511491.70	endosomal integral membrane protein, putative
Tc00.1047053504035.80	hypothetical protein, conserved
Tc00.1047053511817.310	hypothetical protein, conserved
Tc00.1047053509253.40	hypothetical protein, conserved
Tc00.1047053510811.20	hypothetical protein, conserved
Tc00.1047053503869.50	exosome-associated protein 1, putative,Rrp42 homologue, putative,RNasePH-like protein, putative (EAP1)
Tc00.1047053506237.19	hypothetical protein, conserved
Tc00.1047053506591.4	lipophosphoglycan biosynthetic protein, putative
Tc00.1047053508815.100	hypothetical protein, conserved
Tc00.1047053511317.40	hypothetical protein, conserved
Tc00.1047053511109.20	hypothetical protein, conserved
Tc00.1047053507017.10	hypothetical protein, conserved
Tc00.1047053503703.10	hypothetical protein, conserved
Tc00.1047053503433.10	hypothetical protein, conserved
Tc00.1047053506941.9	endosomal trafficking protein RME-8, putative
Tc00.1047053511283.240	hypothetical protein, conserved
Tc00.1047053511127.160	integral membrane transport protein, putative,drug resistance protein, putative
Tc00.1047053504741.200	hypothetical protein, conserved
Tc00.1047053504227.10	hypothetical protein, conserved
Tc00.1047053509643.120	hypothetical protein, conserved
Tc00.1047053504153.320	Golgi reassembly stacking protein (GRASP homologue), putative
Tc00.1047053509067.50	hypothetical protein, conserved
Tc00.1047053506585.40	glucose-regulated protein 78, putative
Tc00.1047053507801.60	hypothetical protein, conserved
Tc00.1047053506791.79	hypothetical protein, conserved
Tc00.1047053510347.50	hypothetical protein, conserved
Tc00.1047053510531.30	hypothetical protein, conserved
Tc00.1047053510303.170	hypothetical protein, conserved
Tc00.1047053507023.160	hypothetical protein, conserved
Tc00.1047053511421.24	hypothetical protein, conserved
Tc00.1047053506317.10	hypothetical protein, conserved
Tc00.1047053504411.20	divalent cation tolerance protein, putative
Tc00.1047053506287.30	hypothetical protein, conserved
Tc00.1047053506207.50	IgE-dependent histamine-releasing factor, putative
Tc00.1047053509459.70	hypothetical protein, conserved
Tc00.1047053506679.280	endonuclease/exonuclease/phosphatase, putative
Tc00.1047053506489.59	divalent cation tolerance protein, putative
Tc00.1047053506631.40	hypothetical protein, conserved
Tc00.1047053507515.10	glutathione peroxidase-like protein, putative
Tc00.1047053508799.270	hypothetical protein, conserved
Tc00.1047053509073.90	hypothetical protein, conserved
Tc00.1047053506525.20	protein transport protein Sec13, putative
Tc00.1047053508961.79	69 kDa paraflagellar rod protein, putative
Tc00.1047053503869.9	axoneme central apparatus protein, putative
Tc00.1047053507939.30	hypothetical protein, conserved
Tc00.1047053509339.4	poly(A) export protein, putative
Tc00.1047053510437.79	heat shock protein 70, putative
Tc00.1047053510315.4	hypothetical protein, conserved
Tc00.1047053506773.160	hypothetical protein, conserved
Tc00.1047053511179.120	hypothetical protein, conserved
Tc00.1047053506871.90	hypothetical protein, conserved
Tc00.1047053506485.100	hypothetical protein, conserved
Tc00.1047053511367.210	ubiquitin-conjugating enzyme variant Kua homologue, putative
Tc00.1047053509003.40	calpain-like cysteine peptidase, putative
Tc00.1047053509393.20	hypothetical protein, conserved
Tc00.1047053508961.10	hypothetical protein, conserved
Tc00.1047053506943.120	hypothetical protein, conserved
Tc00.1047053507099.40	hypothetical protein, conserved
Tc00.1047053509023.150	integral membrane transport protein, putative,drug resistance protein, putative
Tc00.1047053511071.130	basal body component, putative
Tc00.1047053510689.50	cell differentiation protein, putative
Tc00.1047053506475.40	hypothetical protein, conserved
Tc00.1047053508385.40	dual specificity protein phosphatase, putative
Tc00.1047053510241.40	hypothetical protein, conserved
Tc00.1047053506559.510	hypothetical protein, conserved
Tc00.1047053506855.340	U4/U6 small nuclear ribonuclear protein, putative
Tc00.1047053506147.220	hypothetical protein, conserved
Tc00.1047053511693.70	hypothetical protein, conserved
Tc00.1047053507485.140	tuzin
Tc00.1047053510357.30	hypothetical protein, conserved
Tc00.1047053511907.290	hypothetical protein, conserved
Tc00.1047053511367.220	hypothetical protein, conserved
Tc00.1047053509109.140	hypothetical protein, conserved
Tc00.1047053510729.210	hypothetical protein, conserved
Tc00.1047053510889.340	hypothetical protein, conserved
Tc00.1047053511127.50	hypothetical protein, conserved
Tc00.1047053506693.50	hypothetical protein, conserved,ribonuclease inhibitor-like protein, putative
Tc00.1047053511423.40	hypothetical protein, conserved
Tc00.1047053508693.180	ankyrin, putative
Tc00.1047053503891.80	hypothetical protein, conserved
Tc00.1047053510149.90	Golgi vesicular membrane trafficking protein, putative
Tc00.1047053506525.70	hypothetical protein, conserved
Tc00.1047053506559.559	antigenic protein, putative
Tc00.1047053505007.30	hypothetical protein, conserved
Tc00.1047053506957.120	hypothetical protein, conserved
Tc00.1047053511807.260	hypothetical protein, conserved
Tc00.1047053503811.20	U3 small nucleolar ribonucleoprotein protein MPP10, putative
Tc00.1047053507001.140	hypothetical protein, conserved
Tc00.1047053506509.10	hypothetical protein, conserved
Tc00.1047053506399.60	hypothetical protein, conserved
Tc00.1047053506303.20	cell division cycle protein 45 (CDC45), putative
Tc00.1047053507809.110	hypothetical protein, conserved
Tc00.1047053511537.69	hypothetical protein, conserved
Tc00.1047053508397.30	SPFH domain / Band 7 family protein, putative
Tc00.1047053506569.50	expression site-associated gene (ESAG-like) protein, putative,expression site-associated gene 3 (ESAG3-like) protein, putative
Tc00.1047053506505.30	hypothetical protein, conserved
Tc00.1047053508577.60	hypothetical protein, conserved
Tc00.1047053507223.10	dynein heavy chain, cytosolic, putative
Tc00.1047053506529.330	hypothetical protein, conserved
Tc00.1047053509541.19	major vault protein, putative
Tc00.1047053510127.70	leucine-rich repeat protein 1 (LRRP1), putative
Tc00.1047053508027.30	hypothetical protein, conserved
Tc00.1047053506477.30	tubulin-tyrosine ligase, putative
Tc00.1047053508181.110	hypothetical protein, conserved
Tc00.1047053508895.80	intraflagellar transport protein component, putative
Tc00.1047053508815.120	hypothetical protein, conserved
Tc00.1047053503735.49	hypothetical protein, conserved
Tc00.1047053509647.160	hypothetical protein, conserved
Tc00.1047053511585.60	hypothetical protein, conserved
Tc00.1047053509961.90	hypothetical protein, conserved
Tc00.1047053508137.20	hypothetical protein, conserved
Tc00.1047053416735.10	hypothetical protein, conserved
Tc00.1047053511573.30	hypothetical protein, conserved
Tc00.1047053504137.140	hypothetical protein, conserved
Tc00.1047053510761.73	dynein-associated protein, putative
Tc00.1047053508965.70	hypothetical protein, conserved
Tc00.1047053510603.169	hypothetical protein, conserved
Tc00.1047053509317.60	RNA-binding protein, putative
Tc00.1047053508153.840	hypothetical protein, conserved
Tc00.1047053508355.350	hypothetical protein, conserved
Tc00.1047053508811.30	hypothetical protein, conserved
Tc00.1047053511621.50	RNA-binding protein, putative
Tc00.1047053509007.20	hypothetical protein, conserved
Tc00.1047053509175.18	hypothetical protein, conserved
Tc00.1047053511211.160	heat shock protein 70 (hsp70), putative
Tc00.1047053508089.40	hypothetical protein, conserved
Tc00.1047053509161.90	hypothetical protein, conserved
Tc00.1047053504159.80	histone deacetylase, putative
Tc00.1047053449247.20	hypothetical protein, conserved
Tc00.1047053509599.170	hypothetical protein, conserved
Tc00.1047053511817.250	hypothetical protein, conserved
Tc00.1047053509713.10	hypothetical protein, conserved
Tc00.1047053511753.70	hypothetical protein, conserved
Tc00.1047053509161.110	hypothetical protein, conserved
Tc00.1047053506789.330	hypothetical protein, conserved
Tc00.1047053508239.30	neurobeachin/beige-like protein, putative
Tc00.1047053506891.20	hypothetical protein, conserved
Tc00.1047053503643.20	hypothetical protein, conserved
Tc00.1047053405165.19	hypothetical protein, conserved
Tc00.1047053508457.20	hypothetical protein, conserved
Tc00.1047053510939.9	hypothetical protein, conserved
Tc00.1047053511911.150	nucleotide-binding protein, putative
Tc00.1047053503431.109	nucleoporin interacting component (NUP93), putative
Tc00.1047053510593.10	hypothetical protein, conserved
Tc00.1047053507001.30	ankyrin repeat protein, putative
Tc00.1047053506527.4	hypothetical protein, conserved
Tc00.1047053508153.1100	MP99, putative
Tc00.1047053506441.10	hypothetical protein, conserved
Tc00.1047053509799.100	hypothetical protein, conserved
Tc00.1047053509805.30	hypothetical protein, conserved
Tc00.1047053507991.110	hypothetical protein, conserved
Tc00.1047053507711.100	procyclic form surface glycoprotein, putative
Tc00.1047053511729.60	hypothetical protein, conserved
Tc00.1047053506201.170	hypothetical protein, conserved
Tc00.1047053508169.50	hypothetical protein, conserved
Tc00.1047053504021.20	hypothetical protein, conserved
Tc00.1047053504797.20	hypothetical protein, conserved
Tc00.1047053506633.80	hypothetical protein, conserved
Tc00.1047053511633.50	hypothetical protein, conserved
Tc00.1047053505999.70	hypothetical protein, conserved
Tc00.1047053507079.20	dynein heavy chain, cytosolic, putative
Tc00.1047053506999.120	hypothetical protein, conserved
Tc00.1047053503925.20	hypothetical protein, conserved
Tc00.1047053511211.220	heat shock protein 70, putative
Tc00.1047053503815.4	hypothetical protein, conserved
Tc00.1047053511745.30	hypothetical protein, conserved
Tc00.1047053506155.50	vacuolar protein sorting-associated protein-like, putative
Tc00.1047053511495.30	hypothetical protein, conserved
Tc00.1047053509437.60	hypothetical protein, conserved
Tc00.1047053509507.49	mitotic cyclin, putative
Tc00.1047053506529.300	hypothetical protein, conserved
Tc00.1047053511305.20	hypothetical protein, conserved
Tc00.1047053511837.110	hypothetical protein, conserved
Tc00.1047053507603.140	leucine-rich repeat protein (LRRP), putative
Tc00.1047053511627.100	TPR-repeat protein, putative
Tc00.1047053511033.10	hypothetical protein, conserved
Tc00.1047053510611.40	hypothetical protein, conserved
Tc00.1047053511507.80	ferric reductase transmembrane protein, putative
Tc00.1047053506895.50	hypothetical protein, conserved
Tc00.1047053511423.50	hypothetical protein, conserved
Tc00.1047053510663.57	transport protein particle (TRAPP) subunit, putative
Tc00.1047053506659.10	immunodominant antigen, putative,tc40 antigen-like, putative
Tc00.1047053503987.20	hypothetical protein, conserved
Tc00.1047053507515.4	trypanothione/tryparedoxin dependent peroxidase 2, putative
Tc00.1047053510663.40	hypothetical protein, conserved
Tc00.1047053510069.20	hypothetical protein, conserved
Tc00.1047053509233.60	hypothetical protein, conserved
Tc00.1047053507669.60	hypothetical protein, conserved
Tc00.1047053508173.54	hypothetical protein, conserved
Tc00.1047053507257.100	hypothetical protein, conserved
Tc00.1047053510885.120	hypothetical protein, conserved
Tc00.1047053503885.90	hypothetical protein, conserved
Tc00.1047053503769.40	cytochrome c oxidase VII, putative
Tc00.1047053508465.60	hypothetical protein, conserved
Tc00.1047053508231.60	ubiquitin-protein ligase, putative
Tc00.1047053509109.150	hypothetical protein, conserved
Tc00.1047053506529.80	hypothetical protein, conserved
Tc00.1047053510141.4	hypothetical protein, conserved
Tc00.1047053503811.70	hypothetical protein, conserved
Tc00.1047053506989.50	hypothetical protein, conserved
Tc00.1047053507669.170	guanine nucleotide-binding protein beta subunit-like protein, putative,beta transducin-like protein, putative,G-protein (beta)-like protein, putative
Tc00.1047053506247.310	hypothetical protein, conserved
Tc00.1047053434259.10	hypothetical protein, conserved
Tc00.1047053510889.110	hypothetical protein, conserved
Tc00.1047053511825.30	hypothetical protein, conserved
Tc00.1047053511261.60	hypothetical protein, conserved
Tc00.1047053507047.110	otubain, putative,otubain cysteine peptidase, Clan CA, family C65, putative
Tc00.1047053507927.40	hypothetical protein, conserved
Tc00.1047053508501.300	hypothetical protein, conserved
Tc00.1047053509083.9	ATP-dependent DEAD/H RNA helicase, putative
Tc00.1047053509487.20	hypothetical protein, conserved
Tc00.1047053506947.20	hypothetical protein, conserved
Tc00.1047053507081.70	hypothetical protein, conserved
Tc00.1047053511167.20	hypothetical protein, conserved
Tc00.1047053503823.10	phosphoglycerate mutase family member 5, putative
Tc00.1047053506673.30	hypothetical protein, conserved
Tc00.1047053504225.10	hypothetical protein, conserved
Tc00.1047053511545.170	hypothetical protein, conserved
Tc00.1047053399033.19	hypothetical protein, conserved
Tc00.1047053510741.30	hypothetical protein, conserved
Tc00.1047053510533.130	hypothetical protein, conserved
Tc00.1047053506529.130	hypothetical protein, conserved
Tc00.1047053504769.80	hypothetical protein, conserved
Tc00.1047053506855.160	hypothetical protein, conserved
Tc00.1047053508409.210	Hsc70-interacting protein, putative (HIP)
Tc00.1047053444777.29	intraflagellar transport protein IFT88, putative
Tc00.1047053505075.30	hypothetical protein, conserved
Tc00.1047053510761.44	cyclophilin-like protein, putative
Tc00.1047053503837.10	hypothetical protein, conserved
Tc00.1047053508707.120	hypothetical protein, conserved
Tc00.1047053508801.10	hypothetical protein, conserved
Tc00.1047053506471.19	hypothetical protein, conserved
Tc00.1047053506563.20	exosome-associated protein 1, putative,Rrp42 homologue, putative,RNasePH-like protein, putative (EAP1)
Tc00.1047053509209.10	endoplasmatic reticulum retrieval protein, putative
Tc00.1047053510431.20	hypothetical protein, conserved
Tc00.1047053511211.170	heat shock protein 70 (hsp70), putative
Tc00.1047053507021.10	hypothetical protein, conserved
Tc00.1047053511383.60	hypothetical protein, conserved
Tc00.1047053508153.380	hypothetical protein, conserved
Tc00.1047053511365.10	hypothetical protein, conserved
Tc00.1047053508465.149	hypothetical protein, conserved
Tc00.1047053507527.20	hypothetical protein, conserved
Tc00.1047053506135.30	hypothetical protein, conserved
Tc00.1047053508839.50	hypothetical protein, conserved
Tc00.1047053508831.70	U5 snRNP-specific 40 kDa protein, putative
Tc00.1047053507017.60	hypothetical protein, conserved
Tc00.1047053506315.70	hypothetical protein, conserved
Tc00.1047053505057.10	hypothetical protein, conserved
Tc00.1047053506241.124	ankyrin repeat protein, putative
Tc00.1047053511277.340	hypothetical protein, conserved
Tc00.1047053510301.70	hypothetical protein, conserved
Tc00.1047053510181.50	nucleoporin interacting component (NUP93), putative
Tc00.1047053504085.70	hypothetical protein, conserved
Tc00.1047053506363.100	hypothetical protein, conserved
Tc00.1047053510087.50	hypothetical protein, conserved
Tc00.1047053506855.360	hypothetical protein, conserved
Tc00.1047053510821.10	hypothetical protein, conserved
Tc00.1047053508457.30	lipoic acid containing carrier protein, putative;with=GeneDB:LinJ35_V3.4790 (GCVH)
Tc00.1047053503899.119	trypanothione/tryparedoxin dependent peroxidase 2, putative
Tc00.1047053506979.50	hypothetical protein, conserved
Tc00.1047053506975.60	hypothetical protein, conserved
Tc00.1047053509289.20	tuzin, putative
Tc00.1047053508839.30	trafficking protein particle complex subunit 3, putative
Tc00.1047053509741.34	hypothetical protein, conserved
Tc00.1047053506715.20	metallopeptidase, putative,metallo-peptidase, clan MP, family M67, putative
Tc00.1047053510901.220	hypothetical protein, conserved
Tc00.1047053506529.320	hypothetical protein, conserved
Tc00.1047053506265.80	hypothetical protein, conserved
Tc00.1047053511491.140	hypothetical protein, conserved
Tc00.1047053511735.88	hypothetical protein, conserved
Tc00.1047053506853.40	hypothetical protein, conserved
Tc00.1047053510749.30	phosphoinositide-binding protein, putative
Tc00.1047053509671.120	rRNA processing protein, putative
Tc00.1047053510899.40	hypothetical protein, conserved
Tc00.1047053506679.10	hypothetical protein, conserved
Tc00.1047053508301.10	hypothetical protein, conserved
Tc00.1047053506679.160	hypothetical protein, conserved
Tc00.1047053509047.60	hypothetical protein, conserved
Tc00.1047053506777.50	cell cycle sequence binding phosphoprotein (RBP45), putative
Tc00.1047053503865.50	ankyrin, putative
Tc00.1047053503909.120	cyclosome subunit, putative
Tc00.1047053508637.110	nucleotide-binding protein, putative
Tc00.1047053509707.10	hypothetical protein, conserved
Tc00.1047053505999.150	hypothetical protein, conserved
Tc00.1047053511909.70	hypothetical protein, conserved
Tc00.1047053506773.70	transcription modulator/accessory protein, putative
Tc00.1047053506811.100	hypothetical protein, conserved
Tc00.1047053510149.30	hypothetical protein, conserved
Tc00.1047053506959.74	hypothetical protein, conserved
Tc00.1047053505807.100	hypothetical protein, conserved
Tc00.1047053509537.80	hypothetical protein, conserved
Tc00.1047053506327.60	hypothetical protein, conserved
Tc00.1047053510313.10	hypothetical protein, conserved
Tc00.1047053509997.10	hypothetical protein, conserved
Tc00.1047053506321.290	stress-induced protein sti1, putative
Tc00.1047053511467.30	hypothetical protein, conserved
Tc00.1047053507025.10	hypothetical protein, conserved
Tc00.1047053508405.20	GTPase activating protein of Rab-like GTPase, putative
Tc00.1047053507087.70	hypothetical protein, conserved
Tc00.1047053511585.70	heat shock protein 70 (hsp70), putative
Tc00.1047053509123.30	hypothetical protein, conserved
Tc00.1047053510065.40	hypothetical protein, conserved
Tc00.1047053427789.39	hypothetical protein, conserved
Tc00.1047053506791.10	CYC2-like cyclin 4, putative (CYC4)
Tc00.1047053506211.30	hypothetical protein, conserved
Tc00.1047053507491.130	hypothetical protein, conserved
Tc00.1047053510251.19	hypothetical protein, conserved
Tc00.1047053506355.80	flagellum transition zone component, putative
Tc00.1047053509393.10	hypothetical protein, conserved
Tc00.1047053506567.60	ABC transporter, putative
Tc00.1047053511291.10	hypothetical protein, conserved
Tc00.1047053507681.180	hypothetical protein, conserved
Tc00.1047053506175.110	hypothetical protein, conserved
Tc00.1047053510155.40	DNA-damage inducible protein DDI1-like protein, putative
Tc00.1047053503511.10	hypothetical protein, conserved
Tc00.1047053506789.140	hypothetical protein, conserved
Tc00.1047053503571.10	flagellum-adhesion glycoprotein, putative
Tc00.1047053511897.28	hypothetical protein, conserved
Tc00.1047053510105.40	cullin-like protein, putative
Tc00.1047053509099.110	hypothetical protein, conserved
Tc00.1047053509663.20	hypothetical protein, conserved
Tc00.1047053506885.200	hypothetical protein, conserved
Tc00.1047053510149.100	hypothetical protein, conserved
Tc00.1047053503579.20	hypothetical protein, conserved
Tc00.1047053507669.14	hypothetical protein, conserved
Tc00.1047053506297.80	hypothetical protein, conserved
Tc00.1047053503617.20	kinetoplast DNA-associated protein, putative
Tc00.1047053507047.130	hypothetical protein, conserved
Tc00.1047053508723.59	hypothetical protein, conserved
Tc00.1047053511517.37	reticulon domain protein, putative
Tc00.1047053503745.10	hypothetical protein, conserved
Tc00.1047053509669.90	hypothetical protein, conserved
Tc00.1047053511427.10	hypothetical protein, conserved
Tc00.1047053508723.24	hypothetical protein, conserved
Tc00.1047053510889.190	hypothetical protein, conserved
Tc00.1047053506529.400	hypothetical protein, conserved
Tc00.1047053506573.60	hypothetical protein, conserved
Tc00.1047053504075.10	RNA polymerase I, putative
Tc00.1047053452283.4	hypothetical protein, conserved
Tc00.1047053511725.270	hypothetical protein, conserved
Tc00.1047053504741.190	hypothetical protein, conserved
Tc00.1047053511511.10	endosomal trafficking protein RME-8, putative
Tc00.1047053508257.210	hypothetical protein, conserved
Tc00.1047053510889.20	hypothetical protein, conserved
Tc00.1047053508895.89	hypothetical protein, conserved
Tc00.1047053509129.10	voltage-dependent anion-selective channel, putative
Tc00.1047053507735.30	hypothetical protein, conserved
Tc00.1047053509995.20	hypothetical protein, conserved
Tc00.1047053509165.34	ribosomal P protein AGP2beta-1, putative
Tc00.1047053510241.130	tyrosine phospatase-like protein (pseudogene), putative
Tc00.1047053510733.20	hypothetical protein, conserved
Tc00.1047053511163.30	NGG1 interacting factor 3, putative
Tc00.1047053506357.120	ethanolamine phosphotransferase, putative
Tc00.1047053503567.9	hypothetical protein, conserved
Tc00.1047053503413.4	hypothetical protein, conserved
Tc00.1047053510359.20	paraflagellar rod component, putative
Tc00.1047053504769.89	hypothetical protein, conserved
Tc00.1047053506989.40	Golgi vesicular membrane trafficking protein, putative
Tc00.1047053503557.20	ankyrin repeat protein, putative
Tc00.1047053507031.110	hypothetical protein, conserved
Tc00.1047053507683.30	hypothetical protein, conserved
Tc00.1047053503913.29	hypothetical protein, conserved
Tc00.1047053506835.90	hypothetical protein, conserved
Tc00.1047053506931.30	hypothetical protein, conserved
Tc00.1047053507993.120	calcium-dependent lipid binding protein, putative,synaptotagmin, putative
Tc00.1047053503681.20	ethanolamine phosphotransferase, putative
Tc00.1047053509233.150	cytochrome c oxidase VII, putative
Tc00.1047053508593.44	serine peptidase, putative
Tc00.1047053509505.80	hypothetical protein, conserved
Tc00.1047053510603.20	hypothetical protein, conserved
Tc00.1047053510311.199	hypothetical protein, conserved
Tc00.1047053504105.110	hypothetical protein, conserved
Tc00.1047053508895.60	RNA-binding protein, putative
Tc00.1047053511041.50	flagellum transition zone component, putative
Tc00.1047053511687.19	voltage-dependent anion-selective channel, putative
Tc00.1047053506821.140	histone deacetylase, putative
Tc00.1047053507793.60	hypothetical protein, conserved
Tc00.1047053436083.9	hypothetical protein, conserved
Tc00.1047053506529.480	hypothetical protein, conserved
Tc00.1047053507517.110	hypothetical protein, conserved
Tc00.1047053508183.10	ubiquinone biosynthesis protein COQ7 homolog, putative
Tc00.1047053504111.10	hypothetical protein, conserved
Tc00.1047053504147.260	hypothetical protein, conserved
Tc00.1047053506859.230	hypothetical protein, conserved
Tc00.1047053503887.70	phosphoglycerate mutase, putative (iPGAM)
Tc00.1047053508593.140	hypothetical protein, conserved
Tc00.1047053511043.10	hypothetical protein, conserved
Tc00.1047053503411.30	hypothetical protein, conserved
Tc00.1047053508409.150	hypothetical protein, conserved
Tc00.1047053503579.130	hypothetical protein, conserved
Tc00.1047053511907.300	DNA repair and transcription factor protein, putative,transcription factor II H complex, SSL1 subunit, putative
Tc00.1047053511053.10	hypothetical protein, conserved
Tc00.1047053511283.80	hypothetical protein, conserved
Tc00.1047053509713.20	hypothetical protein, conserved
Tc00.1047053510611.50	hypothetical protein, conserved
Tc00.1047053510887.60	hypothetical protein, conserved
Tc00.1047053511407.50	hypothetical protein, conserved
Tc00.1047053506151.20	hypothetical protein, conserved
Tc00.1047053509033.100	hypothetical protein, conserved
Tc00.1047053506789.300	hypothetical protein, conserved
Tc00.1047053510349.90	metallopeptidase, putative,metallo-peptidase, clan MP, family M67, putative
Tc00.1047053506007.30	hypothetical protein, conserved
Tc00.1047053506839.30	hypothetical protein, conserved
Tc00.1047053510615.10	hypothetical protein, conserved
Tc00.1047053506931.4	hypothetical protein, conserved
Tc00.1047053510687.140	alkylated DNA repair protein, putative
Tc00.1047053480997.10	hypothetical protein, conserved
Tc00.1047053510857.54	hypothetical protein, conserved
Tc00.1047053510737.40	transport protein particle (TRAPP) subunit, putative
Tc00.1047053509551.140	hypothetical protein, conserved
Tc00.1047053509617.20	paraflagellar rod protein 3, putative (PAR3)
Tc00.1047053508411.70	hypothetical protein, conserved
Tc00.1047053506925.170	hypothetical protein, conserved
Tc00.1047053511519.9	small glutamine-rich tetratricopeptide repeat protein, putative;with=GeneDB:LinJ30_V3.2740 (SGT)
Tc00.1047053507669.220	hypothetical protein, conserved
Tc00.1047053509155.10	hypothetical protein, conserved
Tc00.1047053511871.30	hypothetical protein, conserved
Tc00.1047053510759.100	hypothetical protein, conserved
Tc00.1047053511751.250	hypothetical protein, conserved
Tc00.1047053511629.10	hypothetical protein, conserved
Tc00.1047053504033.170	tyrosine phosphatase, putative
Tc00.1047053504163.60	hypothetical protein, conserved
Tc00.1047053509721.30	hypothetical protein, conserved
Tc00.1047053510303.190	cell cycle associated protein MOB1, putative
Tc00.1047053507165.10	hypothetical protein, conserved
Tc00.1047053511239.70	hypothetical protein, conserved
Tc00.1047053510091.60	hypothetical protein, conserved
Tc00.1047053510889.100	hypothetical protein, conserved
Tc00.1047053511427.19	hypothetical protein, conserved
Tc00.1047053509429.210	leucine-rich repeat protein (LRRP), putative
Tc00.1047053506513.24	hypothetical protein, conserved
Tc00.1047053511903.90	hypothetical protein, conserved
Tc00.1047053506945.280	hypothetical protein, conserved
Tc00.1047053503795.10	hypothetical protein, conserved
Tc00.1047053511269.20	methyltransferase, putative
Tc00.1047053510729.220	hypothetical protein, conserved
Tc00.1047053504017.20	hypothetical protein, conserved
Tc00.1047053503833.30	peroxin 13, putative;with=GeneDB:Tb927.10.14720 (PEX13)
Tc00.1047053442495.10	hypothetical protein, conserved
Tc00.1047053509951.10	nucleolar protein, putative
Tc00.1047053506737.70	ubiquitin-like protein, putative
Tc00.1047053506679.20	hypothetical protein, conserved
Tc00.1047053506221.90	hypothetical protein, conserved
Tc00.1047053507559.20	hypothetical protein, conserved
Tc00.1047053506417.60	terbinafine resistance locus protein (yip1), putative
Tc00.1047053508675.29	calpain-like cysteine peptidase, putative
Tc00.1047053510431.210	vesicular protein trafficking mediator, putative
Tc00.1047053503593.20	hypothetical protein, conserved
Tc00.1047053506529.310	hypothetical protein, conserved
Tc00.1047053511621.150	hypothetical protein, conserved
Tc00.1047053504149.100	hypothetical protein, conserved
Tc00.1047053508257.160	hypothetical protein, conserved
Tc00.1047053511753.9	hypothetical protein, conserved
Tc00.1047053509319.40	hypothetical protein, conserved
Tc00.1047053510877.10	antigenic protein, putative
Tc00.1047053511625.20	hypothetical protein, conserved
Tc00.1047053506337.10	vacuolar protein sorting-associated protein-like, putative
Tc00.1047053509877.30	guanine nucleotide-binding protein beta subunit-like protein, putative,beta transducin-like protein, putative,G-protein (beta)-like protein, putative
Tc00.1047053509965.319	hypothetical protein, conserved
Tc00.1047053410049.20	hypothetical protein, conserved
Tc00.1047053507019.140	CDC16, putative
Tc00.1047053511539.9	hypothetical protein, conserved
Tc00.1047053511389.50	hypothetical protein, conserved
Tc00.1047053506123.60	hypothetical protein, conserved
Tc00.1047053509895.60	hypothetical protein, conserved
Tc00.1047053510533.170	hypothetical protein, conserved
Tc00.1047053503499.10	hypothetical protein, conserved
Tc00.1047053511201.49	hypothetical protein, conserved
Tc00.1047053507801.140	TPR-repeat protein, putative
Tc00.1047053511747.7	cyclosome subunit, putative
Tc00.1047053416143.10	metallopeptidase, putative,metallo-peptidase, clan MP, family M67, putative
Tc00.1047053507629.30	hypothetical protein, conserved
Tc00.1047053503909.76	ferric reductase transmembrane protein, putative
Tc00.1047053509213.150	hypothetical protein, conserved
Tc00.1047053507517.90	nucleotide-binding protein, putative
Tc00.1047053508919.94	hypothetical protein, conserved
Tc00.1047053506777.60	NGG1 interacting factor 3, putative
Tc00.1047053511131.30	hypothetical protein, conserved
Tc00.1047053509033.109	hypothetical protein, conserved
Tc00.1047053506935.10	hypothetical protein, conserved
Tc00.1047053507677.140	hypothetical protein, conserved
Tc00.1047053510187.410	hypothetical protein, conserved
Tc00.1047053510661.220	hypothetical protein, conserved
Tc00.1047053511687.10	voltage-dependent anion-selective channel, putative
Tc00.1047053508669.10	hypothetical protein, conserved
Tc00.1047053510131.70	DNA polymerase kappa, putative,DNA polymerase IV, putative
Tc00.1047053503823.130	hypothetical protein, conserved
Tc00.1047053410961.10	phosphatidylinositol kinase related protein, putative
Tc00.1047053507009.10	Gim5A protein, putative,glycosomal membrane protein, putative
Tc00.1047053508781.120	hypothetical protein, conserved
Tc00.1047053506885.320	hypothetical protein, conserved
Tc00.1047053507143.70	hypothetical protein, conserved
Tc00.1047053507837.80	GTPase activating protein of Rab-like GTPase, putative
Tc00.1047053511419.80	hypothetical protein, conserved
Tc00.1047053510889.150	hypothetical protein, conserved
Tc00.1047053510323.40	heat shock protein 20, putative
Tc00.1047053503779.50	hypothetical protein, conserved
Tc00.1047053507609.10	nucleoporin interacting component (NUP93), putative
Tc00.1047053509561.50	hypothetical protein, conserved
Tc00.1047053511277.320	hypothetical protein, conserved
Tc00.1047053503411.4	hypothetical protein, conserved
Tc00.1047053509901.140	metallopeptidase, putative,metallo-peptidase, clan MP, family M67, putative
Tc00.1047053504175.40	dual specificity protein phosphatase, putative
Tc00.1047053483623.10	hypothetical protein, conserved
Tc00.1047053511391.90	endosomal integral membrane protein, putative
Tc00.1047053511753.50	hypothetical protein, conserved
Tc00.1047053506525.120	hypothetical protein, conserved
Tc00.1047053510321.20	hypothetical protein, conserved
Tc00.1047053511211.130	activated protein kinase C receptor, putative,guanine nucleotide-binding protein beta subunit-like protein, putative
Tc00.1047053503805.10	hypothetical protein, conserved
Tc00.1047053507683.10	hypothetical protein, conserved
Tc00.1047053511293.40	U3 snoRNA-associated protein UTP11, putative
Tc00.1047053506529.150	hypothetical protein, conserved
Tc00.1047053510719.10	vacuolar protein sorting-associated protein-like, putative
Tc00.1047053507207.10	hypothetical protein, conserved
Tc00.1047053506529.14	hypothetical protein, conserved
Tc00.1047053509023.200	protein kinase, putative
Tc00.1047053508737.210	voltage-dependent anion-selective channel, putative
Tc00.1047053507021.30	hypothetical protein, conserved
Tc00.1047053511301.100	hypothetical protein, conserved
Tc00.1047053508593.80	hypothetical protein, conserved
Tc00.1047053508779.9	hypothetical protein, conserved
Tc00.1047053510155.60	hypothetical protein, conserved
Tc00.1047053509573.30	flagellar protofilament ribbon protein, putative
Tc00.1047053507031.100	hypothetical protein, conserved
Tc00.1047053511361.50	hypothetical protein, conserved
Tc00.1047053506529.220	hypothetical protein, conserved
Tc00.1047053504059.20	endomembrane protein, putative
Tc00.1047053510889.10	hypothetical protein, conserved
Tc00.1047053511533.19	dynein light intermediate chain, putative
Tc00.1047053507083.30	apurinic/apyrimidinic endonuclease, putative,APE1/exoIII-related apurinic/apyrimidinic endonuclease, putative
Tc00.1047053508729.9	hypothetical protein, conserved
Tc00.1047053511423.80	hypothetical protein, conserved
Tc00.1047053511755.28	hypothetical protein, conserved
Tc00.1047053506581.4	hypothetical protein, conserved
Tc00.1047053508857.50	hypothetical protein, conserved
Tc00.1047053506753.140	hypothetical protein, conserved
Tc00.1047053511859.70	hypothetical protein, conserved
Tc00.1047053508257.260	gamma-adaptin 1, putative,AP-1 adapter complex gamma subunit, putative
Tc00.1047053511025.10	dynein light intermediate chain, putative
Tc00.1047053511295.30	hypothetical protein, conserved
Tc00.1047053511855.20	ubiquitin-like protein, putative
Tc00.1047053508593.50	hypothetical protein, conserved
Tc00.1047053506989.70	flagellar radial spoke protein-like, putative
Tc00.1047053510259.40	hypothetical protein, conserved
Tc00.1047053510141.20	hypothetical protein, conserved
Tc00.1047053506295.130	prohibitin, putative
Tc00.1047053511181.60	hypothetical protein, conserved
Tc00.1047053510903.40	hypothetical protein, conserved
Tc00.1047053511589.250	hypothetical protein, conserved
Tc00.1047053509169.10	hypothetical protein, conserved
Tc00.1047053506127.160	hypothetical protein, conserved
Tc00.1047053510797.39	hypothetical protein, conserved
Tc00.1047053509047.40	hypothetical protein, conserved
Tc00.1047053507569.10	hypothetical protein, conserved
Tc00.1047053506857.100	endoplasmatic reticulum retrieval protein, putative
Tc00.1047053508741.360	hypothetical protein, conserved
Tc00.1047053506375.70	hypothetical protein, conserved
Tc00.1047053503805.9	FG-GAP repeat protein, putative
Tc00.1047053510837.30	hypothetical protein, conserved
Tc00.1047053506437.40	tuzin
Tc00.1047053511573.10	leucine-rich repeat protein, putative
Tc00.1047053509939.19	hypothetical protein, conserved
Tc00.1047053510295.40	hypothetical protein, conserved
Tc00.1047053507089.30	hypothetical protein, conserved
Tc00.1047053507517.10	hypothetical protein, conserved
Tc00.1047053506979.59	hypothetical protein, conserved
Tc00.1047053510119.50	hypothetical protein, conserved
Tc00.1047053506135.9	heat shock 70 kDa protein, putative
Tc00.1047053506363.50	hypothetical protein, conserved
Tc00.1047053508175.350	hypothetical protein, conserved
Tc00.1047053503855.60	hypothetical protein, conserved
Tc00.1047053511307.6	hypothetical protein, conserved
Tc00.1047053508857.60	hypothetical protein, conserved
Tc00.1047053509823.10	hypothetical protein, conserved
Tc00.1047053510285.20	hypothetical protein, conserved
Tc00.1047053506407.50	hypothetical protein, conserved
Tc00.1047053510525.50	hypothetical protein, conserved
Tc00.1047053511423.90	zeta tubulin, putative
Tc00.1047053506513.150	hypothetical protein, conserved
Tc00.1047053510885.40	hypothetical protein, conserved
Tc00.1047053510431.220	hypothetical protein, conserved
Tc00.1047053509253.50	recombination initiation protein NBS1, putative
Tc00.1047053507019.30	ribosome biogenesis regulatory protein (RRS1), putative
Tc00.1047053511231.69	hypothetical protein, conserved
Tc00.1047053509551.60	hypothetical protein, conserved
Tc00.1047053510737.60	hypothetical protein, conserved
Tc00.1047053506529.324	hypothetical protein, conserved
Tc00.1047053508815.80	hypothetical protein, conserved
Tc00.1047053511211.20	coatomer gamma subunit, putative
Tc00.1047053510007.20	hypothetical protein, conserved
Tc00.1047053508271.30	hypothetical protein, conserved
Tc00.1047053510759.150	hypothetical protein, conserved
Tc00.1047053507021.110	hypothetical protein, conserved
Tc00.1047053511287.124	peroxin 13, putative;with=GeneDB:Tb927.10.14720 (PEX13)
Tc00.1047053508543.60	hypothetical protein, conserved
Tc00.1047053506811.210	cell division cycle protein 45 (CDC45), putative
Tc00.1047053503897.140	hypothetical protein, conserved
Tc00.1047053510579.10	tyrosine phospatase-like protein, putative
Tc00.1047053507949.154	hypothetical protein, conserved
Tc00.1047053509179.130	hypothetical protein, conserved
Tc00.1047053508799.280	hypothetical protein, conserved
Tc00.1047053506247.420	hypothetical protein, conserved
Tc00.1047053507513.90	RNA-editing complex protein MP100, putative
Tc00.1047053503723.80	hypothetical protein, conserved
Tc00.1047053510359.50	hypothetical protein, conserved
Tc00.1047053507997.89	hypothetical protein, conserved
Tc00.1047053503479.10	hypothetical protein, conserved
Tc00.1047053511807.33	expression site-associated gene (ESAG-like) protein, putative,expression site-associated gene 3 (ESAG3-like) protein, putative
Tc00.1047053505807.200	hypothetical protein, conserved
Tc00.1047053506709.20	hypothetical protein, conserved
Tc00.1047053511367.170	vacuolar protein sorting-associated protein 35, putative
Tc00.1047053507713.20	hypothetical protein, conserved
Tc00.1047053505807.90	hypothetical protein, conserved
Tc00.1047053506885.440	hypothetical protein, conserved
Tc00.1047053506773.110	hypothetical protein, conserved
Tc00.1047053509353.40	PTP1-interacting protein, 39 kDa, putative
Tc00.1047053504147.170	gamma-tubulin complex subunit, putative
Tc00.1047053508215.9	protein kinase C substrate protein, heavy chain, putative
Tc00.1047053504073.10	endonuclease/exonuclease/phosphatase, putative
Tc00.1047053509099.160	hypothetical protein, conserved
Tc00.1047053508723.120	hypothetical protein, conserved
Tc00.1047053509855.10	hypothetical protein, conserved
Tc00.1047053509007.10	hypothetical protein, conserved
Tc00.1047053509155.30	hypothetical protein, conserved
Tc00.1047053510187.490	hypothetical protein, conserved
Tc00.1047053510431.170	hypothetical protein, conserved
Tc00.1047053508153.270	heat shock protein 20, putative
Tc00.1047053506577.70	hypothetical protein, conserved
Tc00.1047053510353.10	major vault protein, putative
Tc00.1047053511031.49	hypothetical protein, conserved
Tc00.1047053511393.20	rhomboid-like protein, putative,serine peptidase, Clan S-, family S54, putative
Tc00.1047053506679.30	hypothetical protein, conserved
Tc00.1047053510429.30	hypothetical protein, conserved
Tc00.1047053506247.180	hypothetical protein, conserved
Tc00.1047053506463.10	metallopeptidase, putative,metallo-peptidase, clan MP, family M67, putative
Tc00.1047053508409.20	hypothetical protein, conserved
Tc00.1047053504157.120	hypothetical protein, conserved
Tc00.1047053506945.200	mago nashi-like protein, putative
Tc00.1047053511523.4	hypothetical protein, conserved
Tc00.1047053511737.60	hypothetical protein, conserved
Tc00.1047053509819.30	septum formation inhibitor, Maf-like protein, putative
Tc00.1047053508973.80	hypothetical protein, conserved
Tc00.1047053511023.19	hypothetical protein, conserved
Tc00.1047053508461.570	Gim5A protein, putative,glycosomal membrane protein, putative
Tc00.1047053506515.10	FG-GAP repeat protein, putative,intergrin alpha chain protein, putative
Tc00.1047053506363.30	hypothetical protein, conserved
Tc00.1047053509127.110	hypothetical protein, conserved
Tc00.1047053506619.30	hypothetical protein, conserved
Tc00.1047053511577.100	hypothetical protein, conserved
Tc00.1047053509647.140	hypothetical protein, conserved
Tc00.1047053509153.60	lipin, putative
Tc00.1047053507739.130	tuzin
Tc00.1047053511867.160	hypothetical protein, conserved
Tc00.1047053503903.70	hypothetical protein, conserved
Tc00.1047053504717.10	divalent cation tolerance protein, putative
Tc00.1047053503781.10	hypothetical protein, conserved
Tc00.1047053510889.270	hypothetical protein, conserved
Tc00.1047053506135.90	hypothetical protein, conserved
Tc00.1047053511731.40	hypothetical protein, conserved
Tc00.1047053506685.40	hypothetical protein, conserved
Tc00.1047053509461.30	hypothetical protein, conserved
Tc00.1047053509791.60	hypothetical protein, conserved
Tc00.1047053508277.380	hypothetical protein, conserved
Tc00.1047053511419.20	hypothetical protein, conserved
Tc00.1047053507081.90	hypothetical protein, conserved
Tc00.1047053506401.140	hypothetical protein, conserved
Tc00.1047053511817.60	hypothetical protein, conserved
Tc00.1047053507677.150	CYC2-like cyclin, putative,G1 cyclin CycE4, putative
Tc00.1047053504045.10	hypothetical protein, conserved
Tc00.1047053510579.90	hypothetical protein, conserved
Tc00.1047053511901.10	basal body component, putative
Tc00.1047053508601.100	hypothetical protein, conserved
Tc00.1047053511295.10	FKBP-type peptidyl-prolyl cis-trans isomerase, putative
Tc00.1047053506305.29	hypothetical protein, conserved
Tc00.1047053503583.90	hydrogenase, putative
Tc00.1047053510067.9	hypothetical protein, conserved
Tc00.1047053508257.80	hypothetical protein, conserved
Tc00.1047053509103.10	hypothetical protein, conserved
Tc00.1047053509331.110	hypothetical protein, conserved
Tc00.1047053509769.20	hypothetical protein, conserved
Tc00.1047053504159.90	hypothetical protein, conserved
Tc00.1047053511189.70	hypothetical protein, conserved
Tc00.1047053503521.80	hypothetical protein, conserved
Tc00.1047053511871.80	frataxin-like, mitochondrial precursor, putative
Tc00.1047053503643.30	hypothetical protein, conserved
Tc00.1047053506529.460	hypothetical protein, conserved
Tc00.1047053504041.4	RNA polymerase I
Tc00.1047053511435.30	hypothetical protein, conserved
Tc00.1047053510295.59	hypothetical protein, conserved
Tc00.1047053506025.20	hypothetical protein, conserved
Tc00.1047053506621.60	acyl-CoA binding protein, putative
Tc00.1047053503971.30	hypothetical protein, conserved
Tc00.1047053506595.104	ribosomal P protein AGP2beta-1, putative
Tc00.1047053503721.39	heat shock 70 kDa protein, putative
Tc00.1047053511555.90	acyl-CoA binding protein, putative
Tc00.1047053507641.100	hypothetical protein, conserved
Tc00.1047053511821.80	hypothetical protein, conserved
Tc00.1047053507949.110	zeta tubulin, putative
Tc00.1047053508865.30	immunodominant antigen, putative,tc40 antigen-like, putative
Tc00.1047053508347.159	mitotubule-associated protein Gb4, putative
Tc00.1047053508909.170	hypothetical protein, conserved
Tc00.1047053509317.10	hypothetical protein, conserved
Tc00.1047053503897.40	hypothetical protein, conserved
Tc00.1047053511421.160	hypothetical protein, conserved
Tc00.1047053506821.90	hypothetical protein, conserved
Tc00.1047053506921.20	hypothetical protein, conserved
Tc00.1047053510155.70	heat shock protein 70 (hsp70), putative
Tc00.1047053509599.70	hypothetical protein, conserved
Tc00.1047053506503.56	hypothetical protein, conserved
Tc00.1047053511459.40	hypothetical protein, conserved
Tc00.1047053511469.70	prohibitin, putative
Tc00.1047053506983.39	calpain-like cysteine peptidase, putative
Tc00.1047053506567.140	hypothetical protein, conserved
Tc00.1047053511127.360	hypothetical protein, conserved
Tc00.1047053509669.170	hypothetical protein, conserved
Tc00.1047053507711.90	procyclic form surface glycoprotein, putative
Tc00.1047053503899.50	RNA-editing complex protein MP100, putative
Tc00.1047053507093.170	hypothetical protein, conserved
Tc00.1047053509631.140	hypothetical protein, conserved
Tc00.1047053503927.9	dynein light intermediate chain, putative
Tc00.1047053508799.100	hypothetical protein, conserved
Tc00.1047053509023.40	hypothetical protein, conserved
Tc00.1047053503975.100	hypothetical protein, conserved
Tc00.1047053507001.40	hypothetical protein, conserved
Tc00.1047053511075.20	notchless homolog, putative
Tc00.1047053506207.40	hypothetical protein, conserved
Tc00.1047053511245.50	hypothetical protein, conserved
Tc00.1047053507783.10	ribosomal P protein AGP2beta-1, putative
Tc00.1047053508879.4	protein kinase C substrate protein, heavy chain, putative
Tc00.1047053507709.44	hypothetical protein, conserved
Tc00.1047053508479.160	hypothetical protein, conserved
Tc00.1047053510889.4	hypothetical protein, conserved
Tc00.1047053503929.50	hypothetical protein, conserved
Tc00.1047053510669.49	Gim5A protein, putative
Tc00.1047053511285.4	hypothetical protein, conserved
Tc00.1047053510659.4	hypothetical protein, conserved
Tc00.1047053508815.140	protein transport protein Sec13, putative
Tc00.1047053506275.30	hypothetical protein, conserved
Tc00.1047053511293.90	hypothetical protein, conserved
Tc00.1047053510965.29	hypothetical protein, conserved
Tc00.1047053510039.80	hypothetical protein, conserved
Tc00.1047053510885.60	hypothetical protein, conserved
Tc00.1047053511725.210	hypothetical protein, conserved
Tc00.1047053503829.40	hypothetical protein, conserved
Tc00.1047053506855.190	hypothetical protein, conserved
Tc00.1047053511283.120	hypothetical protein, conserved
Tc00.1047053510747.10	hypothetical protein, conserved
Tc00.1047053508827.139	coatomer gamma subunit, putative
Tc00.1047053511047.70	hypothetical protein, conserved
Tc00.1047053510131.50	DNA polymerase kappa, putative,DNA polymerase IV, putative
Tc00.1047053506563.30	coatomer beta subunit, putative
Tc00.1047053506559.550	hypothetical protein, conserved
Tc00.1047053507625.186	hypothetical protein, conserved
Tc00.1047053507087.50	hypothetical protein, conserved
Tc00.1047053504151.39	hypothetical protein, conserved
Tc00.1047053508307.50	hypothetical protein, conserved
Tc00.1047053508953.28	hypothetical protein, conserved
Tc00.1047053511001.100	SNF-7-like protein, putative
Tc00.1047053509617.40	hypothetical protein, conserved
Tc00.1047053508737.200	hypothetical protein, conserved
Tc00.1047053510143.24	Hsc70-interacting protein (Hip), putative
Tc00.1047053510955.40	axoneme central apparatus protein, putative
Tc00.1047053511529.50	hypothetical protein, conserved
Tc00.1047053508593.60	hypothetical protein, conserved
Tc00.1047053506833.79	hypothetical protein, conserved
Tc00.1047053504251.30	hypothetical protein, conserved
Tc00.1047053506947.70	hypothetical protein, conserved
Tc00.1047053507705.20	hypothetical protein, conserved
Tc00.1047053508649.10	beta propeller protein, putative
Tc00.1047053507629.39	hypothetical protein, conserved
Tc00.1047053507153.10	hypothetical protein, conserved
Tc00.1047053434931.10	paraxonemal rod protein PAR2, putative
Tc00.1047053503579.100	nucleotide-binding protein, putative
Tc00.1047053506735.50	hypothetical protein, conserved
Tc00.1047053506303.130	hypothetical protein, conserved
Tc00.1047053506967.13	hypothetical protein, conserved
Tc00.1047053506355.150	hypothetical protein, conserved
Tc00.1047053504153.10	hypothetical protein, conserved
Tc00.1047053506503.100	U3 snoRNA-associated protein UTP11, putative
Tc00.1047053504103.90	hypothetical protein, conserved
Tc00.1047053510323.110	hypothetical protein, conserved
Tc00.1047053510065.60	hypothetical protein, conserved
Tc00.1047053511269.30	hypothetical protein, conserved
Tc00.1047053507895.69	hypothetical protein, conserved
Tc00.1047053509489.10	hypothetical protein, conserved
Tc00.1047053511515.9	hypothetical protein, conserved
Tc00.1047053506229.20	hypothetical protein, conserved
Tc00.1047053508741.350	hypothetical protein, conserved
Tc00.1047053506885.204	hypothetical protein, conserved
Tc00.1047053507569.20	mitotubule-associated protein Gb4, putative
Tc00.1047053510029.80	hypothetical protein, conserved
Tc00.1047053511131.50	U4/U6 small nuclear ribonuclear protein, putative
Tc00.1047053509179.150	otubain, putative,otubain cysteine peptidase, Clan CA, family C65, putative
Tc00.1047053508917.20	hypothetical protein, conserved
Tc00.1047053508357.100	hypothetical protein, conserved
Tc00.1047053506529.669	hypothetical protein, conserved
Tc00.1047053511283.320	hypothetical protein, conserved
Tc00.1047053510887.40	hypothetical protein, conserved
Tc00.1047053511737.10	small glutamine-rich tetratricopeptide repeat protein, putative;with=GeneDB:LinJ30_V3.2740 (SGT)
Tc00.1047053508899.30	hypothetical protein, conserved
Tc00.1047053508409.170	hypothetical protein, conserved
Tc00.1047053507949.140	hypothetical protein, conserved
Tc00.1047053503463.10	protein kinase C substrate protein, heavy chain, putative
Tc00.1047053511865.19	frataxin-like, mitochondrial precursor, putative
Tc00.1047053507709.70	hypothetical protein, conserved
Tc00.1047053509957.20	expression site-associated gene (ESAG-like) protein, putative,expression site-associated gene 3 (ESAG3-like) protein, putative
Tc00.1047053507857.70	hypothetical protein, conserved
Tc00.1047053511283.20	protein transport protein Sec13, putative
Tc00.1047053504033.180	hypothetical protein, conserved
Tc00.1047053510603.40	hypothetical protein, conserved
Tc00.1047053511711.100	hypothetical protein, conserved
Tc00.1047053507639.50	tRNA pseudouridine synthase A, putative
Tc00.1047053508207.250	mitotic cyclin, putative
Tc00.1047053509789.10	hypothetical protein, conserved
Tc00.1047053506577.47	hypothetical protein, conserved
Tc00.1047053506673.60	beta-adaptin 3, putative,AP-3 adapter complex beta subunit, putative
Tc00.1047053508357.9	hypothetical protein, conserved
Tc00.1047053511321.10	FG-GAP repeat protein, putative,intergrin alpha chain protein, putative
Tc00.1047053504171.20	hypothetical protein, conserved
Tc00.1047053504423.30	hypothetical protein, conserved
Tc00.1047053506195.160	hypothetical protein, conserved
Tc00.1047053508837.120	prohibitin, putative
Tc00.1047053509639.10	procyclic form surface glycoprotein, putative
Tc00.1047053503885.100	hypothetical protein, conserved
Tc00.1047053508271.4	hypothetical protein, conserved
Tc00.1047053508277.10	condensin subunit 1, putative
Tc00.1047053506243.110	expression site-associated gene (ESAG-like) protein, putative,expression site-associated gene 3 (ESAG3-like) protein, putative
Tc00.1047053509561.20	flagellum-adhesion glycoprotein, putative
Tc00.1047053510301.30	hypothetical protein, conserved
Tc00.1047053510885.160	hypothetical protein, conserved
Tc00.1047053506925.390	MP44, putative
Tc00.1047053510303.160	hypothetical protein, conserved
Tc00.1047053506869.40	hypothetical protein, conserved
Tc00.1047053422189.20	leucine-rich repeat protein, putative
Tc00.1047053506557.20	hypothetical protein, conserved
Tc00.1047053507941.60	hypothetical protein, conserved
Tc00.1047053506755.60	hypothetical protein, conserved
Tc00.1047053506215.19	hypothetical protein, conserved
Tc00.1047053509109.14	hypothetical protein, conserved
Tc00.1047053506529.660	hypothetical protein, conserved
Tc00.1047053511269.60	vacuolar protein sorting complex subunit, putative
Tc00.1047053511209.50	hypothetical protein, conserved
Tc00.1047053507077.30	hypothetical protein, conserved
Tc00.1047053511151.20	hypothetical protein, conserved
Tc00.1047053510661.240	hypothetical protein, conserved
Tc00.1047053510811.10	hypothetical protein, conserved
Tc00.1047053509777.130	inositol phosphosphingolipid phospholipase C-Like, putative (ISCL)
Tc00.1047053509065.130	hypothetical protein, conserved
Tc00.1047053506401.24	hypothetical protein, conserved
Tc00.1047053511217.100	hypothetical protein, conserved
Tc00.1047053509395.20	phosphatidylinositol kinase related protein, putative
Tc00.1047053507049.119	hypothetical protein, conserved
Tc00.1047053510617.10	hypothetical protein, conserved
Tc00.1047053510889.200	hypothetical protein, conserved
Tc00.1047053506175.20	hypothetical protein, conserved
Tc00.1047053506721.20	radial spoke protein 3, putative
Tc00.1047053504153.70	hypothetical protein, conserved
Tc00.1047053504001.3	flagellar radial spoke component, putative
Tc00.1047053507023.60	hypothetical protein, conserved
Tc00.1047053506773.170	hypothetical protein, conserved
Tc00.1047053507521.140	hypothetical protein, conserved
Tc00.1047053503467.20	hypothetical protein, conserved
Tc00.1047053508809.40	hypothetical protein, conserved
Tc00.1047053509795.20	hypothetical protein, conserved
Tc00.1047053511521.20	hypothetical protein, conserved
Tc00.1047053507615.19	microtubule-associated protein Gb4, putative
Tc00.1047053508711.10	hypothetical protein, conserved
Tc00.1047053504867.50	hypothetical protein, conserved
Tc00.1047053508407.4	hypothetical protein, conserved
Tc00.1047053506821.130	hypothetical protein, conserved
Tc00.1047053412943.9	hypothetical protein, conserved
Tc00.1047053506789.130	double-strand-break repair protein rad21 homolog, putative
Tc00.1047053507521.40	hypothetical protein, conserved
Tc00.1047053506211.40	intraflagellar transport protein component, putative
Tc00.1047053503721.20	hypothetical protein, conserved
Tc00.1047053510283.40	phosphoglycerate mutase family member 5, putative
Tc00.1047053508461.150	hypothetical protein, conserved
Tc00.1047053505115.10	hypothetical protein, conserved
Tc00.1047053506551.10	hypothetical protein, conserved
Tc00.1047053508827.130	hypothetical protein, conserved
Tc00.1047053510309.20	MFS transporter, putative
Tc00.1047053508839.20	hypothetical protein, conserved
Tc00.1047053504071.70	hypothetical protein, conserved
Tc00.1047053511445.80	hypothetical protein, conserved
Tc00.1047053508693.40	hypothetical protein, conserved
Tc00.1047053508995.30	tubulin-tyrosine ligase, putative
Tc00.1047053508461.300	hypothetical protein, conserved
Tc00.1047053511351.20	hypothetical protein, conserved
Tc00.1047053508823.20	hypothetical protein, conserved
Tc00.1047053507063.80	hypothetical protein, conserved
Tc00.1047053507641.70	hypothetical protein, conserved
Tc00.1047053504003.40	hypothetical protein, conserved
Tc00.1047053510329.310	hypothetical protein, conserved
Tc00.1047053510523.20	hypothetical protein, conserved
Tc00.1047053511031.10	hypothetical protein, conserved
Tc00.1047053507305.40	hypothetical protein, conserved
Tc00.1047053503905.40	hypothetical protein, conserved
Tc00.1047053506297.350	S-phase kinase-associated protein, putative,Skp1 family protein, putative,cyclin A/CDK2-associated protein, putative
Tc00.1047053508547.80	hypothetical protein, conserved
Tc00.1047053508387.170	double-strand-break repair protein rad21 homolog, putative
Tc00.1047053503703.100	hypothetical protein, conserved
Tc00.1047053503823.20	hypothetical protein, conserved
Tc00.1047053506753.160	hypothetical protein, conserved
Tc00.1047053511621.170	hypothetical protein, conserved
Tc00.1047053508505.4	hypothetical protein, conserved
Tc00.1047053509643.20	hypothetical protein, conserved
Tc00.1047053504035.100	hypothetical protein, conserved
Tc00.1047053503899.110	glutathione peroxidase-like protein, putative
Tc00.1047053505807.140	hypothetical protein, conserved
Tc00.1047053508269.20	hypothetical protein, conserved
Tc00.1047053511071.10	hypothetical protein, conserved
Tc00.1047053510339.7	hypothetical protein, conserved
Tc00.1047053507099.90	hypothetical protein, conserved
Tc00.1047053510329.80	hypothetical protein, conserved
Tc00.1047053506579.40	hypothetical protein, conserved
Tc00.1047053511517.153	SH3 domain protein, putative
Tc00.1047053504011.40	XPA-interacting protein, putative
Tc00.1047053511159.7	neurobeachin/beige protein, putative
Tc00.1047053508895.50	RNA-binding protein, putative
Tc00.1047053508965.100	hypothetical protein, conserved
Tc00.1047053507529.30	hypothetical protein, conserved
Tc00.1047053508405.50	hypothetical protein, conserved
Tc00.1047053509067.60	hypothetical protein, conserved
Tc00.1047053508897.119	FKBP-type peptidyl-prolyl cis-trans isomerase, putative
Tc00.1047053506211.60	RNA-binding protein, putative
Tc00.1047053504071.20	hypothetical protein, conserved
Tc00.1047053510089.190	hypothetical protein, conserved
Tc00.1047053506565.29	hypothetical protein, conserved
Tc00.1047053503689.30	flagellar protofilament ribbon protein, putative
Tc00.1047053503663.10	septum formation inhibitor, Maf-like protein, putative
Tc00.1047053511751.260	hypothetical protein, conserved
Tc00.1047053508737.30	hypothetical protein, conserved
Tc00.1047053506635.40	hypothetical protein, conserved
Tc00.1047053510719.70	hypothetical protein, conserved
Tc00.1047053506743.190	hypothetical protein, conserved
Tc00.1047053508257.110	hypothetical protein, conserved
Tc00.1047053511825.66	hypothetical protein, conserved
Tc00.1047053507857.30	hypothetical protein, conserved
Tc00.1047053506435.100	hypothetical protein, conserved
Tc00.1047053509141.40	voltage-dependent anion-selective channel, putative
Tc00.1047053507895.124	hypothetical protein, conserved
Tc00.1047053511001.90	hypothetical protein, conserved
Tc00.1047053511215.119	69 kDa paraflagellar rod protein, putative
Tc00.1047053511907.260	cell division cycle protein, putative
Tc00.1047053509215.30	hypothetical protein, conserved
Tc00.1047053510577.10	hypothetical protein, conserved
Tc00.1047053504741.210	hypothetical protein, conserved
Tc00.1047053504185.30	hypothetical protein, conserved
Tc00.1047053506445.70	hypothetical protein, conserved
Tc00.1047053506301.20	Golgi reassembly stacking protein (GRASP homologue), putative
Tc00.1047053510131.44	hypothetical protein, conserved
Tc00.1047053508961.40	hypothetical protein, conserved
Tc00.1047053510769.80	ankyrin repeat protein, putative
Tc00.1047053511817.10	hypothetical protein, conserved
Tc00.1047053508741.340	hypothetical protein, conserved
Tc00.1047053504147.250	hypothetical protein, conserved
Tc00.1047053508307.20	hypothetical protein, conserved
Tc00.1047053509611.89	hypothetical protein, conserved
Tc00.1047053509003.30	calpain-like cysteine peptidase, putative,calpain-like cysteine peptidase, clan CA, family C2, putative
Tc00.1047053509941.110	condensin subunit 1, putative
Tc00.1047053509767.200	hypothetical protein, conserved
Tc00.1047053503471.19	expression site-associated gene (ESAG-like) protein, putative,expression site-associated gene 3 (ESAG3-like) protein, putative
Tc00.1047053506493.40	hypothetical protein, conserved
Tc00.1047053507873.40	hypothetical protein, conserved
Tc00.1047053511417.60	hypothetical protein, conserved
Tc00.1047053508059.24	hypothetical protein, conserved
Tc00.1047053510405.9	hypothetical protein, conserved
Tc00.1047053510519.100	hypothetical protein, conserved
Tc00.1047053510311.150	MP99, putative
Tc00.1047053506739.99	hypothetical protein, conserved
Tc00.1047053507795.20	hypothetical protein, conserved
Tc00.1047053511287.60	hypothetical protein, conserved
Tc00.1047053507625.70	hypothetical protein, conserved
Tc00.1047053507963.10	hypothetical protein, conserved
Tc00.1047053503975.50	hypothetical protein, conserved
Tc00.1047053508029.30	ATP dependent DEAD-box helicase, putative (RH)
Tc00.1047053511821.150	hypothetical protein, conserved
Tc00.1047053511437.20	expression site-associated gene (ESAG-like) protein, putative,expression site-associated gene 3 (ESAG3-like) protein, putative
Tc00.1047053510121.120	hypothetical protein, conserved
Tc00.1047053506529.500	hypothetical protein, conserved
Tc00.1047053507017.20	leucine-rich repeat protein, putative
Tc00.1047053505999.4	hypothetical protein, conserved
Tc00.1047053503611.50	hypothetical protein, conserved
Tc00.1047053509319.20	hypothetical protein, conserved
Tc00.1047053510575.239	hypothetical protein, conserved
Tc00.1047053508777.130	hypothetical protein, conserved
Tc00.1047053506801.100	hypothetical protein, conserved
Tc00.1047053510131.20	hypothetical protein, conserved
Tc00.1047053506195.250	hypothetical protein, conserved
Tc00.1047053511445.20	radial spoke protein 3, putative
Tc00.1047053510533.90	hypothetical protein, conserved
Tc00.1047053508385.30	CYC2-like cyclin, putative
Tc00.1047053509561.9	hypothetical protein, conserved
Tc00.1047053509733.50	hypothetical protein, conserved
Tc00.1047053511127.220	protein kinase, putative
Tc00.1047053506193.10	hypothetical protein, conserved
Tc00.1047053510355.250	hypothetical protein, conserved
Tc00.1047053510173.60	hypothetical protein, conserved
Tc00.1047053511807.160	hypothetical protein, conserved
Tc00.1047053506605.80	hypothetical protein, conserved
Tc00.1047053508323.90	hypothetical protein, conserved
Tc00.1047053507775.10	hypothetical protein, conserved
Tc00.1047053510741.50	hypothetical protein, conserved
Tc00.1047053506739.209	hypothetical protein, conserved
Tc00.1047053508707.310	hypothetical protein, conserved,leucine rich repeat protein, putative
Tc00.1047053507747.210	hypothetical protein, conserved
Tc00.1047053504131.70	hypothetical protein, conserved
Tc00.1047053506945.40	hypothetical protein, conserved
Tc00.1047053511515.40	heat shock 70 kDa protein, mitochondrial precursor, putative
Tc00.1047053511801.10	hypothetical protein, conserved
Tc00.1047053508959.10	hypothetical protein, conserved
Tc00.1047053506739.170	hypothetical protein, conserved
Tc00.1047053509001.10	hypothetical protein, conserved
Tc00.1047053506635.100	ATP dependent DEAD-box helicase, putative (RH)
Tc00.1047053510335.10	hypothetical protein, conserved
Tc00.1047053503479.70	hypothetical protein, conserved
Tc00.1047053506833.9	hypothetical protein, conserved
Tc00.1047053507239.10	hypothetical protein, conserved
Tc00.1047053511291.70	hypothetical protein, conserved
Tc00.1047053507711.110	procyclic form surface glycoprotein, putative
Tc00.1047053508045.30	hypothetical protein, conserved
Tc00.1047053509747.110	hypothetical protein, conserved
Tc00.1047053506265.170	hypothetical protein, conserved
Tc00.1047053506737.40	hypothetical protein, conserved
Tc00.1047053511733.120	hypothetical protein, conserved
Tc00.1047053506247.190	nuclear lim interactor-interacting factor, putative
Tc00.1047053510303.119	hypothetical protein, conserved
Tc00.1047053510529.20	hypothetical protein, conserved
Tc00.1047053511391.180	Golgi/lysosome glycoprotein, putative
Tc00.1047053506989.130	hypothetical protein, conserved
Tc00.1047053510885.20	hypothetical protein, conserved
Tc00.1047053507831.60	heat shock protein, putative
Tc00.1047053509885.30	SPFH domain / Band 7 family protein, putative
Tc00.1047053508711.20	hypothetical protein, conserved
Tc00.1047053506989.180	U3 small nucleolar ribonucleoprotein protein MPP10, putative
Tc00.1047053508181.124	hypothetical protein, conserved
Tc00.1047053509099.100	hypothetical protein, conserved
Tc00.1047053508837.110	hypothetical protein, conserved
Tc00.1047053506405.80	hypothetical protein, conserved
Tc00.1047053507081.40	hypothetical protein, conserved
Tc00.1047053509009.10	dynein heavy chain, cytosolic, putative
Tc00.1047053506869.20	hypothetical protein, conserved
Tc00.1047053504741.50	hypothetical protein, conserved
Tc00.1047053508065.70	hypothetical protein, conserved
Tc00.1047053508523.80	cyclic nucleotide-binding protein, putative
Tc00.1047053507769.30	hypothetical protein, conserved
Tc00.1047053457101.20	dynein heavy chain, cytosolic, putative
Tc00.1047053509563.30	hypothetical protein, conserved
Tc00.1047053506529.440	hypothetical protein, conserved
Tc00.1047053507875.170	ribosomal P protein AGP2beta-1, putative
Tc00.1047053504163.100	hypothetical protein, conserved
Tc00.1047053506777.90	hypothetical protein, conserved
Tc00.1047053510889.210	hypothetical protein, conserved
Tc00.1047053506743.180	recombination initiation protein NBS1, putative
Tc00.1047053511867.10	hypothetical protein, conserved
Tc00.1047053506811.20	hypothetical protein, conserved
Tc00.1047053506435.190	hypothetical protein, conserved
Tc00.1047053507631.20	hypothetical protein, conserved
Tc00.1047053506885.430	lipoic acid containing carrier protein, putative;with=GeneDB:LinJ35_V3.4790 (GCVH)
Tc00.1047053504147.240	hypothetical protein, conserved
Tc00.1047053506661.110	hypothetical protein, conserved
Tc00.1047053453445.10	hypothetical protein, conserved
Tc00.1047053511735.40	hypothetical protein, conserved
Tc00.1047053507601.80	hypothetical protein, conserved
Tc00.1047053508027.90	hypothetical protein, conserved
Tc00.1047053510129.30	surface glycoprotein, putative
Tc00.1047053506297.290	protein transport protein Sec31, putative
Tc00.1047053509229.40	hypothetical protein, conserved
Tc00.1047053505999.40	DNA repair protein BRCA2, putative
Tc00.1047053511157.9	neurobeachin/beige protein, putative
Tc00.1047053510889.310	hypothetical protein, conserved
Tc00.1047053507257.110	hypothetical protein, conserved
Tc00.1047053508177.10	hypothetical protein, conserved
Tc00.1047053503453.90	hypothetical protein, conserved
Tc00.1047053508899.100	hypothetical protein, conserved
Tc00.1047053508153.170	ubiquinone biosynthesis protein COQ7 homolog, putative
Tc00.1047053508797.29	hypothetical protein, conserved
Tc00.1047053504247.30	hypothetical protein, conserved
Tc00.1047053508957.30	hypothetical protein, conserved
Tc00.1047053504427.30	hypothetical protein, conserved
Tc00.1047053510825.30	lysosomal/endosomal membrane protein p67, putative,lysosomal membrane glycoprotein, putative
Tc00.1047053509605.20	hypothetical protein, conserved
Tc00.1047053506559.250	hypothetical protein, conserved
Tc00.1047053510357.50	hypothetical protein, conserved
Tc00.1047053505097.49	expression site-associated gene (ESAG-like) protein, putative,expression site-associated gene 3 (ESAG3-like) protein, putative
Tc00.1047053511277.560	calcium-dependent lipid binding protein, putative,synaptotagmin, putative
Tc00.1047053504151.69	hypothetical protein, conserved
Tc00.1047053430605.20	PTP1-interacting protein, 39 kDa, putative
Tc00.1047053409101.9	hypothetical protein, conserved
Tc00.1047053504137.150	hypothetical protein, conserved
Tc00.1047053507997.70	hypothetical protein, conserved
Tc00.1047053506999.50	hypothetical protein, conserved
Tc00.1047053508387.90	paraflagellar rod protein, putative
Tc00.1047053508881.150	hypothetical protein, conserved
Tc00.1047053509437.70	hypothetical protein, conserved
Tc00.1047053510283.50	hypothetical protein, conserved
Tc00.1047053508817.110	hypothetical protein, conserved
Tc00.1047053508265.100	hypothetical protein, conserved
Tc00.1047053507035.110	cyclic nucleotide-binding protein, putative
Tc00.1047053510517.30	hypothetical protein, conserved
Tc00.1047053506529.640	hypothetical protein, conserved
Tc00.1047053510719.120	hypothetical protein, conserved
Tc00.1047053510057.4	hypothetical protein, conserved
Tc00.1047053511639.9	hypothetical protein, conserved
Tc00.1047053504019.9	hypothetical protein, conserved
Tc00.1047053508153.750	hypothetical protein, conserved
Tc00.1047053510647.69	hypothetical protein, conserved
Tc00.1047053486901.10	endonuclease/exonuclease/phosphatase, putative
Tc00.1047053508741.240	hypothetical protein, conserved
Tc00.1047053508307.60	hypothetical protein, conserved
Tc00.1047053511291.80	hypothetical protein, conserved
Tc00.1047053507011.50	hypothetical protein, conserved
Tc00.1047053509177.10	hypothetical protein, conserved
Tc00.1047053511001.180	hypothetical protein, conserved
Tc00.1047053511529.9	hypothetical protein, conserved
Tc00.1047053507873.20	cell differentiation protein, putative
Tc00.1047053507583.40	hypothetical protein, conserved
Tc00.1047053510257.90	autophagocytosis associated protein, putative
Tc00.1047053507949.260	hypothetical protein, conserved
Tc00.1047053508355.140	hypothetical protein, conserved
Tc00.1047053509695.90	hypothetical protein, conserved
Tc00.1047053509901.170	apurinic/apyrimidinic endonuclease,APE1/exoIII-related apurinic/apyrimidinic endonuclease (TCAP)
Tc00.1047053510445.30	hypothetical protein, conserved
Tc00.1047053506825.24	hypothetical protein, conserved
Tc00.1047053510439.10	heat shock protein 70, putative
Tc00.1047053508153.370	hypothetical protein, conserved
Tc00.1047053505941.30	hypothetical protein, conserved
Tc00.1047053511229.100	hypothetical protein, conserved
Tc00.1047053511649.60	metallopeptidase, putative,metallo-peptidase, clan MP, family M67, putative
Tc00.1047053511717.130	hypothetical protein, conserved
Tc00.1047053509791.90	hypothetical protein, conserved
Tc00.1047053510689.80	hypothetical protein, conserved
Tc00.1047053510763.109	rRNA processing protein, putative
Tc00.1047053508321.60	hypothetical protein, conserved
Tc00.1047053510009.19	hypothetical protein, conserved
Tc00.1047053510761.22	hypothetical protein, conserved
Tc00.1047053510353.30	paraflagellar rod component par4, putative
Tc00.1047053507053.160	hypothetical protein, conserved
Tc00.1047053460747.30	hypothetical protein, conserved
Tc00.1047053511575.120	hypothetical protein, conserved
Tc00.1047053509805.40	methyltransferase, putative
Tc00.1047053508667.40	hypothetical protein, conserved
Tc00.1047053509213.130	autophagocytosis associated protein, putative
Tc00.1047053506975.66	hypothetical protein, conserved
Tc00.1047053510799.18	hypothetical protein, conserved
Tc00.1047053506207.20	hypothetical protein, conserved
Tc00.1047053508397.70	transporter, putative
Tc00.1047053503811.10	lipophosphoglycan biosynthetic protein, putative,heat shock protein 90, putative,glucose regulated protein 94, putative
Tc00.1047053506437.20	tuzin, putative
Tc00.1047053506681.24	hypothetical protein, conserved
Tc00.1047053508707.190	hypothetical protein, conserved
Tc00.1047053503813.20	hypothetical protein, conserved
Tc00.1047053510885.100	hypothetical protein, conserved
Tc00.1047053509039.10	hypothetical protein, conserved
Tc00.1047053510943.110	hypothetical protein, conserved
Tc00.1047053508919.130	hypothetical protein, conserved
Tc00.1047053503891.50	hypothetical protein, conserved
Tc00.1047053506821.110	hypothetical protein, conserved
Tc00.1047053510861.70	hypothetical protein, conserved
Tc00.1047053507029.30	heat shock 70 kDa protein, mitochondrial precursor, putative
Tc00.1047053506567.134	hypothetical protein, conserved
Tc00.1047053506219.10	hypothetical protein, conserved
Tc00.1047053508303.40	hypothetical protein, conserved
Tc00.1047053503657.20	hypothetical protein, conserved
Tc00.1047053508461.390	hypothetical protein, conserved
Tc00.1047053511153.50	haloacid dehalogenase hydrolase, putative
Tc00.1047053508813.80	hypothetical protein, conserved
Tc00.1047053507997.60	hypothetical protein, conserved
Tc00.1047053510889.320	hypothetical protein, conserved
Tc00.1047053511751.163	hypothetical protein, conserved
Tc00.1047053510257.120	hypothetical protein, conserved
Tc00.1047053511423.60	hypothetical protein, conserved
Tc00.1047053510571.20	leucine-rich repeat protein 1 (LRRP1), putative
Tc00.1047053510887.70	hypothetical protein, conserved
Tc00.1047053509747.60	hypothetical protein, conserved
Tc00.1047053507771.40	phosphoglycerate mutase, putative (iPGAM)
Tc00.1047053509233.50	hypothetical protein, conserved
Tc00.1047053507949.120	hypothetical protein, conserved
Tc00.1047053508999.269	hypothetical protein, conserved
Tc00.1047053506635.30	hypothetical protein, conserved
Tc00.1047053503415.30	hypothetical protein, conserved
Tc00.1047053509757.30	stress-inducible protein STI1-like, putative
Tc00.1047053509879.30	hypothetical protein, conserved
Tc00.1047053504077.50	hypothetical protein, conserved
Tc00.1047053506229.40	leucine-rich repeat protein, putative
Tc00.1047053506927.20	hypothetical protein, conserved
Tc00.1047053509751.4	hypothetical protein, conserved
Tc00.1047053506989.140	hypothetical protein, conserved
Tc00.1047053506679.260	hypothetical protein, conserved
Tc00.1047053510729.100	hypothetical protein, conserved
Tc00.1047053507083.60	metallopeptidase, putative,metallo-peptidase, clan MP, family M67, putative
Tc00.1047053511417.70	histone-lysine N-methyltransferase, putative (DOT1B)
Tc00.1047053510821.60	ribonucleoprotein p18, mitochondrial precursor, putative
Tc00.1047053508153.1060	hypothetical protein, conserved
Tc00.1047053509669.70	hypothetical protein, conserved
Tc00.1047053511507.30	cyclosome subunit, putative
Tc00.1047053503909.110	intraflagellar transport (IFT) protein, putative
Tc00.1047053504089.50	flagellar radial spoke component, putative
Tc00.1047053506405.4	hypothetical protein, conserved
Tc00.1047053509365.50	hypothetical protein, conserved
Tc00.1047053509807.20	hypothetical protein, conserved
Tc00.1047053511211.10	hypothetical protein, conserved
Tc00.1047053511367.240	argonaute-like protein, putative,PIWI-like protein 1, putative
Tc00.1047053511039.39	hypothetical protein, conserved
Tc00.1047053511751.210	hypothetical protein, conserved
Tc00.1047053510491.10	hypothetical protein, conserved
Tc00.1047053508307.130	hypothetical protein, conserved
Tc00.1047053508961.30	trafficking protein particle complex subunit 3, putative
Tc00.1047053506725.70	hypothetical protein, conserved
Tc00.1047053510065.30	IgE-dependent histamine-releasing factor, putative
Tc00.1047053506479.80	hypothetical protein, conserved
Tc00.1047053506871.10	hypothetical protein, conserved
Tc00.1047053511859.200	hypothetical protein, conserved
Tc00.1047053504021.10	CYC2-like cyclin, putative,G1 cyclin CycE4, putative
Tc00.1047053509053.40	hypothetical protein, conserved
Tc00.1047053507485.120	tuzin
Tc00.1047053507099.140	endomembrane protein, putative
Tc00.1047053510421.310	hypothetical protein, conserved
Tc00.1047053507093.330	hypothetical protein, conserved
Tc00.1047053509005.10	axoneme central apparatus protein, putative
Tc00.1047053506559.20	hypothetical protein, conserved
Tc00.1047053508257.220	expression site-associated gene (ESAG-like) protein, putative,expression site-associated gene 5 (ESAG5-like) protein, putative
Tc00.1047053504827.70	hypothetical protein, conserved
Tc00.1047053503811.60	hypothetical protein, conserved
Tc00.1047053508153.30	leucine-rich repeat protein, putative
Tc00.1047053407335.18	hypothetical protein, conserved
Tc00.1047053509017.40	hypothetical protein, conserved
GO_0003676
Tc00.1047053509231.39	hypothetical protein, conserved
Tc00.1047053509037.50	aspartyl-tRNA synthetase, putative
Tc00.1047053510777.20	aspartyl-tRNA synthetase, putative
Tc00.1047053507831.30	hypothetical protein, conserved
Tc00.1047053510743.20	hypothetical protein, conserved
Tc00.1047053507677.39	40S ribosomal protein S3, putative
Tc00.1047053506559.350	asparaginyl-tRNA synthetase, putative
Tc00.1047053511315.9	ATP-dependent RNA helicase, putative
Tc00.1047053509039.4	aspartyl-tRNA synthetase, putative
Tc00.1047053430605.29	40S ribosomal protein S3, putative
Tc00.1047053508543.10	DNA polymerase sigma, putative
Tc00.1047053506773.30	hypothetical protein, conserved
Tc00.1047053508851.160	hypothetical protein, conserved
Tc00.1047053503989.10	zinc finger protein 2, putative
Tc00.1047053510127.70	leucine-rich repeat protein 1 (LRRP1), putative
Tc00.1047053508643.9	pre-mRNA splicing factor, putative
Tc00.1047053511589.110	hypothetical protein, conserved
Tc00.1047053506945.210	zinc finger-domain protein, putative
Tc00.1047053507509.89	cleavage and polyadenylation specificity factor-like protein, putative
Tc00.1047053508641.330	pre-mRNA splicing factor, putative
Tc00.1047053509625.10	RNA helicase, putative
Tc00.1047053511267.20	hypothetical protein, conserved
Tc00.1047053511263.30	hypothetical protein, conserved
Tc00.1047053503781.80	universal minicircle sequence binding protein (UMSBP),zinc finger protein PDZ5
Tc00.1047053506755.140	hypothetical protein, conserved
Tc00.1047053511753.20	class I nuclease-like protein, putative
Tc00.1047053503579.30	DNA polymerase sigma-like protein, putative
Tc00.1047053509779.10	DNA repair protein, putative
Tc00.1047053504021.109	40S ribosomal protein S3, putative
Tc00.1047053511755.60	ATP-dependent RNA helicase, putative
Tc00.1047053506179.59	ATP-dependent RNA helicase, putative
Tc00.1047053511239.150	histone acetyltransferase, putative
Tc00.1047053511263.40	hypothetical protein, conserved
Tc00.1047053507831.20	hypothetical protein, conserved
Tc00.1047053507233.94	aspartyl-tRNA synthetase, putative
Tc00.1047053510659.279	nucleic acid binding protein, putative
Tc00.1047053509719.69	hypothetical protein, conserved
Tc00.1047053507623.140	endonuclease G, putative
Tc00.1047053506861.10	ATP-dependent DEAD/H RNA helicase, putative
Tc00.1047053510359.150	hypothetical protein, conserved
Tc00.1047053509171.90	splicing factor 3a, putative
Tc00.1047053511653.69	DNA repair protein, putative
Tc00.1047053503911.20	pre-mRNA splicing factor ATP-dependent RNA helicase, putative
Tc00.1047053510317.30	poly(A) polymerase, putative,polynucleotide adenylyltransferase, putative
Tc00.1047053508799.180	hypothetical protein, conserved
Tc00.1047053506871.140	cleavage and polyadenylation specificity factor, putative
Tc00.1047053511825.180	ATP-dependent DEAD/H RNA helicase, putative
Tc00.1047053507021.60	p1/s1 nuclease, putative
Tc00.1047053507511.10	cleavage and polyadenylation specificity factor, putative
Tc00.1047053511263.50	hypothetical protein, conserved
Tc00.1047053507831.40	hypothetical protein, conserved
Tc00.1047053503781.90	universal minicircle sequence binding protein (UMSBP), putative
Tc00.1047053510219.30	cleavage and polyadenylation specificity factor 30 kDa subunit, putative
Tc00.1047053506867.10	endonuclease G, putative
Tc00.1047053507517.20	DNA polymerase sigma-like protein, putative
Tc00.1047053506401.100	DNA polymerase sigma, putative
Tc00.1047053508323.199	ATP-dependent DEAD/H RNA helicase, putative
Tc00.1047053510643.130	damage-specific DNA binding protein, putative
Tc00.1047053509695.10	aspartyl-tRNA synthetase, putative
Tc00.1047053506605.160	histone acetyltransferase, putative
Tc00.1047053511317.30	regulator of nonsense transcripts 1, putative,nonsense mRNA reducing factor 1, putative
Tc00.1047053507663.50	RNA helicase, putative
Tc00.1047053509353.30	40S ribosomal protein S3, putative
Tc00.1047053508153.440	poly(A) polymerase, putative,polynucleotide adenylyltransferase, putative
Tc00.1047053507639.30	universal minicircle sequence binding protein (UMSBP),zinc finger protein PDZ5 (pdz5)
Tc00.1047053511313.40	ATP-dependent RNA helicase, putative
Tc00.1047053506203.70	pre-mRNA splicing factor, putative
Tc00.1047053511555.40	cleavage and polyadenylation specificity factor 30 kDa subunit, putative
Tc00.1047053507023.230	splicing factor 3a, putative
Tc00.1047053510317.34	poly(A) polymerase, putative
Tc00.1047053401469.10	zinc finger protein 2, putative
Tc00.1047053510571.20	leucine-rich repeat protein 1 (LRRP1), putative
Tc00.1047053507639.20	universal minicircle sequence binding protein (UMSBP), putative
Tc00.1047053509967.30	aspartyl-tRNA synthetase, putative
GO_0003677
Tc00.1047053506503.150	histone H3 variant, putative
Tc00.1047053511029.20	kinetoplast-associated protein 3 (KAP3)
Tc00.1047053506223.10	hypothetical protein, conserved
Tc00.1047053510225.10	histone H1, putative
Tc00.1047053508851.210	replication factor C, subunit 4, putative
Tc00.1047053508239.10	origin recognition complex subunit 1 (ORC1), putative,cell division cycle 6 (CDC6), putative
Tc00.1047053510065.20	DNA repair protein, putative
Tc00.1047053507159.90	DNA-directed RNA polymerase subunit, putative
Tc00.1047053508859.74	SNF2 DNA repair protein, putative
Tc00.1047053507941.170	histone H4, putative
Tc00.1047053503823.84	DNA-directed RNA polymerase, putative
Tc00.1047053507979.4	histone H2A, putative
Tc00.1047053507443.14	RNA polymerase IIA largest subunit, putative
Tc00.1047053507857.10	transcription elongation factor, putative
Tc00.1047053504041.29	DNA repair protein, putative
Tc00.1047053506753.120	DnaJ chaperone protein, putative
Tc00.1047053507507.20	ADP-ribosylation factor GTPase activating protein 1, putative
Tc00.1047053510143.30	hypothetical protein, conserved
Tc00.1047053511741.30	replication factor C, subunit 2, putative
Tc00.1047053506203.129	mitochondrial DNA-directed RNA polymerase, putative
Tc00.1047053511039.10	kinetoplast DNA-associated protein, putative
Tc00.1047053503425.29	minichromosome maintenance (MCM) complex subunit, putative
Tc00.1047053511481.50	endonuclease III, putative
Tc00.1047053509793.30	kinetoplast DNA-associated protein, putative
Tc00.1047053511647.30	meiotic recombination protein spo11, putative
Tc00.1047053508641.260	mitochondrial DNA-directed RNA polymerase, putative
Tc00.1047053511229.9	replication factor C, subunit 4, putative
Tc00.1047053508409.220	hypothetical protein, conserved
Tc00.1047053507601.170	histone H4, putative
Tc00.1047053510029.40	RNA polymerase III C11 subunit, putative
Tc00.1047053511817.180	histone H2A, putative
Tc00.1047053506559.170	8-oxoguanine DNA glycosylase, putative
Tc00.1047053511809.140	histone H2A, putative
Tc00.1047053510121.160	DNA topoisomerase IA, putative
Tc00.1047053510357.10	DnaJ chaperone protein, putative
Tc00.1047053510091.40	rev7, putative,mitotic spindle checkpoint component, putative
Tc00.1047053511589.70	ADP-ribosylation factor GTPase activating protein, putative
Tc00.1047053506203.30	helicase-like protein, putative
Tc00.1047053447255.20	NAD-dependent deacetylase, putative,transcriptional regulator, Sir2 family protein, putative,nicotinic acid mononucleotide 5,6-dimethylbenzimidazole (cobb) protein, putative
Tc00.1047053510229.20	8-oxoguanine DNA glycosylase, putative
Tc00.1047053511153.64	histone H2B variant, putative
Tc00.1047053507943.20	histone H4, putative
Tc00.1047053506779.150	histone H2B variant, putative
Tc00.1047053509471.95	histone H3, putative
Tc00.1047053503619.10	meiotic recombination protein spo11, putative
Tc00.1047053511127.140	minichromosome maintenance (MCM) complex subunit, putative
Tc00.1047053509471.77	histone H3, putative
Tc00.1047053506885.290	DNA replication factor, putative
Tc00.1047053505183.40	DNA repair and recombination protein RAD54, putative
Tc00.1047053506905.59	SNF2 DNA repair protein, putative
Tc00.1047053509471.68	histone H3, putative
Tc00.1047053509471.86	histone H3, putative
Tc00.1047053505931.40	histone H3, putative
Tc00.1047053508647.140	minichromosome maintenance (MCM) complex subunit, putative
Tc00.1047053507601.150	histone H4, putative
Tc00.1047053510421.290	rev7, putative,mitotic spindle checkpoint component, putative
Tc00.1047053508739.60	histone H4, putative
Tc00.1047053508719.60	kinetoplast DNA-associated protein, putative
Tc00.1047053504109.140	hypothetical protein, conserved
Tc00.1047053509793.10	kinetoplast-associated protein 4 (KAP4)
Tc00.1047053507943.40	histone H4, putative
Tc00.1047053509471.59	histone H3, putative
Tc00.1047053511517.80	replication factor C, subunit 2, putative
Tc00.1047053509793.40	kinetoplast-associated protein (TcKAP4)
Tc00.1047053507527.30	minichromosome maintenance (MCM) complex subunit, putative
Tc00.1047053504157.40	minichromosome maintenance (MCM) complex subunit, putative
Tc00.1047053506493.80	DNA topoisomerase IA, putative
Tc00.1047053508409.100	hypothetical protein, conserved
Tc00.1047053507715.30	transcription elongation factor-like protein, putative
Tc00.1047053508645.10	helicase-like protein, putative
Tc00.1047053504005.10	endonuclease III, putative
Tc00.1047053511589.120	DNA topoisomerase III, putative
Tc00.1047053509207.20	histone H2A, putative
Tc00.1047053508237.18	SNF2 DNA repair protein, putative
Tc00.1047053509837.40	histone H1, putative
Tc00.1047053508203.56	histone H4, putative
Tc00.1047053508707.210	minichromosome maintenance (MCM) complex subunit, putative
Tc00.1047053503555.10	DNA replication licensing factor, putative,minichromosome maintenance protein-like protein, putative
Tc00.1047053510525.100	histone H2A, putative
Tc00.1047053507951.114	high mobility group protein, putative
Tc00.1047053508203.38	histone H4, putative
Tc00.1047053511159.20	origin recognition complex subunit 1 (ORC1), putative,cell division cycle 6 (CDC6), putative
Tc00.1047053506559.80	NAD-dependent deacetylase, putative,transcriptional regulator, Sir2 family protein, putative,nicotinic acid mononucleotide 5,6-dimethylbenzimidazole (cobb) protein, putative
Tc00.1047053505931.50	histone H3, putative
Tc00.1047053507159.44	DNA-directed RNA polymerase subunit, putative
Tc00.1047053508203.29	histone H4, putative
Tc00.1047053504431.64	high mobility group protein, putative
Tc00.1047053508851.180	14-3-3 protein, putative
Tc00.1047053511529.80	kinetoplast-associated protein 3 (KAP3)
Tc00.1047053435519.10	minichromosome maintenance (MCM) complex subunit, putative
Tc00.1047053508851.120	ADP-ribosylation factor GTPase activating protein, putative
Tc00.1047053507943.30	histone H4, putative
Tc00.1047053506871.30	ADP-ribosylation factor GTPase activating protein 1, putative
Tc00.1047053508851.170	DNA topoisomerase III, putative
Tc00.1047053510525.110	histone H2A, putative
Tc00.1047053510685.30	RNA polymerase IIA largest subunit, putative
Tc00.1047053510901.110	hypothetical protein, conserved
Tc00.1047053508203.47	histone H4, putative
Tc00.1047053511589.130	14-3-3 protein, putative
Tc00.1047053509791.120	kinetoplast-associated protein (KAP6)
Tc00.1047053503487.10	mitochondrial DNA-directed RNA polymerase, putative
Tc00.1047053510737.110	replication factor C, subunit 3, putative
Tc00.1047053509023.130	minichromosome maintenance (MCM) complex subunit, putative
Tc00.1047053511817.140	histone H2A, putative
Tc00.1047053507817.18	histone H3, putative
Tc00.1047053510729.130	DNA replication factor, putative
Tc00.1047053508909.40	hypothetical protein, conserved
Tc00.1047053511323.40	histone H2A, putative
Tc00.1047053506519.110	hypothetical protein, conserved
Tc00.1047053511635.10	histone H2B, putative
Tc00.1047053511109.100	minichromosome maintenance (MCM) complex subunit, putative
Tc00.1047053506369.70	histone H1, putative
Tc00.1047053508719.40	kinetoplast DNA-associated protein, putative
Tc00.1047053510283.114	DNA-directed RNA polymerase, putative
Tc00.1047053510165.20	DNA repair protein, putative
Tc00.1047053506155.70	helicase, putative
Tc00.1047053508647.40	replication factor C, subunit 1, putative
Tc00.1047053510525.80	histone H2A, putative
Tc00.1047053507485.34	DNA-directed RNA polymerase subunit, putative
Tc00.1047053510525.90	histone H2A, putative
Tc00.1047053511589.160	replication factor C, subunit 4, putative
Tc00.1047053504507.20	DNA replication licensing factor (pseudogene), putative,minichromosome maintenance protein-like protein, putative
Tc00.1047053511803.20	A/G-specific adenine glycosylase, putative,MutY-Nth family DNA glycosylase, putative
Tc00.1047053508815.30	DNA repair protein, putative
Tc00.1047053504131.150	DNA helicase, putative
Tc00.1047053511291.120	RNA polymerase III C11 subunit, putative
Tc00.1047053507669.100	transcription elongation factor, putative
Tc00.1047053511717.100	hypothetical protein, conserved
Tc00.1047053506887.60	small nuclear RNA gene activation protein (SNAP) 50, putative
Tc00.1047053506241.50	hypothetical protein, conserved
Tc00.1047053503611.50	hypothetical protein, conserved
Tc00.1047053510063.39	DNA repair protein, putative
Tc00.1047053508203.20	histone H4, putative
Tc00.1047053510901.100	DNA topoisomerase III, putative
Tc00.1047053509069.49	minichromosome maintenance (MCM) complex subunit, putative
Tc00.1047053507943.10	histone H4, putative
Tc00.1047053508647.290	DNA repair and recombination protein RAD54, putative
Tc00.1047053506933.40	minichromosome maintenance (MCM) complex subunit, putative
Tc00.1047053510661.270	replication factor C, subunit 3, putative
Tc00.1047053506925.140	DNA repair protein, putative
Tc00.1047053507817.9	histone H3, putative
Tc00.1047053506605.229	SNF2 DNA repair protein, putative
Tc00.1047053511115.40	transcription elongation factor s-II, putative
Tc00.1047053504125.10	DNA helicase, putative
Tc00.1047053511681.20	histone H4, putative
Tc00.1047053510769.140	hypothetical protein, conserved
Tc00.1047053507033.20	histone H3 variant, putative
Tc00.1047053503677.4	hypothetical protein, conserved
Tc00.1047053507601.160	histone H4, putative
Tc00.1047053506679.260	hypothetical protein, conserved
Tc00.1047053511635.20	histone H2B, putative
Tc00.1047053511807.64	DNA repair protein, putative
Tc00.1047053510731.50	small nuclear RNA gene activation protein (SNAP) 50, putative
Tc00.1047053509011.20	RNA polymerase IIA largest subunit, putative
GO_0003678
Tc00.1047053511167.80	PIF1 helicase-like protein, putative,DNA repair and recombination protein, mitochondrial precursor, putative
Tc00.1047053506697.40	helicase, putative
Tc00.1047053503677.20	PIF1 helicase-like protein, putative,DNA repair and recombination protein, mitochondrial precursor, putative
Tc00.1047053509611.10	PIF1 helicase-like protein, putative,DNA repair and recombination protein, mitochondrial precursor, putative
Tc00.1047053508567.80	PIF1 helicase-like protein, putative,DNA repair and recombination protein, mitochondrial precursor, putative
Tc00.1047053505945.10	PIF1 helicase-like protein, putative,DNA repair and recombination protein, mitochondrial precursor, putative
Tc00.1047053506983.60	DNA excision repair protein, putative,SNF2 family helicase-like protein, putative
Tc00.1047053506775.100	PIF1 helicase-like protein, putative,DNA repair and recombination protein, mitochondrial precursor, putative
Tc00.1047053508827.50	PIF1 helicase-like protein, putative,DNA repair and recombination protein, mitochondrial precursor, putative
Tc00.1047053511133.4	DNA repair and recombination helicase protein PIF1, putative
Tc00.1047053511717.80	PIF1 helicase-like protein, putative,DNA repair and recombination protein, mitochondrial precursor, putative
Tc00.1047053508153.500	helicase, putative
Tc00.1047053510311.130	DNA repair helicase, putative
Tc00.1047053508675.20	DNA excision repair protein, putative,SNF2 family helicase-like protein, putative
Tc00.1047053506855.280	PIF1 helicase-like protein, putative,DNA repair and recombination protein, mitochondrial precursor, putative
Tc00.1047053506775.90	PIF1 helicase-like protein, putative,DNA repair and recombination protein, mitochondrial precursor, putative
Tc00.1047053509609.19	DNA repair and recombination helicase protein PIF1, putative
Tc00.1047053508153.1120	DNA repair helicase, putative
Tc00.1047053510903.30	helicase-like protein, putative
Tc00.1047053511167.70	PIF1 helicase-like protein, putative,DNA repair and recombination protein, mitochondrial precursor, putative
Tc00.1047053509553.50	PIF1 helicase-like protein, putative,DNA repair and recombination protein, mitochondrial precursor, putative
GO_0003684
Tc00.1047053508637.79	DNA polymerase eta, putative
Tc00.1047053510665.40	DNA-repair protein, putative
Tc00.1047053508409.338	DNA repair protein, putative
Tc00.1047053507233.110	mismatch repair protein MSH4, putative
Tc00.1047053508075.20	DNA repair protein, putative
Tc00.1047053508411.90	DNA repair helicase and transcription factor protein, putative,transcription factor II H complex, XPB subunit, putative
Tc00.1047053509693.209	mismatch repair protein, putative
Tc00.1047053510729.110	meiotic recombination protein DMC1, putative
Tc00.1047053510963.10	DNA damage repair protein, putative
Tc00.1047053511527.20	DNA repair helicase, putative,transcription factor II H complex, XPB subunit, putative
Tc00.1047053490165.9	DNA repair protein, putative
Tc00.1047053506237.10	mismatch repair protein MSH5, putative
Tc00.1047053509319.60	endo/exonuclease Mre11, putative
Tc00.1047053510149.50	DNA repair helicase and transcription factor protein, putative,transcription factor II H complex, XPB subunit, putative
Tc00.1047053509617.30	mismatch repair protein MSH5, putative
Tc00.1047053509643.80	DNA mismatch repair protein MSH2, putative
Tc00.1047053509099.70	endo/exonuclease Mre11, putative
Tc00.1047053509967.20	mismatch repair protein MSH4, putative
Tc00.1047053506885.310	meiotic recombination protein DMC1, putative
Tc00.1047053511911.120	DNA polymerase eta, putative
Tc00.1047053504153.220	DNA recombination and repair protein RAD51, putative
Tc00.1047053507011.140	DNA-repair protein, putative
Tc00.1047053507711.320	DNA mismatch repair protein MSH2, putative
Tc00.1047053508625.90	DNA damage repair protein, putative
GO_0003700
Tc00.1047053503919.10	spliced leader RNA PSE-promoter transcription factor, putative
Tc00.1047053503823.84	DNA-directed RNA polymerase, putative
Tc00.1047053507857.10	transcription elongation factor, putative
Tc00.1047053504017.10	basic transcription factor 3a, putative
Tc00.1047053510029.40	RNA polymerase III C11 subunit, putative
Tc00.1047053511231.80	basic transcription factor 3a, putative
Tc00.1047053507715.30	transcription elongation factor-like protein, putative
Tc00.1047053510645.20	nuclear transcription factor, putative
Tc00.1047053510283.114	DNA-directed RNA polymerase, putative
Tc00.1047053511291.120	RNA polymerase III C11 subunit, putative
Tc00.1047053507669.100	transcription elongation factor, putative
Tc00.1047053508209.60	spliced leader RNA PSE-promoter transcription factor, putative
Tc00.1047053511115.40	transcription elongation factor s-II, putative
Tc00.1047053507797.9	nuclear transcription factor, putative
GO_0003723
Tc00.1047053506777.20	hypothetical protein, conserved
Tc00.1047053510359.270	mitochondrial RNA-binding protein 2, putative,MRP2, putative,gBP25, putative
Tc00.1047053506933.60	mitochondrial RNA binding protein, putative
Tc00.1047053508515.30	hypothetical protein, conserved
Tc00.1047053509561.110	hypothetical protein, conserved
Tc00.1047053506733.60	N(2), N(2)-dimethylguanosine tRNA methyltransferase, putative
Tc00.1047053507025.50	RNA-binding protein, putative
Tc00.1047053506401.120	40S ribosomal protein S9, putative
Tc00.1047053508145.20	RNA-binding protein, putative
Tc00.1047053507521.110	pumilio/PUF RNA binding protein 5, putative (PUF5)
Tc00.1047053510431.280	RNA editing complex protein MP46, putative
Tc00.1047053508689.20	hypothetical protein, conserved
Tc00.1047053511577.90	pseudouridylate synthase-like protein, putative
Tc00.1047053504181.30	40S ribosomal protein S23, putative
Tc00.1047053509167.30	hypothetical protein, conserved
Tc00.1047053508543.30	40S ribosomal protein S9, putative
Tc00.1047053506795.10	RNA-binding protein, putative
Tc00.1047053508409.270	RNA-binding protein, putative
Tc00.1047053508981.20	hypothetical protein, conserved
Tc00.1047053504643.20	hypothetical protein, conserved
Tc00.1047053509591.50	hypothetical protein, conserved
Tc00.1047053503891.54	nucleolar RNA-binding protein, putative
Tc00.1047053511715.100	pumilio/PUF RNA binding protein 7, putative (PUF7)
Tc00.1047053503891.70	ribonuclease HII, putative
Tc00.1047053508787.30	pumilio/PUF RNA binding protein 3, putative (PUF3)
Tc00.1047053503781.60	tRNA pseudouridine synthase A, putative
Tc00.1047053509243.20	hypothetical protein, conserved
Tc00.1047053509999.140	RNA-binding protein, putative
Tc00.1047053508943.30	RNA-binding protein, putative
Tc00.1047053504181.20	40S ribosomal protein S23, putative
Tc00.1047053508461.140	poly(A)-binding protein, putative,polyadenylate-binding protein, putative
Tc00.1047053511837.138	RNA-binding protein, putative
Tc00.1047053508569.90	hypothetical protein, conserved
Tc00.1047053509999.120	RNA-binding protein, putative
Tc00.1047053508213.20	hypothetical protein, conserved
Tc00.1047053510285.100	hypothetical protein, conserved
Tc00.1047053507093.250	RNA-binding protein, putative
Tc00.1047053507873.30	RNA-binding protein, putative
Tc00.1047053503869.40	pumilio/PUF RNA binding protein 9, putative (PUF9)
Tc00.1047053506425.60	hypothetical protein, conserved
Tc00.1047053508641.180	hypothetical protein, conserved
Tc00.1047053508577.100	pumilio/PUF RNA binding protein 5, putative (PUF5)
Tc00.1047053397937.10	pumilio/PUF RNA binding protein 1, putative (PUF1)
Tc00.1047053511353.40	eukaryotic translation initiation factor 4E (eIF4E) interacting protein, putative
Tc00.1047053510265.40	hypothetical protein, conserved
Tc00.1047053508413.50	RNA-binding protein, putative
Tc00.1047053509715.40	fibrillarin, putative
Tc00.1047053506831.30	hypothetical protein, conserved
Tc00.1047053510287.60	ribonuclease HII, putative
Tc00.1047053507515.40	hypothetical protein, conserved
Tc00.1047053508989.90	hypothetical protein, conserved
Tc00.1047053508445.99	pumilio/PUF RNA binding protein 7, putative (PUF7)
Tc00.1047053506399.40	hypothetical protein, conserved
Tc00.1047053506445.20	hypothetical protein, conserved
Tc00.1047053504105.160	splicing factor ptsr1 interacting protein, putative
Tc00.1047053510311.50	hypothetical protein, conserved
Tc00.1047053510507.50	RNA-binding protein, putative
Tc00.1047053469785.40	RNA-binding protein, putative
Tc00.1047053508145.10	RNA-binding protein, putative
Tc00.1047053506797.120	hypothetical protein, conserved
Tc00.1047053510295.20	MP24, putative
Tc00.1047053507831.110	pumilio/PUF RNA binding protein 2, putative (PUF2)
Tc00.1047053509831.36	mitochondrial RNA binding protein 1, putative
Tc00.1047053511727.270	RNA-binding protein, putative
Tc00.1047053509399.190	pumilio/PUF RNA binding protein 4, putative (PUF4)
Tc00.1047053506625.70	RNA-binding protein, putative
Tc00.1047053417091.10	RNA pseudouridylate synthase, putative
Tc00.1047053511517.70	RNA-binding protein, putative
Tc00.1047053506565.8	RNA-binding protein, putative
Tc00.1047053510747.80	RNA binding protein, putative
Tc00.1047053507711.40	RNA-binding protein, putative
Tc00.1047053507515.60	hypothetical protein, conserved
Tc00.1047053506773.130	pumilio-repeat, RNA-binding protein, putative
Tc00.1047053506793.60	hypothetical protein, conserved
Tc00.1047053510155.110	hypothetical protein, conserved
Tc00.1047053511383.30	U1 small nuclear ribonucleoprotein, putative
Tc00.1047053421959.10	eukaryotic translation initiation factor 4e, putative
Tc00.1047053509695.184	40S ribosomal protein S23, putative
Tc00.1047053508707.80	RNA-binding protein, putative
Tc00.1047053511051.50	40S ribosomal protein S4, putative
Tc00.1047053508153.680	RNA-binding protein 6, putative
Tc00.1047053506755.260	mitochondrial RNA-binding protein 2, putative
Tc00.1047053504827.130	hypothetical protein, conserved
Tc00.1047053508837.130	hypothetical protein, conserved
Tc00.1047053508567.100	hypothetical protein, conserved
Tc00.1047053509381.20	40S ribosomal protein S15A, putative
Tc00.1047053511281.30	hypothetical protein, conserved
Tc00.1047053511287.150	fibrillarin, putative
Tc00.1047053511181.70	hypothetical protein, conserved
Tc00.1047053509053.179	RNA-binding protein, putative
Tc00.1047053503419.50	RNA-binding protein RGGm, putative (RGGm)
Tc00.1047053507025.60	RNA-binding protein, putative
Tc00.1047053509105.90	HNRNPA (RGGm)
Tc00.1047053508827.30	eukaryotic translation initiation factor, putative
Tc00.1047053507649.70	nucleolar RNA-binding protein, putative
Tc00.1047053504243.10	RNA-binding protein, putative
Tc00.1047053509965.180	RNA-binding protein, putative
Tc00.1047053504797.30	pseudouridylate synthase-like protein, putative
Tc00.1047053511727.160	hypothetical protein, conserved
Tc00.1047053508349.39	RNA-binding protein, putative
Tc00.1047053511277.200	RNA-binding protein, putative
Tc00.1047053503897.90	hypothetical protein, conserved
Tc00.1047053506693.30	RNA-binding protein 6, putative
Tc00.1047053503809.30	RNA-binding protein, putative
Tc00.1047053506211.250	fibrillarin, putative
Tc00.1047053510877.150	hypothetical protein, conserved
Tc00.1047053506925.400	hypothetical protein, conserved
Tc00.1047053508837.140	U1 small nuclear ribonucleoprotein, putative
Tc00.1047053507089.70	RNA-binding protein, putative
Tc00.1047053509461.60	mitochondrial RNA binding protein, putative
Tc00.1047053503583.40	trans-splicing factor, putative
Tc00.1047053424123.40	RNA-binding protein, putative
Tc00.1047053506563.10	pumilio/PUF RNA binding protein 9, putative (PUF9)
Tc00.1047053511481.70	RNA-binding protein 5, putative
Tc00.1047053508145.30	RNA-binding protein, putative
Tc00.1047053510755.120	RNA-binding protein, putative
Tc00.1047053510609.130	hypothetical protein, conserved
Tc00.1047053508041.30	40S ribosomal protein S15A, putative
Tc00.1047053508989.30	RNA-binding protein, putative
Tc00.1047053506127.170	eukaryotic translation initiation factor eIF-4E, putative
Tc00.1047053510819.10	hypothetical protein, conserved
Tc00.1047053507993.140	RNA-binding protein, putative
Tc00.1047053511165.4	hypothetical protein, conserved
Tc00.1047053504069.90	centromere/microtubule binding protein cbf5, putative
Tc00.1047053506679.150	40S ribosomal protein S10, putative
Tc00.1047053506629.30	mitochondrial RNA binding protein 1, putative
Tc00.1047053511145.70	centromere/microtubule binding protein cbf5, putative
Tc00.1047053511727.290	RNA-binding protein, putative
Tc00.1047053503803.10	rRNA biogenesis protein, putative
Tc00.1047053506825.10	RNA-binding protein, putative
Tc00.1047053506155.40	hypothetical protein, conserved
Tc00.1047053511907.100	hypothetical protein, conserved
Tc00.1047053506297.330	40S ribosomal protein S15A, putative
Tc00.1047053511647.40	hypothetical protein, conserved
Tc00.1047053511051.39	40S ribosomal protein S4, putative
Tc00.1047053503683.30	RNA-binding protein, putative
Tc00.1047053511301.40	eukaryotic translation initiation factor 4E (eIF4E) interacting protein, putative
Tc00.1047053504005.6	RNA-binding protein, putative
Tc00.1047053506479.50	rRNA biogenesis protein, putative
Tc00.1047053507993.320	hypothetical protein, conserved
Tc00.1047053506679.140	40S ribosomal protein S10, putative
Tc00.1047053506679.94	40S ribosomal protein S18, putative
Tc00.1047053508153.730	elongation initiation factor 2 alpha subunit, putative
Tc00.1047053505007.10	RNA-binding protein, putative
Tc00.1047053508175.146	60S ribosomal protein L23a, putative
Tc00.1047053508799.70	pumilio-repeat, RNA-binding protein, putative
Tc00.1047053509683.117	40S ribosomal protein S4, putative
Tc00.1047053508213.40	hypothetical protein, conserved
Tc00.1047053511277.580	RNA-binding protein, putative
Tc00.1047053510105.33	RNA-binding protein, putative
Tc00.1047053510007.30	RNA-binding protein, putative
Tc00.1047053511741.40	RNA-binding protein, putative
Tc00.1047053508461.500	60S ribosomal protein L27A/L29, putative
Tc00.1047053504163.30	40S ribosomal protein S9, putative
Tc00.1047053511383.40	hypothetical protein, conserved
Tc00.1047053511261.120	pumilio/PUF RNA binding protein 2, putative (PUF2)
Tc00.1047053507649.100	hypothetical protein, conserved
Tc00.1047053511153.100	RNA-binding protein, putative
Tc00.1047053510143.80	RNA-binding protein, putative
Tc00.1047053509607.30	splicing factor TSR1, putative
Tc00.1047053510289.6	nucleolar RNA-binding protein, putative
Tc00.1047053401469.20	pumilio/PUF RNA binding protein 7, putative (PUF7)
Tc00.1047053503999.90	hypothetical protein, conserved
Tc00.1047053511127.10	RNA-binding protein 5, putative
Tc00.1047053505165.10	RNA-binding protein, putative
Tc00.1047053503619.20	hypothetical protein, conserved
Tc00.1047053509569.120	RNA-binding protein, putative
Tc00.1047053504625.10	trans-splicing factor, putative
Tc00.1047053507639.50	tRNA pseudouridine synthase A, putative
Tc00.1047053510657.160	RNA binding protein, putative
Tc00.1047053509715.23	RNA-binding protein, putative
Tc00.1047053507093.220	RNA-binding protein, putative
Tc00.1047053507649.80	nucleolar RNA-binding protein, putative
Tc00.1047053508277.340	hypothetical protein, conserved
Tc00.1047053506007.10	MP24, putative
Tc00.1047053508625.160	pumilio/PUF RNA binding protein 1, putative (PUF1)
Tc00.1047053506885.70	polyadenylate-binding protein 1, putative
Tc00.1047053509055.10	RNA-binding protein, putative
Tc00.1047053508299.89	hypothetical protein, conserved
Tc00.1047053506693.4	elongation initiation factor 2 alpha subunit, putative
Tc00.1047053509569.180	hypothetical protein, conserved
Tc00.1047053508879.80	hypothetical protein, conserved
Tc00.1047053509151.140	60S ribosomal protein L23a, putative
Tc00.1047053510859.10	nucleolar RNA-binding protein, putative
Tc00.1047053510689.60	RNA-binding protein, putative
Tc00.1047053506565.4	RNA-binding protein, putative
Tc00.1047053508461.510	60S ribosomal protein L27A/L29, putative
Tc00.1047053504935.10	eukaryotic translation initiation factor 4e, putative
[truncated: 3,559 more rows]
