# Supplementary material for: Genome-wide analysis of 3′-untranslated regions supports the existence of post-transcriptional regulons controlling gene expression in trypanosomes
Source: PeerJ. 2013 Jul 30;1:e118. doi: 10.7717/peerj.118 (PMC3728762; doi:10.7717/peerj.118)
Supplement: File S5 — GeneID list of developmentally regulated clusters depicted in Fig. 6. [file peerj-01-118-s009.xls]

## Sheet: AddFile5_Profiles74
1	3	4	5	6	10	15	16	17	22	23	24	26	28	31	32	40	44	49	51
Tc00.1047053407477.30	Tc00.1047053408345.20	Tc00.1047053408437.20	Tc00.1047053408573.9	Tc00.1047053409117.20	Tc00.1047053421619.10	Tc00.1047053429185.20	Tc00.1047053430605.29	Tc00.1047053436521.9	Tc00.1047053401473.9	Tc00.1047053473111.10	Tc00.1047053483623.10	Tc00.1047053503467.9	Tc00.1047053503525.4	Tc00.1047053503653.50	Tc00.1047053503717.10	Tc00.1047053504087.10	Tc00.1047053403789.9	Tc00.1047053505155.4	Tc00.1047053506267.60
Tc00.1047053503419.54	Tc00.1047053408799.19	Tc00.1047053503447.50	Tc00.1047053503783.70	Tc00.1047053437545.10	Tc00.1047053422207.10	Tc00.1047053504429.50	Tc00.1047053474341.9	Tc00.1047053503579.150	Tc00.1047053418613.20	Tc00.1047053503599.70	Tc00.1047053503467.20	Tc00.1047053504881.40	Tc00.1047053503829.10	Tc00.1047053503755.30	Tc00.1047053506597.9	Tc00.1047053504239.100	Tc00.1047053425851.9	Tc00.1047053506683.190	Tc00.1047053506737.114
Tc00.1047053503447.20	Tc00.1047053503405.10	Tc00.1047053503689.30	Tc00.1047053503841.30	Tc00.1047053442383.9	Tc00.1047053486901.10	Tc00.1047053506127.170	Tc00.1047053503525.10	Tc00.1047053503579.60	Tc00.1047053469785.10	Tc00.1047053503667.20	Tc00.1047053503653.20	Tc00.1047053506205.40	Tc00.1047053503881.10	Tc00.1047053503885.50	Tc00.1047053506609.50	Tc00.1047053504239.161	Tc00.1047053478671.9	Tc00.1047053508285.60	Tc00.1047053506737.128
Tc00.1047053503487.50	Tc00.1047053503425.20	Tc00.1047053503865.70	Tc00.1047053503887.70	Tc00.1047053445281.9	Tc00.1047053503571.10	Tc00.1047053506251.70	Tc00.1047053503527.4	Tc00.1047053503747.40	Tc00.1047053469785.20	Tc00.1047053503761.50	Tc00.1047053503971.50	Tc00.1047053506925.104	Tc00.1047053503955.40	Tc00.1047053503899.90	Tc00.1047053506757.90	Tc00.1047053506401.280	Tc00.1047053503455.10	Tc00.1047053508903.100	Tc00.1047053506737.161
Tc00.1047053503579.80	Tc00.1047053503515.14	Tc00.1047053504089.50	Tc00.1047053503975.20	Tc00.1047053458015.10	Tc00.1047053503579.30	Tc00.1047053506341.50	Tc00.1047053503579.119	Tc00.1047053503887.60	Tc00.1047053479379.9	Tc00.1047053503783.34	Tc00.1047053504213.120	Tc00.1047053507993.260	Tc00.1047053504039.240	Tc00.1047053504239.260	Tc00.1047053506967.60	Tc00.1047053506513.180	Tc00.1047053503477.20	Tc00.1047053508977.120	Tc00.1047053507283.39
Tc00.1047053503595.10	Tc00.1047053503789.60	Tc00.1047053504147.180	Tc00.1047053504101.50	Tc00.1047053458015.4	Tc00.1047053503715.30	Tc00.1047053506683.110	Tc00.1047053503613.50	Tc00.1047053503967.10	Tc00.1047053503419.30	Tc00.1047053503969.20	Tc00.1047053505025.60	Tc00.1047053508551.30	Tc00.1047053504117.50	Tc00.1047053504239.434	Tc00.1047053507959.250	Tc00.1047053506529.600	Tc00.1047053503479.60	Tc00.1047053508977.80	Tc00.1047053507699.120
Tc00.1047053503599.30	Tc00.1047053503885.90	Tc00.1047053504151.60	Tc00.1047053505943.20	Tc00.1047053469435.4	Tc00.1047053503753.10	Tc00.1047053506885.140	Tc00.1047053503753.29	Tc00.1047053503991.20	Tc00.1047053503453.20	Tc00.1047053503991.10	Tc00.1047053506227.150	Tc00.1047053508551.39	Tc00.1047053504427.10	Tc00.1047053504247.70	Tc00.1047053508101.9	Tc00.1047053507237.89	Tc00.1047053503509.10	Tc00.1047053510049.10	Tc00.1047053508163.380
Tc00.1047053503713.20	Tc00.1047053503897.50	Tc00.1047053504163.60	Tc00.1047053506243.110	Tc00.1047053482471.19	Tc00.1047053503833.60	Tc00.1047053506885.210	Tc00.1047053503805.20	Tc00.1047053504033.130	Tc00.1047053503479.49	Tc00.1047053504009.60	Tc00.1047053506501.280	Tc00.1047053508805.120	Tc00.1047053504427.20	Tc00.1047053506025.40	Tc00.1047053508103.30	Tc00.1047053507957.50	Tc00.1047053503627.20	Tc00.1047053510189.60	Tc00.1047053510013.240
Tc00.1047053504033.170	Tc00.1047053504033.53	Tc00.1047053504239.20	Tc00.1047053506267.48	Tc00.1047053487507.10	Tc00.1047053503887.20	Tc00.1047053507121.20	Tc00.1047053503829.80	Tc00.1047053504035.100	Tc00.1047053503487.70	Tc00.1047053504039.120	Tc00.1047053506763.80	Tc00.1047053508813.80	Tc00.1047053505931.30	Tc00.1047053506289.74	Tc00.1047053508149.60	Tc00.1047053510247.20	Tc00.1047053503641.10	Tc00.1047053510451.10	Tc00.1047053510377.70
Tc00.1047053504033.190	Tc00.1047053504057.90	Tc00.1047053505025.137	Tc00.1047053506409.140	Tc00.1047053503433.30	Tc00.1047053503893.120	Tc00.1047053507835.10	Tc00.1047053503841.80	Tc00.1047053504153.280	Tc00.1047053503503.30	Tc00.1047053504039.57	Tc00.1047053506765.80	Tc00.1047053509589.20	Tc00.1047053506227.100	Tc00.1047053506363.120	Tc00.1047053508163.210	Tc00.1047053510275.50	Tc00.1047053503713.10
Tc00.1047053504057.130	Tc00.1047053504149.80	Tc00.1047053506183.90	Tc00.1047053506599.430	Tc00.1047053503515.7	Tc00.1047053503955.100	Tc00.1047053507869.20	Tc00.1047053504005.54	Tc00.1047053504181.50	Tc00.1047053503527.10	Tc00.1047053504057.150	Tc00.1047053506767.360	Tc00.1047053509893.29	Tc00.1047053506285.120	Tc00.1047053506363.140	Tc00.1047053508163.250	Tc00.1047053511603.200	Tc00.1047053503805.6
Tc00.1047053504137.150	Tc00.1047053504769.70	Tc00.1047053506399.30	Tc00.1047053506599.70	Tc00.1047053503531.40	Tc00.1047053503955.70	Tc00.1047053508201.20	Tc00.1047053504005.6	Tc00.1047053505123.20	Tc00.1047053503527.60	Tc00.1047053504073.20	Tc00.1047053506773.30	Tc00.1047053509895.10	Tc00.1047053506735.80	Tc00.1047053506363.30	Tc00.1047053508165.200		Tc00.1047053503865.30
Tc00.1047053504137.90	Tc00.1047053505989.82	Tc00.1047053506565.20	Tc00.1047053506661.160	Tc00.1047053503653.70	Tc00.1047053503981.20	Tc00.1047053508211.10	Tc00.1047053504009.20	Tc00.1047053505987.30	Tc00.1047053503579.50	Tc00.1047053504147.340	Tc00.1047053506925.10	Tc00.1047053510761.4	Tc00.1047053506755.70	Tc00.1047053506375.100	Tc00.1047053508165.40		Tc00.1047053503865.50
Tc00.1047053504181.40	Tc00.1047053506127.50	Tc00.1047053506605.40	Tc00.1047053506737.90	Tc00.1047053503669.20	Tc00.1047053504035.140	Tc00.1047053508831.190	Tc00.1047053504033.90	Tc00.1047053506147.190	Tc00.1047053503651.10	Tc00.1047053504153.200	Tc00.1047053507981.30	Tc00.1047053511041.40	Tc00.1047053506797.110	Tc00.1047053506405.40	Tc00.1047053508375.20		Tc00.1047053503887.30
Tc00.1047053504427.260	Tc00.1047053506227.130	Tc00.1047053506667.30	Tc00.1047053506743.120	Tc00.1047053503689.40	Tc00.1047053504043.10	Tc00.1047053508903.10	Tc00.1047053504087.20	Tc00.1047053506147.60	Tc00.1047053503653.60	Tc00.1047053504239.340	Tc00.1047053508125.100	Tc00.1047053511353.10	Tc00.1047053506857.10	Tc00.1047053506457.10	Tc00.1047053509393.30		Tc00.1047053503893.160
Tc00.1047053504427.50	Tc00.1047053506227.50	Tc00.1047053506755.30	Tc00.1047053506947.80	Tc00.1047053503801.30	Tc00.1047053504055.81	Tc00.1047053509959.60	Tc00.1047053504103.20	Tc00.1047053506227.80	Tc00.1047053503689.20	Tc00.1047053504427.110	Tc00.1047053508227.30	Tc00.1047053511751.180	Tc00.1047053506863.10	Tc00.1047053506457.120	Tc00.1047053510157.5		Tc00.1047053503893.170
Tc00.1047053505807.54	Tc00.1047053506357.100	Tc00.1047053506961.25	Tc00.1047053506965.170	Tc00.1047053503805.10	Tc00.1047053504137.70	Tc00.1047053509973.55	Tc00.1047053504111.30	Tc00.1047053506351.9	Tc00.1047053503717.120	Tc00.1047053504427.140	Tc00.1047053509265.110		Tc00.1047053507121.11	Tc00.1047053506499.170	Tc00.1047053510207.30		Tc00.1047053503899.100
Tc00.1047053505965.20	Tc00.1047053506367.140	Tc00.1047053507873.60	Tc00.1047053506967.40	Tc00.1047053503855.20	Tc00.1047053504147.250	Tc00.1047053509977.61	Tc00.1047053504137.110	Tc00.1047053506357.130	Tc00.1047053503717.90	Tc00.1047053504637.21	Tc00.1047053510431.20		Tc00.1047053507143.60	Tc00.1047053506513.14	Tc00.1047053510275.350		Tc00.1047053503953.59
Tc00.1047053506107.20	Tc00.1047053506367.50	Tc00.1047053508809.30	Tc00.1047053507083.80	Tc00.1047053503881.20	Tc00.1047053504147.280	Tc00.1047053510089.20	Tc00.1047053504147.120	Tc00.1047053506457.99	Tc00.1047053503855.40	Tc00.1047053505931.10	Tc00.1047053511065.10		Tc00.1047053507521.140	Tc00.1047053506525.45	Tc00.1047053510279.320		Tc00.1047053504005.10
Tc00.1047053506163.80	Tc00.1047053506369.30	Tc00.1047053509171.54	Tc00.1047053507093.280	Tc00.1047053503893.100	Tc00.1047053504149.150	Tc00.1047053511587.90	Tc00.1047053504153.110	Tc00.1047053506503.160	Tc00.1047053503887.40	Tc00.1047053505931.20	Tc00.1047053511181.80		Tc00.1047053507669.150	Tc00.1047053506529.224	Tc00.1047053510281.10		Tc00.1047053504017.50
Tc00.1047053506181.150	Tc00.1047053506467.14	Tc00.1047053509195.30	Tc00.1047053507165.50	Tc00.1047053503893.70	Tc00.1047053504149.50	Tc00.1047053511911.60	Tc00.1047053504153.140	Tc00.1047053506503.60	Tc00.1047053503909.84	Tc00.1047053506147.110	Tc00.1047053511553.160		Tc00.1047053507941.120	Tc00.1047053506529.669	Tc00.1047053510609.30		Tc00.1047053504033.200
Tc00.1047053506181.70	Tc00.1047053506517.130	Tc00.1047053509585.10	Tc00.1047053507611.120	Tc00.1047053503897.40	Tc00.1047053504149.60		Tc00.1047053504171.40	Tc00.1047053506529.130	Tc00.1047053503955.30	Tc00.1047053506163.10	Tc00.1047053511797.184		Tc00.1047053507993.280	Tc00.1047053506529.80	Tc00.1047053511173.370		Tc00.1047053504033.210
Tc00.1047053506207.20	Tc00.1047053506635.50	Tc00.1047053509651.10	Tc00.1047053507641.90	Tc00.1047053503899.20	Tc00.1047053504151.30		Tc00.1047053504423.20	Tc00.1047053506529.140	Tc00.1047053503975.100	Tc00.1047053506163.20			Tc00.1047053508323.90	Tc00.1047053506605.194	Tc00.1047053511349.20		Tc00.1047053504047.34
Tc00.1047053506211.114	Tc00.1047053506685.30	Tc00.1047053510025.170	Tc00.1047053507709.80	Tc00.1047053503971.10	Tc00.1047053504153.100		Tc00.1047053504423.30	Tc00.1047053506579.100	Tc00.1047053503975.50	Tc00.1047053506179.20			Tc00.1047053509769.63	Tc00.1047053506735.40	Tc00.1047053511595.59		Tc00.1047053504057.120
Tc00.1047053506211.190	Tc00.1047053506743.210	Tc00.1047053510205.60	Tc00.1047053507711.250	Tc00.1047053503971.40	Tc00.1047053504153.150		Tc00.1047053504425.60	Tc00.1047053506715.40	Tc00.1047053503975.70	Tc00.1047053506251.20			Tc00.1047053510125.10	Tc00.1047053506755.230	Tc00.1047053511599.110		Tc00.1047053504077.50
Tc00.1047053506211.210	Tc00.1047053506753.110	Tc00.1047053510749.50	Tc00.1047053507747.130	Tc00.1047053503981.40	Tc00.1047053504179.90		Tc00.1047053504427.250	Tc00.1047053506739.10	Tc00.1047053503981.30	Tc00.1047053506269.90			Tc00.1047053510523.20	Tc00.1047053506769.4	Tc00.1047053511603.20		Tc00.1047053504137.120
Tc00.1047053506211.230	Tc00.1047053506777.60	Tc00.1047053511605.30	Tc00.1047053507747.210	Tc00.1047053503981.80	Tc00.1047053504213.90		Tc00.1047053504427.70	Tc00.1047053506773.130	Tc00.1047053504009.70	Tc00.1047053506285.50			Tc00.1047053510529.20	Tc00.1047053506769.90	Tc00.1047053511603.304		Tc00.1047053504147.110
Tc00.1047053506227.40	Tc00.1047053506799.10	Tc00.1047053511625.100	Tc00.1047053508041.40	Tc00.1047053504009.10	Tc00.1047053504239.365		Tc00.1047053504625.99	Tc00.1047053506825.130	Tc00.1047053504033.80	Tc00.1047053506287.120			Tc00.1047053510533.170	Tc00.1047053506801.80			Tc00.1047053504147.224
Tc00.1047053506239.20	Tc00.1047053506885.40		Tc00.1047053508107.30	Tc00.1047053504017.40	Tc00.1047053504425.70		Tc00.1047053504935.20	Tc00.1047053506885.440	Tc00.1047053504077.30	Tc00.1047053506289.40			Tc00.1047053510603.40	Tc00.1047053506829.110			Tc00.1047053504171.50
Tc00.1047053506265.160	Tc00.1047053506925.270		Tc00.1047053508121.120	Tc00.1047053504033.160	Tc00.1047053504427.130		Tc00.1047053505807.150	Tc00.1047053506931.20	Tc00.1047053504125.60	Tc00.1047053506291.31			Tc00.1047053510763.60	Tc00.1047053506857.60			Tc00.1047053504179.60
Tc00.1047053506265.190	Tc00.1047053506941.220		Tc00.1047053508125.130	Tc00.1047053504047.40	Tc00.1047053505363.10		Tc00.1047053505931.40	Tc00.1047053506941.60	Tc00.1047053504147.160	Tc00.1047053506401.170			Tc00.1047053510765.30	Tc00.1047053506859.10			Tc00.1047053504213.130
Tc00.1047053506269.70	Tc00.1047053506943.80		Tc00.1047053508467.19	Tc00.1047053504055.40	Tc00.1047053505807.40		Tc00.1047053505931.50	Tc00.1047053506941.70	Tc00.1047053504147.170	Tc00.1047053506455.30			Tc00.1047053511353.69	Tc00.1047053506885.420			Tc00.1047053504213.20
Tc00.1047053506287.20	Tc00.1047053506971.80		Tc00.1047053508781.30	Tc00.1047053504057.70	Tc00.1047053506179.40		Tc00.1047053505945.69	Tc00.1047053506943.50	Tc00.1047053504153.250	Tc00.1047053506501.170			Tc00.1047053511439.90	Tc00.1047053506925.100			Tc00.1047053504213.60
Tc00.1047053506357.90	Tc00.1047053507009.20		Tc00.1047053508837.147	Tc00.1047053504057.97	Tc00.1047053506211.150		Tc00.1047053506135.40	Tc00.1047053506943.60	Tc00.1047053504203.10	Tc00.1047053506501.190			Tc00.1047053511867.160	Tc00.1047053506925.250			Tc00.1047053504215.30
Tc00.1047053506399.40	Tc00.1047053507077.20		Tc00.1047053509007.20	Tc00.1047053504107.10	Tc00.1047053506251.110		Tc00.1047053506147.140	Tc00.1047053506945.160	Tc00.1047053504213.140	Tc00.1047053506529.610				Tc00.1047053506925.350			Tc00.1047053504227.10
Tc00.1047053506401.200	Tc00.1047053507091.20		Tc00.1047053509011.100	Tc00.1047053504137.30	Tc00.1047053506363.10		Tc00.1047053506179.10	Tc00.1047053507079.10	Tc00.1047053504213.29	Tc00.1047053506633.20				Tc00.1047053506933.89			Tc00.1047053504427.40
Tc00.1047053506401.250	Tc00.1047053507093.150		Tc00.1047053509099.120	Tc00.1047053504147.20	Tc00.1047053506363.130		Tc00.1047053506213.50	Tc00.1047053507093.229	Tc00.1047053504425.80	Tc00.1047053506673.30				Tc00.1047053506963.30			Tc00.1047053504835.20
Tc00.1047053506409.100	Tc00.1047053507093.170		Tc00.1047053509203.14	Tc00.1047053504147.50	Tc00.1047053506367.160		Tc00.1047053506357.120	Tc00.1047053507093.80	Tc00.1047053504929.10	Tc00.1047053506717.10				Tc00.1047053507083.70			Tc00.1047053505009.10
Tc00.1047053506473.14	Tc00.1047053507093.184		Tc00.1047053510021.180	Tc00.1047053504149.70	Tc00.1047053506397.10		Tc00.1047053506357.50	Tc00.1047053507107.40	Tc00.1047053505807.90	Tc00.1047053506735.20				Tc00.1047053507093.190			Tc00.1047053505073.14
Tc00.1047053506493.80	Tc00.1047053507093.200		Tc00.1047053510021.220	Tc00.1047053504153.120	Tc00.1047053506401.130		Tc00.1047053506363.70	Tc00.1047053507211.40	Tc00.1047053506163.70	Tc00.1047053506739.70				Tc00.1047053507099.80			Tc00.1047053505123.10
Tc00.1047053506625.130	Tc00.1047053507093.260		Tc00.1047053510061.30	Tc00.1047053504153.160	Tc00.1047053506401.190		Tc00.1047053506363.90	Tc00.1047053507389.70	Tc00.1047053506211.140	Tc00.1047053506753.70				Tc00.1047053507275.30			Tc00.1047053505807.130
Tc00.1047053506635.104	Tc00.1047053507467.110		Tc00.1047053510191.40	Tc00.1047053504153.220	Tc00.1047053506501.300		Tc00.1047053506369.20	Tc00.1047053507547.80	Tc00.1047053506249.70	Tc00.1047053506757.10				Tc00.1047053507277.30			Tc00.1047053506147.120
Tc00.1047053506635.40	Tc00.1047053507559.30		Tc00.1047053510271.30	Tc00.1047053504153.70	Tc00.1047053506505.10		Tc00.1047053506399.89	Tc00.1047053507641.260	Tc00.1047053506287.100	Tc00.1047053506757.120				Tc00.1047053507639.10			Tc00.1047053506147.170
Tc00.1047053506637.80	Tc00.1047053507585.10		Tc00.1047053510279.340	Tc00.1047053504153.90	Tc00.1047053506505.40		Tc00.1047053506405.120	Tc00.1047053507641.280	Tc00.1047053506287.140	Tc00.1047053506757.20				Tc00.1047053507831.40			Tc00.1047053506181.130
Tc00.1047053506647.10	Tc00.1047053507585.20		Tc00.1047053510293.10	Tc00.1047053504163.110	Tc00.1047053506513.40		Tc00.1047053506493.40	Tc00.1047053507641.290	Tc00.1047053506363.40	Tc00.1047053506763.290				Tc00.1047053507925.50			Tc00.1047053506181.140
Tc00.1047053506737.140	Tc00.1047053507677.129		Tc00.1047053510773.40	Tc00.1047053504165.10	Tc00.1047053506529.500		Tc00.1047053506493.70	Tc00.1047053507709.50	Tc00.1047053506375.90	Tc00.1047053506763.340				Tc00.1047053508165.14			Tc00.1047053506181.90
Tc00.1047053506753.40	Tc00.1047053507709.90		Tc00.1047053511173.130	Tc00.1047053504181.10	Tc00.1047053506529.524		Tc00.1047053506503.53	Tc00.1047053507735.50	Tc00.1047053506399.70	Tc00.1047053506767.324				Tc00.1047053508215.9			Tc00.1047053506203.30
Tc00.1047053506759.130	Tc00.1047053507831.60		Tc00.1047053511173.470	Tc00.1047053504213.80	Tc00.1047053506529.660		Tc00.1047053506503.80	Tc00.1047053507739.40	Tc00.1047053506399.80	Tc00.1047053506767.50				Tc00.1047053508567.30			Tc00.1047053506211.220
Tc00.1047053506763.270	Tc00.1047053507837.20		Tc00.1047053511173.80	Tc00.1047053504247.79	Tc00.1047053506529.90		Tc00.1047053506513.110	Tc00.1047053507813.10	Tc00.1047053506405.10	Tc00.1047053506795.20				Tc00.1047053508569.90			Tc00.1047053506239.50
Tc00.1047053506795.10	Tc00.1047053507923.30		Tc00.1047053511175.10	Tc00.1047053504557.20	Tc00.1047053506579.90		Tc00.1047053506513.190	Tc00.1047053507817.50	Tc00.1047053506405.149	Tc00.1047053506799.30				Tc00.1047053508989.50			Tc00.1047053506249.60
Tc00.1047053506795.50	Tc00.1047053507993.40		Tc00.1047053511215.60	Tc00.1047053505229.10	Tc00.1047053506605.174		Tc00.1047053506529.430	Tc00.1047053507817.80	Tc00.1047053506409.240	Tc00.1047053506869.30				Tc00.1047053508993.20			Tc00.1047053506265.70
Tc00.1047053506795.70	Tc00.1047053508277.230		Tc00.1047053511401.90	Tc00.1047053505807.110	Tc00.1047053506605.50		Tc00.1047053506529.470	Tc00.1047053507831.70	Tc00.1047053506413.70	Tc00.1047053506869.54				Tc00.1047053509591.20			Tc00.1047053506287.80
Tc00.1047053506797.40	Tc00.1047053508347.130		Tc00.1047053511437.20	Tc00.1047053505807.120	Tc00.1047053506625.140		Tc00.1047053506563.40	Tc00.1047053507837.100	Tc00.1047053506493.90	Tc00.1047053506885.260				Tc00.1047053509775.20			Tc00.1047053506311.20
Tc00.1047053506859.20	Tc00.1047053508369.50		Tc00.1047053511439.10	Tc00.1047053505807.270	Tc00.1047053506625.90		Tc00.1047053506567.70	Tc00.1047053507923.10	Tc00.1047053506527.4	Tc00.1047053506885.30				Tc00.1047053509835.10			Tc00.1047053506357.160
Tc00.1047053506865.60	Tc00.1047053508373.29		Tc00.1047053511577.19	Tc00.1047053505965.50	Tc00.1047053506637.30		Tc00.1047053506605.120	Tc00.1047053508207.250	Tc00.1047053506529.250	Tc00.1047053506885.354				Tc00.1047053509957.10			Tc00.1047053506357.80
Tc00.1047053506895.20	Tc00.1047053508375.70		Tc00.1047053511625.130	Tc00.1047053505965.60	Tc00.1047053506649.110		Tc00.1047053506605.59	Tc00.1047053508277.370	Tc00.1047053506529.320	Tc00.1047053506891.10				Tc00.1047053510091.30			Tc00.1047053506367.80
Tc00.1047053506925.140	Tc00.1047053508387.40			Tc00.1047053505977.26	Tc00.1047053506667.170		Tc00.1047053506633.30	Tc00.1047053508369.20	Tc00.1047053506529.360	Tc00.1047053506941.40				Tc00.1047053510377.10			Tc00.1047053506367.89
Tc00.1047053506925.220	Tc00.1047053508463.29			Tc00.1047053505983.9	Tc00.1047053506733.10		Tc00.1047053506649.50	Tc00.1047053508371.10	Tc00.1047053506529.425	Tc00.1047053506951.50							Tc00.1047053506401.230
Tc00.1047053506925.460	Tc00.1047053508555.70			Tc00.1047053505987.20	Tc00.1047053506733.90		Tc00.1047053506659.20	Tc00.1047053508373.20	Tc00.1047053506551.10	Tc00.1047053507009.80							Tc00.1047053506463.10
Tc00.1047053506925.80	Tc00.1047053508951.40			Tc00.1047053506127.90	Tc00.1047053506739.140		Tc00.1047053506735.10	Tc00.1047053508463.20	Tc00.1047053506563.10	Tc00.1047053507011.130							Tc00.1047053506495.40
Tc00.1047053506925.90	Tc00.1047053508975.30			Tc00.1047053506135.9	Tc00.1047053506773.100		Tc00.1047053506739.99	Tc00.1047053508837.100	Tc00.1047053506563.170	Tc00.1047053507133.20							Tc00.1047053506501.20
Tc00.1047053506933.70	Tc00.1047053509167.90			Tc00.1047053506147.80	Tc00.1047053506777.30		Tc00.1047053506743.80	Tc00.1047053508837.189	Tc00.1047053506563.180	Tc00.1047053507429.70							Tc00.1047053506525.20
Tc00.1047053506943.120	Tc00.1047053509205.70			Tc00.1047053506167.20	Tc00.1047053506797.80		Tc00.1047053506777.20	Tc00.1047053508839.80	Tc00.1047053506563.210	Tc00.1047053507485.130							Tc00.1047053506525.40
Tc00.1047053506945.200	Tc00.1047053509233.220			Tc00.1047053506167.50	Tc00.1047053506811.10		Tc00.1047053506779.20	Tc00.1047053508927.20	Tc00.1047053506599.350	Tc00.1047053507485.150							Tc00.1047053506525.50
Tc00.1047053506945.50	Tc00.1047053509445.30			Tc00.1047053506181.104	Tc00.1047053506885.480		Tc00.1047053506779.44	Tc00.1047053509011.20	Tc00.1047053506605.130	Tc00.1047053507625.150							Tc00.1047053506529.100
Tc00.1047053506951.30	Tc00.1047053509583.10			Tc00.1047053506181.59	Tc00.1047053506925.180		Tc00.1047053506779.70	Tc00.1047053509011.50	Tc00.1047053506625.80	Tc00.1047053507641.100							Tc00.1047053506543.10
Tc00.1047053507047.80	Tc00.1047053509767.170			Tc00.1047053506227.160	Tc00.1047053506925.190		Tc00.1047053506811.120	Tc00.1047053509011.54	Tc00.1047053506631.20	Tc00.1047053507669.190							Tc00.1047053506553.40
Tc00.1047053507091.150	Tc00.1047053509767.180			Tc00.1047053506249.20	Tc00.1047053506925.200		Tc00.1047053506825.70	Tc00.1047053509103.30	Tc00.1047053506657.20	Tc00.1047053507699.200							Tc00.1047053506601.21
Tc00.1047053507093.130	Tc00.1047053509767.44			Tc00.1047053506265.30	Tc00.1047053506925.30		Tc00.1047053506829.39	Tc00.1047053509167.100	Tc00.1047053506661.120	Tc00.1047053507701.10							Tc00.1047053506661.50
Tc00.1047053507093.180	Tc00.1047053509769.60			Tc00.1047053506357.40	Tc00.1047053506925.520		Tc00.1047053506857.20	Tc00.1047053509197.39	Tc00.1047053506661.30	Tc00.1047053507711.10							Tc00.1047053506671.70
Tc00.1047053507093.210	Tc00.1047053509829.20			Tc00.1047053506367.20	Tc00.1047053506925.60		Tc00.1047053506885.310	Tc00.1047053509233.190	Tc00.1047053506671.20	Tc00.1047053507739.120							Tc00.1047053506715.20
Tc00.1047053507165.20	Tc00.1047053509831.10			Tc00.1047053506367.60	Tc00.1047053506943.114		Tc00.1047053506925.400	Tc00.1047053509455.80	Tc00.1047053506673.50	Tc00.1047053507747.110							Tc00.1047053506733.40
Tc00.1047053507179.7	Tc00.1047053509837.20			Tc00.1047053506369.60	Tc00.1047053506945.140		Tc00.1047053506927.20	Tc00.1047053509551.149	Tc00.1047053506683.100	Tc00.1047053507809.30							Tc00.1047053506737.107
Tc00.1047053507395.40	Tc00.1047053509967.140			Tc00.1047053506401.150	Tc00.1047053506945.260		Tc00.1047053506941.180	Tc00.1047053509599.60	Tc00.1047053506749.20	Tc00.1047053507875.140							Tc00.1047053506737.121
Tc00.1047053507521.90	Tc00.1047053509979.14			Tc00.1047053506411.10	Tc00.1047053506945.330		Tc00.1047053506943.130	Tc00.1047053509767.120	Tc00.1047053506749.30	Tc00.1047053507875.50							Tc00.1047053506737.40
Tc00.1047053507625.186	Tc00.1047053510181.100			Tc00.1047053506503.110	Tc00.1047053506945.340		Tc00.1047053506945.220	Tc00.1047053509767.70	Tc00.1047053506753.130	Tc00.1047053507925.60							Tc00.1047053506739.60
Tc00.1047053507671.20	Tc00.1047053510181.60			Tc00.1047053506503.120	Tc00.1047053506961.30		Tc00.1047053506949.50	Tc00.1047053509965.190	Tc00.1047053506753.150	Tc00.1047053507953.180							Tc00.1047053506743.140
Tc00.1047053507711.240	Tc00.1047053510229.20			Tc00.1047053506513.30	Tc00.1047053506963.110		Tc00.1047053507077.50	Tc00.1047053509965.20	Tc00.1047053506773.110	Tc00.1047053507959.200							Tc00.1047053506743.150
Tc00.1047053507711.30	Tc00.1047053510381.10			Tc00.1047053506519.130	Tc00.1047053506965.110		Tc00.1047053507083.10	Tc00.1047053509979.20	Tc00.1047053506775.100	Tc00.1047053507993.60							Tc00.1047053506743.170
Tc00.1047053507713.30	Tc00.1047053510515.130			Tc00.1047053506529.420	Tc00.1047053506979.50		Tc00.1047053507083.40	Tc00.1047053510243.10	Tc00.1047053506775.90	Tc00.1047053508049.40							Tc00.1047053506743.190
Tc00.1047053507805.20	Tc00.1047053510565.70			Tc00.1047053506563.30	Tc00.1047053507093.330		Tc00.1047053507485.90	Tc00.1047053510351.140	Tc00.1047053506779.140	Tc00.1047053508109.14							Tc00.1047053506755.90
Tc00.1047053507809.100	Tc00.1047053510593.30			Tc00.1047053506567.100	Tc00.1047053507099.10		Tc00.1047053507547.90	Tc00.1047053510407.90	Tc00.1047053506849.20	Tc00.1047053508147.140							Tc00.1047053506775.30
Tc00.1047053507817.70	Tc00.1047053510601.20			Tc00.1047053506567.60	Tc00.1047053507099.40		Tc00.1047053507617.9	Tc00.1047053510553.50	Tc00.1047053506859.80	Tc00.1047053508163.20							Tc00.1047053506779.150
Tc00.1047053507837.80	Tc00.1047053510745.40			Tc00.1047053506579.110	Tc00.1047053507165.10		Tc00.1047053507641.236	Tc00.1047053510593.40	Tc00.1047053506863.30	Tc00.1047053508163.280							Tc00.1047053506779.30
Tc00.1047053507861.24	Tc00.1047053510773.60			Tc00.1047053506605.30	Tc00.1047053507485.10		Tc00.1047053507641.40	Tc00.1047053510755.89	Tc00.1047053506885.4	Tc00.1047053508163.310							Tc00.1047053506801.50
Tc00.1047053507873.20	Tc00.1047053511001.160			Tc00.1047053506625.60	Tc00.1047053507485.20		Tc00.1047053507669.60	Tc00.1047053510761.14	Tc00.1047053506893.80	Tc00.1047053508201.40							Tc00.1047053506825.80
Tc00.1047053507953.190	Tc00.1047053511045.20			Tc00.1047053506637.20	Tc00.1047053507485.30		Tc00.1047053507683.40	Tc00.1047053510859.17	Tc00.1047053506925.319	Tc00.1047053508205.39							Tc00.1047053506865.10
Tc00.1047053507963.10	Tc00.1047053511067.4			Tc00.1047053506637.40	Tc00.1047053507485.40		Tc00.1047053507739.59	Tc00.1047053511047.40	Tc00.1047053506929.30	Tc00.1047053508241.50							Tc00.1047053506885.200
Tc00.1047053507993.320	Tc00.1047053511215.110			Tc00.1047053506649.20	Tc00.1047053507521.30		Tc00.1047053507747.260	Tc00.1047053511351.9	Tc00.1047053506933.43	Tc00.1047053508265.100							Tc00.1047053506925.330
Tc00.1047053508097.100	Tc00.1047053511307.6			Tc00.1047053506661.20	Tc00.1047053507559.40		Tc00.1047053507757.30	Tc00.1047053511353.30	Tc00.1047053506937.40	Tc00.1047053508277.110							Tc00.1047053506925.340
Tc00.1047053508099.40	Tc00.1047053511355.30			Tc00.1047053506661.80	Tc00.1047053507611.300		Tc00.1047053507817.18	Tc00.1047053511355.40	Tc00.1047053506945.190	Tc00.1047053508277.330							Tc00.1047053506925.40
Tc00.1047053508307.20	Tc00.1047053511361.60			Tc00.1047053506673.40	Tc00.1047053507627.9		Tc00.1047053507817.9	Tc00.1047053511369.15	Tc00.1047053506945.320	Tc00.1047053508381.40							Tc00.1047053506925.530
Tc00.1047053508323.94	Tc00.1047053511417.60			Tc00.1047053506743.60	Tc00.1047053507629.20		Tc00.1047053507831.30	Tc00.1047053511417.90	Tc00.1047053506953.30	Tc00.1047053508387.160							Tc00.1047053506925.540
Tc00.1047053508347.40	Tc00.1047053511421.30			Tc00.1047053506755.110	Tc00.1047053507641.104		Tc00.1047053507831.50	Tc00.1047053511733.10	Tc00.1047053506965.190	Tc00.1047053508389.10							Tc00.1047053506929.54
Tc00.1047053508357.100	Tc00.1047053511425.30			Tc00.1047053506755.160	Tc00.1047053507641.140		Tc00.1047053507869.10	Tc00.1047053511753.120	Tc00.1047053506979.20	Tc00.1047053508489.30							Tc00.1047053506933.50
Tc00.1047053508375.50	Tc00.1047053511585.70			Tc00.1047053506773.20	Tc00.1047053507641.210		Tc00.1047053507875.20	Tc00.1047053511803.40	Tc00.1047053507047.150	Tc00.1047053508541.30							Tc00.1047053506941.20
Tc00.1047053508379.20				Tc00.1047053506775.150	Tc00.1047053507669.104		Tc00.1047053507993.190		Tc00.1047053507047.160	Tc00.1047053508731.30							Tc00.1047053506941.229
Tc00.1047053508387.100				Tc00.1047053506777.80	Tc00.1047053507669.170		Tc00.1047053507993.330		Tc00.1047053507093.44	Tc00.1047053508777.110							Tc00.1047053506949.10
Tc00.1047053508387.50				Tc00.1047053506779.190	Tc00.1047053507673.50		Tc00.1047053507993.36		Tc00.1047053507099.30	Tc00.1047053508777.150							Tc00.1047053506949.20
Tc00.1047053508535.40				Tc00.1047053506795.29	Tc00.1047053507673.60		Tc00.1047053508129.9		Tc00.1047053507143.80	Tc00.1047053508813.30							Tc00.1047053506953.20
Tc00.1047053508583.10				Tc00.1047053506811.160	Tc00.1047053507673.70		Tc00.1047053508149.70		Tc00.1047053507211.20	Tc00.1047053508813.40							Tc00.1047053507009.120
Tc00.1047053508755.11				Tc00.1047053506811.190	Tc00.1047053507677.150		Tc00.1047053508169.20		Tc00.1047053507275.10	Tc00.1047053508831.220							Tc00.1047053507009.130
Tc00.1047053508777.130				Tc00.1047053506825.200	Tc00.1047053507867.90		Tc00.1047053508169.60		Tc00.1047053507395.20	Tc00.1047053509007.40							Tc00.1047053507011.110
Tc00.1047053508781.60				Tc00.1047053506829.100	Tc00.1047053507871.9		Tc00.1047053508271.10		Tc00.1047053507429.30	Tc00.1047053509007.50							Tc00.1047053507011.140
Tc00.1047053508837.160				Tc00.1047053506829.30	Tc00.1047053507941.130		Tc00.1047053508323.100		Tc00.1047053507547.59	Tc00.1047053509099.140							Tc00.1047053507083.60
Tc00.1047053508837.70				Tc00.1047053506885.204	Tc00.1047053507941.80		Tc00.1047053508465.110		Tc00.1047053507611.270	Tc00.1047053509099.160							Tc00.1047053507093.120
Tc00.1047053508927.10				Tc00.1047053506885.340	Tc00.1047053507953.20		Tc00.1047053508535.10		Tc00.1047053507611.280	Tc00.1047053509127.110							Tc00.1047053507093.240
Tc00.1047053508973.50				Tc00.1047053506893.100	Tc00.1047053507979.50		Tc00.1047053508557.29		Tc00.1047053507629.30	Tc00.1047053509137.10							Tc00.1047053507093.339
Tc00.1047053509153.60				Tc00.1047053506895.40	Tc00.1047053507993.180		Tc00.1047053508647.180		Tc00.1047053507641.64	Tc00.1047053509151.10							Tc00.1047053507093.40
Tc00.1047053509167.80				Tc00.1047053506933.20	Tc00.1047053508047.11		Tc00.1047053508719.70		Tc00.1047053507669.70	Tc00.1047053509153.30							Tc00.1047053507093.90
Tc00.1047053509247.30				Tc00.1047053506941.194	Tc00.1047053508087.10		Tc00.1047053508781.110		Tc00.1047053507677.160	Tc00.1047053509167.180							Tc00.1047053507099.90
Tc00.1047053509445.20				Tc00.1047053506941.90	Tc00.1047053508089.20		Tc00.1047053509137.30		Tc00.1047053507699.149	Tc00.1047053509169.20							Tc00.1047053507163.90
Tc00.1047053509455.50				Tc00.1047053506945.210	Tc00.1047053508121.15		Tc00.1047053509153.120		Tc00.1047053507709.20	Tc00.1047053509293.10							Tc00.1047053507165.30
Tc00.1047053509551.40				Tc00.1047053506945.230	Tc00.1047053508143.110		Tc00.1047053509171.40		Tc00.1047053507711.200	Tc00.1047053509599.164							Tc00.1047053507277.20
Tc00.1047053509591.10				Tc00.1047053506945.80	Tc00.1047053508165.80		Tc00.1047053509231.10		Tc00.1047053507747.230	Tc00.1047053509699.150							Tc00.1047053507389.20
Tc00.1047053509631.140				Tc00.1047053506947.110	Tc00.1047053508205.30		Tc00.1047053509231.23		Tc00.1047053507747.94	Tc00.1047053509777.64							Tc00.1047053507395.14
Tc00.1047053509819.10				Tc00.1047053506947.40	Tc00.1047053508207.135		Tc00.1047053509247.50		Tc00.1047053507841.34	Tc00.1047053509817.40							Tc00.1047053507467.104
Tc00.1047053509819.49				Tc00.1047053506963.10	Tc00.1047053508209.94		Tc00.1047053509297.20		Tc00.1047053507963.20	Tc00.1047053509885.40							Tc00.1047053507467.30
Tc00.1047053509837.30				Tc00.1047053507011.230	Tc00.1047053508213.30		Tc00.1047053509551.20		Tc00.1047053507979.4	Tc00.1047053509885.70							Tc00.1047053507467.40
Tc00.1047053509883.18				Tc00.1047053507047.180	Tc00.1047053508241.80		Tc00.1047053509805.140		Tc00.1047053508165.250	Tc00.1047053510021.30							Tc00.1047053507467.90
Tc00.1047053509965.350				Tc00.1047053507077.9	Tc00.1047053508285.30		Tc00.1047053509805.20		Tc00.1047053508341.10	Tc00.1047053510089.90							Tc00.1047053507467.94
Tc00.1047053510015.20				Tc00.1047053507079.30	Tc00.1047053508307.130		Tc00.1047053509965.394		Tc00.1047053508385.10	Tc00.1047053510123.24							Tc00.1047053507521.20
Tc00.1047053510019.10				Tc00.1047053507093.160	Tc00.1047053508317.20		Tc00.1047053509965.50		Tc00.1047053508387.130	Tc00.1047053510127.70							Tc00.1047053507559.50
Tc00.1047053510057.30				Tc00.1047053507093.270	Tc00.1047053508323.110		Tc00.1047053510055.110		Tc00.1047053508537.10	Tc00.1047053510181.150							Tc00.1047053507603.240
Tc00.1047053510175.110				Tc00.1047053507093.310	Tc00.1047053508323.30		Tc00.1047053510089.100		Tc00.1047053508813.70	Tc00.1047053510249.40							Tc00.1047053507603.50
Tc00.1047053510243.128				Tc00.1047053507101.10	Tc00.1047053508357.40		Tc00.1047053510101.50		Tc00.1047053508973.60	Tc00.1047053510275.10							Tc00.1047053507629.10
Tc00.1047053510251.10				Tc00.1047053507445.50	Tc00.1047053508357.80		Tc00.1047053510123.10		Tc00.1047053509169.30	Tc00.1047053510285.80							Tc00.1047053507641.120
Tc00.1047053510297.60				Tc00.1047053507521.110	Tc00.1047053508439.40		Tc00.1047053510257.60		Tc00.1047053509205.120	Tc00.1047053510353.30							Tc00.1047053507641.130
Tc00.1047053510351.70				Tc00.1047053507521.44	Tc00.1047053508489.40		Tc00.1047053510259.50		Tc00.1047053509233.70	Tc00.1047053510377.410							Tc00.1047053507669.130
Tc00.1047053510407.80				Tc00.1047053507537.30	Tc00.1047053508569.10		Tc00.1047053510283.114		Tc00.1047053509265.10	Tc00.1047053510381.30							Tc00.1047053507709.10
Tc00.1047053510431.120				Tc00.1047053507547.40	Tc00.1047053508647.30		Tc00.1047053510287.4		Tc00.1047053509391.10	Tc00.1047053510409.20							Tc00.1047053507711.120
Tc00.1047053510441.30				Tc00.1047053507559.20	Tc00.1047053508727.18		Tc00.1047053510431.30		Tc00.1047053509391.20	Tc00.1047053510557.80							Tc00.1047053507711.280
Tc00.1047053510525.40				Tc00.1047053507603.110	Tc00.1047053508781.70		Tc00.1047053510509.30		Tc00.1047053509391.30	Tc00.1047053510561.40							Tc00.1047053507737.30
Tc00.1047053510533.230				Tc00.1047053507603.250	Tc00.1047053508809.50		Tc00.1047053510515.139		Tc00.1047053509455.120	Tc00.1047053510761.73							Tc00.1047053507757.60
Tc00.1047053510609.100				Tc00.1047053507639.20	Tc00.1047053508831.30		Tc00.1047053510529.30		Tc00.1047053509455.20	Tc00.1047053510879.130							Tc00.1047053507863.10
Tc00.1047053510719.310				Tc00.1047053507669.160	Tc00.1047053509151.90		Tc00.1047053510535.10		Tc00.1047053509537.50	Tc00.1047053510879.170							Tc00.1047053507873.34
Tc00.1047053510737.40				Tc00.1047053507831.90	Tc00.1047053509233.230		Tc00.1047053510535.100		Tc00.1047053509595.44	Tc00.1047053510989.20							Tc00.1047053507959.323
Tc00.1047053510743.110				Tc00.1047053507873.50	Tc00.1047053509453.20		Tc00.1047053510535.50		Tc00.1047053509597.20	Tc00.1047053511045.50							Tc00.1047053507993.150
Tc00.1047053510747.110				Tc00.1047053507875.30	Tc00.1047053509543.30		Tc00.1047053510603.110		Tc00.1047053509625.20	Tc00.1047053511127.220							Tc00.1047053507993.310
Tc00.1047053510761.22				Tc00.1047053507925.20	Tc00.1047053509551.80		Tc00.1047053510609.40		Tc00.1047053509699.268	Tc00.1047053511173.420							Tc00.1047053508041.10
Tc00.1047053510761.76				Tc00.1047053507925.40	Tc00.1047053509599.40		Tc00.1047053510611.40		Tc00.1047053509767.59	Tc00.1047053511181.20							Tc00.1047053508209.150
Tc00.1047053510877.50				Tc00.1047053507927.20	Tc00.1047053509635.9		Tc00.1047053510759.120		Tc00.1047053509769.40	Tc00.1047053511211.210							Tc00.1047053508209.70
Tc00.1047053510877.80				Tc00.1047053507927.60	Tc00.1047053509699.240		Tc00.1047053510767.20		Tc00.1047053509809.10	Tc00.1047053511421.100							Tc00.1047053508277.340
Tc00.1047053511001.210				Tc00.1047053507929.20	Tc00.1047053509767.10		Tc00.1047053510879.20		Tc00.1047053509809.20	Tc00.1047053511557.50							Tc00.1047053508307.134
Tc00.1047053511037.40				Tc00.1047053507963.79	Tc00.1047053509767.215		Tc00.1047053510957.9		Tc00.1047053509885.60	Tc00.1047053511573.10							Tc00.1047053508323.190
Tc00.1047053511045.10				Tc00.1047053507993.300	Tc00.1047053509777.60		Tc00.1047053510963.90		Tc00.1047053509925.20	Tc00.1047053511585.280							Tc00.1047053508515.150
Tc00.1047053511067.10				Tc00.1047053508041.30	Tc00.1047053509801.10		Tc00.1047053511067.30		Tc00.1047053509959.90	Tc00.1047053511603.330							Tc00.1047053508515.50
Tc00.1047053511075.60				Tc00.1047053508041.60	Tc00.1047053509885.50		Tc00.1047053511075.20		Tc00.1047053510025.210	Tc00.1047053511603.60							Tc00.1047053508535.20
Tc00.1047053511109.80				Tc00.1047053508083.10	Tc00.1047053509967.80		Tc00.1047053511075.9		Tc00.1047053510025.90	Tc00.1047053511625.160							Tc00.1047053508647.80
Tc00.1047053511121.20				Tc00.1047053508135.10	Tc00.1047053510013.180		Tc00.1047053511109.130		Tc00.1047053510055.70	Tc00.1047053511735.50							Tc00.1047053508725.10
Tc00.1047053511179.120				Tc00.1047053508165.400	Tc00.1047053510027.20		Tc00.1047053511111.50		Tc00.1047053510089.39	Tc00.1047053511735.70							Tc00.1047053508777.180
Tc00.1047053511211.49				Tc00.1047053508169.50	Tc00.1047053510089.80		Tc00.1047053511127.160		Tc00.1047053510101.330	Tc00.1047053511867.180							Tc00.1047053508777.200
Tc00.1047053511337.10				Tc00.1047053508209.100	Tc00.1047053510091.130		Tc00.1047053511133.20		Tc00.1047053510101.430	Tc00.1047053511867.90							Tc00.1047053508787.30
Tc00.1047053511355.7				Tc00.1047053508209.120	Tc00.1047053510101.150		Tc00.1047053511133.30		Tc00.1047053510181.40	Tc00.1047053511875.70							Tc00.1047053508831.150
Tc00.1047053511467.70				Tc00.1047053508209.90	Tc00.1047053510107.15		Tc00.1047053511135.20		Tc00.1047053510241.100	Tc00.1047053511877.10							Tc00.1047053508837.130
Tc00.1047053511571.40				Tc00.1047053508241.130	Tc00.1047053510167.29		Tc00.1047053511145.50		Tc00.1047053510257.80								Tc00.1047053508839.89
Tc00.1047053511577.150				Tc00.1047053508277.150	Tc00.1047053510241.110		Tc00.1047053511181.100		Tc00.1047053510257.90								Tc00.1047053508943.20
Tc00.1047053511577.90				Tc00.1047053508277.180	Tc00.1047053510283.10		Tc00.1047053511201.40		Tc00.1047053510283.130								Tc00.1047053508949.10
Tc00.1047053511585.30				Tc00.1047053508277.290	Tc00.1047053510283.20		Tc00.1047053511217.120		Tc00.1047053510283.140								Tc00.1047053508951.50
Tc00.1047053511685.60				Tc00.1047053508277.310	Tc00.1047053510291.14		Tc00.1047053511305.10		Tc00.1047053510429.24								Tc00.1047053508955.10
Tc00.1047053511731.10				Tc00.1047053508277.40	Tc00.1047053510295.50		Tc00.1047053511311.80		Tc00.1047053510525.100								Tc00.1047053508989.60
Tc00.1047053511731.35				Tc00.1047053508307.80	Tc00.1047053510407.100		Tc00.1047053511411.16		Tc00.1047053510525.110								Tc00.1047053508995.40
Tc00.1047053511731.40				Tc00.1047053508321.40	Tc00.1047053510431.130		Tc00.1047053511417.70		Tc00.1047053510525.80								Tc00.1047053509007.60
Tc00.1047053511751.50				Tc00.1047053508321.50	Tc00.1047053510431.260		Tc00.1047053511429.30		Tc00.1047053510533.190								Tc00.1047053509011.90
Tc00.1047053511753.30				Tc00.1047053508323.9	Tc00.1047053510517.60		Tc00.1047053511469.20		Tc00.1047053510535.64								Tc00.1047053509153.80
Tc00.1047053511871.100				Tc00.1047053508373.10	Tc00.1047053510517.80		Tc00.1047053511469.70		Tc00.1047053510609.50								Tc00.1047053509199.40
				Tc00.1047053508385.50	Tc00.1047053510533.210		Tc00.1047053511555.80		Tc00.1047053510609.70								Tc00.1047053509233.200
				Tc00.1047053508387.80	Tc00.1047053510557.10		Tc00.1047053511621.40		Tc00.1047053510741.170								Tc00.1047053509247.20
				Tc00.1047053508469.4	Tc00.1047053510609.110		Tc00.1047053511729.60		Tc00.1047053510743.70								Tc00.1047053509297.10
				Tc00.1047053508555.50	Tc00.1047053510747.26		Tc00.1047053511739.30		Tc00.1047053510879.160								Tc00.1047053509393.50
				Tc00.1047053508555.60	Tc00.1047053510761.60		Tc00.1047053511751.160		Tc00.1047053510989.30								Tc00.1047053509455.60
				Tc00.1047053508647.40	Tc00.1047053510761.70		Tc00.1047053511753.40		Tc00.1047053511051.10								Tc00.1047053509499.10
				Tc00.1047053508719.30	Tc00.1047053510763.109		Tc00.1047053511753.9		Tc00.1047053511055.20								Tc00.1047053509499.4
				Tc00.1047053508951.70	Tc00.1047053510877.100		Tc00.1047053511869.9		Tc00.1047053511127.340								Tc00.1047053509551.60
				Tc00.1047053508993.10	Tc00.1047053510971.60		Tc00.1047053511911.94		Tc00.1047053511143.30								Tc00.1047053509589.50
				Tc00.1047053508995.69	Tc00.1047053511001.100				Tc00.1047053511179.150								Tc00.1047053509591.30
				Tc00.1047053509007.99	Tc00.1047053511071.70				Tc00.1047053511211.40								Tc00.1047053509633.50
				Tc00.1047053509013.19	Tc00.1047053511127.230				Tc00.1047053511303.150								Tc00.1047053509633.60
				Tc00.1047053509099.10	Tc00.1047053511191.19				Tc00.1047053511357.9								Tc00.1047053509803.30
				Tc00.1047053509141.40	Tc00.1047053511211.104				Tc00.1047053511395.70								Tc00.1047053509805.40
				Tc00.1047053509151.130	Tc00.1047053511213.70				Tc00.1047053511419.30								Tc00.1047053509819.40
				Tc00.1047053509167.20	Tc00.1047053511395.90				Tc00.1047053511419.70								Tc00.1047053509825.40
				Tc00.1047053509171.47	Tc00.1047053511409.10				Tc00.1047053511445.70								Tc00.1047053509837.40
				Tc00.1047053509443.20	Tc00.1047053511553.60				Tc00.1047053511573.30								Tc00.1047053509895.50
				Tc00.1047053509443.48	Tc00.1047053511557.40				Tc00.1047053511575.60								Tc00.1047053509965.240
				Tc00.1047053509445.10	Tc00.1047053511577.140				Tc00.1047053511577.60								Tc00.1047053509967.40
				Tc00.1047053509453.30	Tc00.1047053511603.130				Tc00.1047053511599.30								Tc00.1047053509979.40
				Tc00.1047053509543.50	Tc00.1047053511603.480				Tc00.1047053511599.80								Tc00.1047053510061.40
				Tc00.1047053509757.49	Tc00.1047053511625.10				Tc00.1047053511613.50								Tc00.1047053510073.50
				Tc00.1047053509767.230	Tc00.1047053511729.20				Tc00.1047053511733.100								Tc00.1047053510073.80
				Tc00.1047053509767.90	Tc00.1047053511731.70				Tc00.1047053511753.60								Tc00.1047053510077.30
				Tc00.1047053509769.130	Tc00.1047053511733.120				Tc00.1047053511871.90								Tc00.1047053510101.230
				Tc00.1047053509775.49					Tc00.1047053511911.130								Tc00.1047053510105.40
				Tc00.1047053509777.70					Tc00.1047053511911.90								Tc00.1047053510157.20
				Tc00.1047053509823.4													Tc00.1047053510171.10
				Tc00.1047053509831.36													Tc00.1047053510181.130
				Tc00.1047053509891.40													Tc00.1047053510279.100
				Tc00.1047053509895.40													Tc00.1047053510351.60
				Tc00.1047053509979.90													Tc00.1047053510371.40
				Tc00.1047053509979.95													Tc00.1047053510373.30
				Tc00.1047053510089.110													Tc00.1047053510377.340
				Tc00.1047053510091.80													Tc00.1047053510515.100
				Tc00.1047053510101.170													Tc00.1047053510533.80
				Tc00.1047053510105.240													Tc00.1047053510599.30
				Tc00.1047053510105.80													Tc00.1047053510621.20
				Tc00.1047053510173.90													Tc00.1047053510747.60
				Tc00.1047053510181.50													Tc00.1047053510757.20
				Tc00.1047053510243.30													Tc00.1047053510769.130
				Tc00.1047053510283.40													Tc00.1047053510877.140
				Tc00.1047053510285.130													Tc00.1047053510989.10
				Tc00.1047053510353.10													Tc00.1047053511001.220
				Tc00.1047053510431.150													Tc00.1047053511043.20
				Tc00.1047053510511.9													Tc00.1047053511051.30
				Tc00.1047053510517.100													Tc00.1047053511071.150
				Tc00.1047053510531.70													Tc00.1047053511071.160
				Tc00.1047053510533.120													Tc00.1047053511071.40
				Tc00.1047053510595.4													Tc00.1047053511071.80
				Tc00.1047053510605.10													Tc00.1047053511127.190
				Tc00.1047053510617.10													Tc00.1047053511145.24
				Tc00.1047053510741.180													Tc00.1047053511211.20
				Tc00.1047053510755.40													Tc00.1047053511215.10
				Tc00.1047053510777.20													Tc00.1047053511215.100
				Tc00.1047053510877.190													Tc00.1047053511253.10
				Tc00.1047053510953.40													Tc00.1047053511393.79
				Tc00.1047053510999.39													Tc00.1047053511421.24
				Tc00.1047053511001.40													Tc00.1047053511445.160
				Tc00.1047053511039.6													Tc00.1047053511445.30
				Tc00.1047053511051.70													Tc00.1047053511469.10
				Tc00.1047053511109.10													Tc00.1047053511567.20
				Tc00.1047053511127.260													Tc00.1047053511583.20
				Tc00.1047053511179.100													Tc00.1047053511585.130
				Tc00.1047053511189.80													Tc00.1047053511627.110
				Tc00.1047053511211.120													Tc00.1047053511733.110
				Tc00.1047053511211.130													Tc00.1047053511737.10
				Tc00.1047053511211.70													Tc00.1047053511747.30
				Tc00.1047053511217.70													Tc00.1047053511751.30
				Tc00.1047053511303.110													Tc00.1047053511785.10
				Tc00.1047053511303.120													Tc00.1047053511791.10
				Tc00.1047053511303.60													Tc00.1047053511801.20
				Tc00.1047053511333.4													Tc00.1047053511803.20
				Tc00.1047053511365.80													Tc00.1047053511875.20
				Tc00.1047053511369.20
				Tc00.1047053511393.30
				Tc00.1047053511419.50
				Tc00.1047053511421.200
				Tc00.1047053511441.20
				Tc00.1047053511445.10
				Tc00.1047053511555.40
				Tc00.1047053511585.20
				Tc00.1047053511585.80
				Tc00.1047053511621.90
				Tc00.1047053511729.40
				Tc00.1047053511745.10
				Tc00.1047053511751.120
				Tc00.1047053511801.50
				Tc00.1047053511801.60
