# Supplementary material for: Genome-wide analysis of 3′-untranslated regions supports the existence of post-transcriptional regulons controlling gene expression in trypanosomes
Source: PeerJ. 2013 Jul 30;1:e118. doi: 10.7717/peerj.118 (PMC3728762; doi:10.7717/peerj.118)
Supplement: File S6 — GeneID list of 33 gene clusters affected by hyperosmotic stress. [file peerj-01-118-s010.xls]

## Sheet: AddFile6_Stress33
1	2	3	4	5	6	7	8	9	10	11	12	13	14	15	16	17	18	19	20	21	22	23	24	25	26	27	28	29	30	31	32	33
Tc00.1047053510571.30	Tc00.1047053509617.20	Tc00.1047053506517.149	Tc00.1047053508387.20	Tc00.1047053506247.210	Tc00.1047053511903.40	Tc00.1047053509733.100	Tc00.1047053510609.40	Tc00.1047053508823.10	Tc00.1047053508643.20	Tc00.1047053507007.99	Tc00.1047053504097.10	Tc00.1047053510187.420	Tc00.1047053510743.10	Tc00.1047053511025.110	Tc00.1047053507641.280	Tc00.1047053509589.20	Tc00.1047053510099.120	Tc00.1047053506999.90	Tc00.1047053506559.410	Tc00.1047053506263.10	Tc00.1047053507069.60	Tc00.1047053508479.270	Tc00.1047053506025.4	Tc00.1047053511593.70	Tc00.1047053506297.220	Tc00.1047053508999.190	Tc00.1047053506943.50	Tc00.1047053506789.280	Tc00.1047053506945.240	Tc00.1047053509065.70	Tc00.1047053506925.14	Tc00.1047053510859.10
Tc00.1047053510423.40	Tc00.1047053508641.40	Tc00.1047053506211.160	Tc00.1047053506661.20	Tc00.1047053511071.50	Tc00.1047053506857.20	Tc00.1047053506529.430	Tc00.1047053510733.50	Tc00.1047053510593.49	Tc00.1047053508479.340	Tc00.1047053509937.20	Tc00.1047053509583.19	Tc00.1047053511807.220	Tc00.1047053511727.190	Tc00.1047053509141.40	Tc00.1047053506537.50	Tc00.1047053509053.30	Tc00.1047053509013.10	Tc00.1047053510487.30	Tc00.1047053509197.39	Tc00.1047053507253.10	Tc00.1047053511907.260	Tc00.1047053506773.50	Tc00.1047053507881.30	Tc00.1047053508325.60	Tc00.1047053511051.50	Tc00.1047053509997.10	Tc00.1047053511807.180	Tc00.1047053510945.70	Tc00.1047053510797.10	Tc00.1047053507105.50	Tc00.1047053507891.47	Tc00.1047053511867.140
Tc00.1047053506825.200	Tc00.1047053506297.260	Tc00.1047053506585.40	Tc00.1047053509233.180	Tc00.1047053510155.170	Tc00.1047053510821.60	Tc00.1047053511809.10	Tc00.1047053506163.50	Tc00.1047053508699.120	Tc00.1047053510317.14	Tc00.1047053411235.9	Tc00.1047053511817.40	Tc00.1047053507089.270	Tc00.1047053508321.40	Tc00.1047053503973.320	Tc00.1047053506367.30	Tc00.1047053507501.10	Tc00.1047053506183.40	Tc00.1047053510187.50	Tc00.1047053506989.30	Tc00.1047053511765.40	Tc00.1047053511807.200	Tc00.1047053507001.110	Tc00.1047053510535.64	Tc00.1047053511153.120	Tc00.1047053503607.4	Tc00.1047053511605.30	Tc00.1047053510819.4	Tc00.1047053509259.180	Tc00.1047053506773.90	Tc00.1047053506303.80	Tc00.1047053504431.64	Tc00.1047053511607.30
Tc00.1047053510859.17	Tc00.1047053508817.130	Tc00.1047053510529.30	Tc00.1047053509205.120	Tc00.1047053507143.80	Tc00.1047053511229.50	Tc00.1047053503419.50	Tc00.1047053508181.10	Tc00.1047053509695.90	Tc00.1047053504003.60	Tc00.1047053509581.20	Tc00.1047053510181.20	Tc00.1047053506537.10	Tc00.1047053511425.40	Tc00.1047053510911.50	Tc00.1047053511261.4	Tc00.1047053510661.80	Tc00.1047053511211.170	Tc00.1047053511903.120	Tc00.1047053511471.90	Tc00.1047053510933.30	Tc00.1047053505163.80	Tc00.1047053511807.280	Tc00.1047053511075.9	Tc00.1047053509917.19	Tc00.1047053429257.20	Tc00.1047053506563.40	Tc00.1047053510877.180	Tc00.1047053508741.170	Tc00.1047053511869.9	Tc00.1047053509215.40	Tc00.1047053507029.30	Tc00.1047053506255.10
Tc00.1047053510963.90	Tc00.1047053511149.100	Tc00.1047053511421.50	Tc00.1047053511529.210	Tc00.1047053509725.60	Tc00.1047053509239.10	Tc00.1047053509303.20	Tc00.1047053511603.390	Tc00.1047053509199.24	Tc00.1047053509961.70	Tc00.1047053506297.190	Tc00.1047053507925.40	Tc00.1047053509579.34	Tc00.1047053510781.10	Tc00.1047053506295.70	Tc00.1047053424771.10	Tc00.1047053504163.50	Tc00.1047053505983.20	Tc00.1047053507081.130	Tc00.1047053511727.160	Tc00.1047053505919.70	Tc00.1047053509485.20	Tc00.1047053511809.60	Tc00.1047053506247.220	Tc00.1047053508265.10	Tc00.1047053468041.30	Tc00.1047053510669.20	Tc00.1047053503527.10	Tc00.1047053511149.10	Tc00.1047053509643.130	Tc00.1047053510533.10	Tc00.1047053511755.19	Tc00.1047053504153.360
Tc00.1047053508547.160	Tc00.1047053510089.210	Tc00.1047053511285.40	Tc00.1047053504257.60	Tc00.1047053505985.9	Tc00.1047053508177.70	Tc00.1047053510609.60	Tc00.1047053509793.10	Tc00.1047053511385.30	Tc00.1047053511665.60	Tc00.1047053508823.20	Tc00.1047053511807.250	Tc00.1047053504239.100	Tc00.1047053509265.10	Tc00.1047053508179.10	Tc00.1047053504285.10	Tc00.1047053508707.310	Tc00.1047053511573.40	Tc00.1047053509303.10	Tc00.1047053511807.256	Tc00.1047053427091.10	Tc00.1047053503539.30	Tc00.1047053510303.220	Tc00.1047053510605.10	Tc00.1047053506943.160	Tc00.1047053506639.50	Tc00.1047053511553.130	Tc00.1047053510889.120	Tc00.1047053508541.10	Tc00.1047053511311.80	Tc00.1047053508775.20	Tc00.1047053506829.90	Tc00.1047053508061.60
Tc00.1047053508441.10	Tc00.1047053509601.59	Tc00.1047053508879.120	Tc00.1047053511803.40	Tc00.1047053509683.80	Tc00.1047053509157.220	Tc00.1047053511885.10	Tc00.1047053418221.30	Tc00.1047053509247.60	Tc00.1047053510791.60	Tc00.1047053506713.70	Tc00.1047053508831.150	Tc00.1047053510769.190	Tc00.1047053509543.50	Tc00.1047053507257.180	Tc00.1047053506763.80	Tc00.1047053510155.180	Tc00.1047053507953.20	Tc00.1047053509635.9	Tc00.1047053508347.159	Tc00.1047053508285.30	Tc00.1047053510165.110	Tc00.1047053479379.9	Tc00.1047053511807.230	Tc00.1047053505999.10	Tc00.1047053511153.70	Tc00.1047053509583.10	Tc00.1047053511131.89	Tc00.1047053507881.20	Tc00.1047053503735.40	Tc00.1047053508573.90	Tc00.1047053509267.70	Tc00.1047053508173.20
Tc00.1047053510873.10	Tc00.1047053509391.20	Tc00.1047053507241.39	Tc00.1047053506767.360	Tc00.1047053509223.20	Tc00.1047053507427.30	Tc00.1047053511773.110	Tc00.1047053507649.80	Tc00.1047053508461.580	Tc00.1047053507519.260	Tc00.1047053510697.120	Tc00.1047053511725.170	Tc00.1047053511607.100	Tc00.1047053507949.4	Tc00.1047053507503.20	Tc00.1047053511733.10	Tc00.1047053506349.10	Tc00.1047053508815.90	Tc00.1047053507091.150	Tc00.1047053507559.80	Tc00.1047053508523.10	Tc00.1047053508013.70	Tc00.1047053510089.110	Tc00.1047053509003.10	Tc00.1047053511531.50	Tc00.1047053509683.117	Tc00.1047053506999.140	Tc00.1047053509081.10	Tc00.1047053511781.20	Tc00.1047053508671.20	Tc00.1047053508461.80	Tc00.1047053511215.119	Tc00.1047053511921.130
Tc00.1047053507677.160	Tc00.1047053506227.40	Tc00.1047053509753.220	Tc00.1047053511259.80	Tc00.1047053511647.4	Tc00.1047053504787.60	Tc00.1047053507993.340	Tc00.1047053506391.20	Tc00.1047053509785.40	Tc00.1047053506055.30	Tc00.1047053510773.20	Tc00.1047053507923.10	Tc00.1047053509485.70	Tc00.1047053507039.10	Tc00.1047053506341.30	Tc00.1047053509521.84	Tc00.1047053511559.50	Tc00.1047053509067.70	Tc00.1047053508873.370	Tc00.1047053509013.19	Tc00.1047053505647.40	Tc00.1047053511589.200	Tc00.1047053511367.129	Tc00.1047053510783.30	Tc00.1047053509637.36	Tc00.1047053504137.50	Tc00.1047053511017.50	Tc00.1047053504107.10	Tc00.1047053419417.4	Tc00.1047053503571.19	Tc00.1047053508365.130	Tc00.1047053510099.100	Tc00.1047053506683.140
Tc00.1047053503617.40	Tc00.1047053509233.50	Tc00.1047053511529.68	Tc00.1047053506877.10	Tc00.1047053508137.30	Tc00.1047053503419.30	Tc00.1047053510687.60	Tc00.1047053504089.70	Tc00.1047053506357.50	Tc00.1047053509397.9	Tc00.1047053508231.40	Tc00.1047053509627.40	Tc00.1047053507875.20	Tc00.1047053511209.69	Tc00.1047053507617.9	Tc00.1047053511815.170	Tc00.1047053506195.110	Tc00.1047053509753.300	Tc00.1047053511875.80	Tc00.1047053511391.220	Tc00.1047053511077.160	Tc00.1047053505051.20	Tc00.1047053511127.110	Tc00.1047053506213.50	Tc00.1047053506775.80	Tc00.1047053508461.560	Tc00.1047053511773.90	Tc00.1047053506757.100	Tc00.1047053506627.130	Tc00.1047053408485.20	Tc00.1047053507159.90	Tc00.1047053506945.320	Tc00.1047053510307.180
Tc00.1047053507211.20	Tc00.1047053506207.50	Tc00.1047053509691.10	Tc00.1047053504045.60	Tc00.1047053510865.10	Tc00.1047053511807.36	Tc00.1047053511889.20	Tc00.1047053506989.190	Tc00.1047053511041.40	Tc00.1047053503603.10	Tc00.1047053503441.19	Tc00.1047053509139.10	Tc00.1047053508245.50	Tc00.1047053509649.40	Tc00.1047053511149.130	Tc00.1047053508629.26	Tc00.1047053511771.156	Tc00.1047053510155.270	Tc00.1047053511631.9	Tc00.1047053507801.110	Tc00.1047053509331.210	Tc00.1047053510175.200	Tc00.1047053507881.10	Tc00.1047053509429.30	Tc00.1047053506605.120	Tc00.1047053504099.50	Tc00.1047053511055.10	Tc00.1047053506951.10	Tc00.1047053507237.350	Tc00.1047053506989.300	Tc00.1047053504009.70	Tc00.1047053511391.180	Tc00.1047053506563.10
Tc00.1047053508799.240	Tc00.1047053506899.40	Tc00.1047053508177.90	Tc00.1047053506943.4	Tc00.1047053506603.50	Tc00.1047053503827.30	Tc00.1047053511051.10	Tc00.1047053503605.10	Tc00.1047053507255.30	Tc00.1047053509027.70	Tc00.1047053509085.40	Tc00.1047053507897.20	Tc00.1047053507167.70	Tc00.1047053508971.40	Tc00.1047053509871.10	Tc00.1047053504423.30	Tc00.1047053506667.70	Tc00.1047053509525.60	Tc00.1047053509445.39	Tc00.1047053509365.20	Tc00.1047053511585.269	Tc00.1047053508555.60	Tc00.1047053506579.10	Tc00.1047053507799.10	Tc00.1047053508223.30	Tc00.1047053456097.10	Tc00.1047053511033.29	Tc00.1047053507083.109	Tc00.1047053511025.80	Tc00.1047053507529.50	Tc00.1047053511587.60	Tc00.1047053511277.390	Tc00.1047053506401.380
Tc00.1047053510323.20	Tc00.1047053504427.140	Tc00.1047053509525.250	Tc00.1047053506537.299	Tc00.1047053507479.29	Tc00.1047053503617.20	Tc00.1047053510935.10	Tc00.1047053510955.40	Tc00.1047053447255.10	Tc00.1047053509643.20	Tc00.1047053511921.29	Tc00.1047053511151.90	Tc00.1047053508881.70	Tc00.1047053508877.30	Tc00.1047053511815.40	Tc00.1047053510533.210	Tc00.1047053511249.110	Tc00.1047053511149.170	Tc00.1047053506173.120	Tc00.1047053507479.20	Tc00.1047053510903.80	Tc00.1047053507919.10	Tc00.1047053511527.70	Tc00.1047053508461.140	Tc00.1047053506933.60	Tc00.1047053505609.40	Tc00.1047053508143.30	Tc00.1047053510545.40	Tc00.1047053510095.10	Tc00.1047053507611.30	Tc00.1047053509719.53	Tc00.1047053508221.414	Tc00.1047053511641.10
Tc00.1047053510679.40	Tc00.1047053511745.10	Tc00.1047053507937.40	Tc00.1047053503845.30	Tc00.1047053503973.170	Tc00.1047053505373.30	Tc00.1047053506825.100	Tc00.1047053511485.20	Tc00.1047053506661.30	Tc00.1047053507659.20	Tc00.1047053506843.20	Tc00.1047053506419.60	Tc00.1047053503449.10	Tc00.1047053510085.4	Tc00.1047053510101.330	Tc00.1047053511589.130	Tc00.1047053508605.10	Tc00.1047053504221.9	Tc00.1047053509445.10	Tc00.1047053506389.20	Tc00.1047053511375.30	Tc00.1047053509525.180	Tc00.1047053508483.40	Tc00.1047053506621.30	Tc00.1047053509105.50	Tc00.1047053510101.430	Tc00.1047053511003.160	Tc00.1047053507979.40	Tc00.1047053509295.110	Tc00.1047053511127.330	Tc00.1047053510507.20	Tc00.1047053511727.280	Tc00.1047053509847.10
Tc00.1047053506491.20	Tc00.1047053510143.24	Tc00.1047053506327.90	Tc00.1047053437545.10	Tc00.1047053510599.70	Tc00.1047053511825.80	Tc00.1047053507245.10	Tc00.1047053510351.100	Tc00.1047053504153.129	Tc00.1047053507875.70	Tc00.1047053506671.20	Tc00.1047053511391.160	Tc00.1047053507167.20	Tc00.1047053508781.110	Tc00.1047053506649.100	Tc00.1047053511817.20	Tc00.1047053509899.70	Tc00.1047053504157.10	Tc00.1047053511873.30	Tc00.1047053508265.100	Tc00.1047053510025.170	Tc00.1047053511621.50	Tc00.1047053442801.10	Tc00.1047053508041.40	Tc00.1047053506349.47	Tc00.1047053509077.20	Tc00.1047053510979.80	Tc00.1047053508175.220	Tc00.1047053506741.30	Tc00.1047053507693.10	Tc00.1047053511213.50	Tc00.1047053507603.260	Tc00.1047053511153.60
Tc00.1047053511065.10	Tc00.1047053504119.10	Tc00.1047053509001.30	Tc00.1047053506455.10	Tc00.1047053506813.10	Tc00.1047053509427.50	Tc00.1047053511809.120	Tc00.1047053511865.54	Tc00.1047053508283.60	Tc00.1047053506529.250	Tc00.1047053509353.60	Tc00.1047053511553.60	Tc00.1047053508359.50	Tc00.1047053508221.910	Tc00.1047053507237.89	Tc00.1047053508837.120	Tc00.1047053509699.150	Tc00.1047053506173.80	Tc00.1047053508317.120	Tc00.1047053510463.100	Tc00.1047053511827.100	Tc00.1047053509559.20	Tc00.1047053510785.20	Tc00.1047053453445.20	Tc00.1047053421231.10	Tc00.1047053509265.110	Tc00.1047053506845.60	Tc00.1047053503477.10	Tc00.1047053511585.260	Tc00.1047053509429.320	Tc00.1047053504099.40	Tc00.1047053508285.10	Tc00.1047053508355.330
Tc00.1047053509937.200	Tc00.1047053511613.189	Tc00.1047053508479.490	Tc00.1047053506563.110	Tc00.1047053506967.110	Tc00.1047053508221.610	Tc00.1047053506025.60	Tc00.1047053413293.20	Tc00.1047053511127.220	Tc00.1047053510483.300	Tc00.1047053503899.119	Tc00.1047053511523.20	Tc00.1047053508303.4	Tc00.1047053506529.370	Tc00.1047053506959.30	Tc00.1047053507817.18	Tc00.1047053510849.20	Tc00.1047053510479.20	Tc00.1047053507907.10	Tc00.1047053510201.40	Tc00.1047053508677.150	Tc00.1047053506529.508	Tc00.1047053511329.10	Tc00.1047053504209.10	Tc00.1047053509755.20	Tc00.1047053478463.10	Tc00.1047053508799.160	Tc00.1047053506851.30	Tc00.1047053462543.9	Tc00.1047053504427.250	Tc00.1047053505937.80	Tc00.1047053506325.10	Tc00.1047053510657.210
Tc00.1047053503741.40	Tc00.1047053507053.40	Tc00.1047053511283.160	Tc00.1047053506589.50	Tc00.1047053510377.500	Tc00.1047053508225.20	Tc00.1047053506025.50	Tc00.1047053506765.10	Tc00.1047053510889.50	Tc00.1047053504055.130	Tc00.1047053511587.30	Tc00.1047053511807.253	Tc00.1047053511391.120	Tc00.1047053511149.70	Tc00.1047053507101.10	Tc00.1047053507827.10	Tc00.1047053510877.30	Tc00.1047053507031.90	Tc00.1047053503611.40	Tc00.1047053508293.160	Tc00.1047053510061.20	Tc00.1047053504081.500	Tc00.1047053510187.70	Tc00.1047053507651.10	Tc00.1047053509007.50	Tc00.1047053511887.30	Tc00.1047053509525.120	Tc00.1047053508761.20	Tc00.1047053503739.20	Tc00.1047053510629.200	Tc00.1047053509525.320	Tc00.1047053511523.14	Tc00.1047053508039.10
Tc00.1047053508369.20	Tc00.1047053509695.220	Tc00.1047053508567.100	Tc00.1047053503969.20	Tc00.1047053509887.10	Tc00.1047053509177.59	Tc00.1047053506703.30	Tc00.1047053508273.120	Tc00.1047053503537.9	Tc00.1047053508541.30	Tc00.1047053511665.30	Tc00.1047053509233.60	Tc00.1047053504069.20	Tc00.1047053506401.290	Tc00.1047053506755.260	Tc00.1047053510625.120	Tc00.1047053507747.94	Tc00.1047053507611.170	Tc00.1047053511727.40	Tc00.1047053503827.50	At1g02000	Tc00.1047053508415.50	Tc00.1047053511099.230	Tc00.1047053455721.9	Tc00.1047053507641.64	Tc00.1047053510879.120	Tc00.1047053511555.80	Tc00.1047053473633.9	Tc00.1047053510361.220	Tc00.1047053510533.100	Tc00.1047053510817.60	Tc00.1047053506173.91	Tc00.1047053510199.20
Tc00.1047053504351.30	Tc00.1047053505051.10	Tc00.1047053507485.40	Tc00.1047053509011.40	Tc00.1047053511261.120	Tc00.1047053508173.160	Tc00.1047053508461.510	Tc00.1047053510689.14	Tc00.1047053509607.70	Tc00.1047053510673.10	Tc00.1047053509997.30	Tc00.1047053509233.80	Tc00.1047053509003.30	Tc00.1047053418221.20	Tc00.1047053504099.70	Tc00.1047053506331.30	Tc00.1047053510823.70	Tc00.1047053509633.60	Tc00.1047053509019.10	Tc00.1047053507761.10	Tc00.1047053506779.150	Tc00.1047053506349.83	Tc00.1047053506329.35	Tc00.1047053511367.210	Tc00.1047053507709.90	Tc00.1047053511603.480	Tc00.1047053507039.30	Tc00.1047053507669.139	Tc00.1047053508541.100	Tc00.1047053507521.130	Tc00.1047053506459.60	Tc00.1047053511671.60	Tc00.1047053510861.40
Tc00.1047053509067.60	Tc00.1047053508771.60	Tc00.1047053509163.60	Tc00.1047053509167.110	Tc00.1047053510055.10	Tc00.1047053509335.10	Tc00.1047053510433.10	Tc00.1047053508595.50	Tc00.1047053507815.20	Tc00.1047053510541.9	Tc00.1047053509437.140	Tc00.1047053511817.70	Tc00.1047053508719.70	Tc00.1047053511421.10	Tc00.1047053506129.80	Tc00.1047053507163.50	Tc00.1047053510717.20	Tc00.1047053510217.70	Tc00.1047053506963.10	Tc00.1047053511189.30	Tc00.1047053510113.20	Tc00.1047053510257.80	Tc00.1047053510857.10	Tc00.1047053507093.300	Tc00.1047053506775.180		Tc00.1047053511245.180	Tc00.1047053510357.30	Tc00.1047053509647.130	Tc00.1047053509937.210	Tc00.1047053508899.54	Tc00.1047053505365.50	Tc00.1047053511079.10
Tc00.1047053511807.210	Tc00.1047053508645.40	Tc00.1047053511725.280	Tc00.1047053508413.50	Tc00.1047053510421.310	Tc00.1047053507671.30	Tc00.1047053511181.140	Tc00.1047053511011.10	Tc00.1047053507895.10	Tc00.1047053507519.110	Tc00.1047053507957.50	Tc00.1047053507923.20	Tc00.1047053510363.130	Tc00.1047053506173.150	Tc00.1047053509287.150	Tc00.1047053509685.20	Tc00.1047053511023.10	Tc00.1047053511599.30	Tc00.1047053506829.39	Tc00.1047053507871.9	Tc00.1047053504181.20	Tc00.1047053508325.270	Tc00.1047053507511.60	Tc00.1047053503505.10	Tc00.1047053506221.110		Tc00.1047053509231.10	Tc00.1047053508153.270	Tc00.1047053483581.9	Tc00.1047053453445.10	Tc00.1047053504033.80	Tc00.1047053507819.40	Tc00.1047053504625.70
Tc00.1047053507357.35	Tc00.1047053511617.9	Tc00.1047053509837.10	Tc00.1047053510515.20	Tc00.1047053510115.10	Tc00.1047053506925.310	Tc00.1047053482971.9	Tc00.1047053510581.20	Tc00.1047053503445.9	Tc00.1047053511071.40	Tc00.1047053505201.20	Tc00.1047053510125.10	Tc00.1047053504071.110	Tc00.1047053506769.50	Tc00.1047053507859.70	Tc00.1047053510013.180	Tc00.1047053511117.30	Tc00.1047053511781.10	Tc00.1047053436535.19	Tc00.1047053506471.90	Tc00.1047053508741.100	Tc00.1047053504153.280	Tc00.1047053507907.50	Tc00.1047053509289.10	Tc00.1047053503395.50		Tc00.1047053511557.50	Tc00.1047053506269.59	Tc00.1047053507673.20	Tc00.1047053503975.100	Tc00.1047053508365.10	Tc00.1047053506909.60	Tc00.1047053507653.50
Tc00.1047053511277.320	Tc00.1047053508425.10	Tc00.1047053510535.10	Tc00.1047053504049.40	Tc00.1047053504407.10	Tc00.1047053507787.170	Tc00.1047053508431.10	Tc00.1047053507975.10	Tc00.1047053509217.170	Tc00.1047053511311.20	Tc00.1047053504425.60	Tc00.1047053506563.210		Tc00.1047053510649.24	Tc00.1047053506515.29	Tc00.1047053509225.30	Tc00.1047053511197.40	Tc00.1047053506227.200	Tc00.1047053508225.4	Tc00.1047053509889.9	Tc00.1047053508503.20	Tc00.1047053508323.100	Tc00.1047053510741.180	Tc00.1047053510631.20	Tc00.1047053507047.20		Tc00.1047053508693.50	Tc00.1047053506825.10	Tc00.1047053505201.50	Tc00.1047053510579.30	Tc00.1047053509657.40	Tc00.1047053503959.60	Tc00.1047053507611.10
Tc00.1047053504949.30	Tc00.1047053510403.50	Tc00.1047053509029.20	Tc00.1047053509735.120	Tc00.1047053506799.150	Tc00.1047053503819.30	Tc00.1047053508413.44	Tc00.1047053508851.189	Tc00.1047053506445.110	Tc00.1047053507489.9	Tc00.1047053510307.250	Tc00.1047053508071.40		Tc00.1047053511779.50	Tc00.1047053506433.10	Tc00.1047053508209.100	Tc00.1047053511283.100		Tc00.1047053506977.110	Tc00.1047053504241.80	Tc00.1047053510183.10	Tc00.1047053509247.50	Tc00.1047053511401.24	Tc00.1047053507393.9	Tc00.1047053509645.10		Tc00.1047053509203.40	Tc00.1047053511183.610	Tc00.1047053443035.10	Tc00.1047053506529.550	Tc00.1047053506489.20	Tc00.1047053503999.100	Tc00.1047053511099.70
Tc00.1047053508077.9	Tc00.1047053506341.40	Tc00.1047053506489.10	Tc00.1047053505647.30	Tc00.1047053511317.50	Tc00.1047053508451.30	Tc00.1047053507277.10	Tc00.1047053507777.30	Tc00.1047053510037.20	Tc00.1047053503801.30	Tc00.1047053510535.100	Tc00.1047053510847.40		Tc00.1047053511837.129	Tc00.1047053511181.50	Tc00.1047053511875.110	Tc00.1047053506919.20		Tc00.1047053507009.60	Tc00.1047053508113.20		Tc00.1047053506623.40	Tc00.1047053506685.40	Tc00.1047053506503.150	Tc00.1047053510165.90		Tc00.1047053508355.260	Tc00.1047053511259.210	Tc00.1047053418113.9	Tc00.1047053507237.110	Tc00.1047053508125.110	Tc00.1047053507083.10	Tc00.1047053507811.60
Tc00.1047053508163.150	Tc00.1047053503459.20	Tc00.1047053509869.10	Tc00.1047053506931.4		Tc00.1047053503715.30	Tc00.1047053508277.120	Tc00.1047053506543.30	Tc00.1047053504313.10	Tc00.1047053507869.20	Tc00.1047053511245.240	Tc00.1047053508461.550		Tc00.1047053506267.48	Tc00.1047053506213.60	Tc00.1047053507587.24	Tc00.1047053508823.70		Tc00.1047053506939.120	Tc00.1047053507681.160		Tc00.1047053510685.10	Tc00.1047053508325.180	Tc00.1047053509251.30	Tc00.1047053506297.270		Tc00.1047053511661.80	Tc00.1047053511517.130	Tc00.1047053511529.230	Tc00.1047053510609.130	Tc00.1047053506923.10	Tc00.1047053511367.290	Tc00.1047053415273.9
Tc00.1047053511851.20	Tc00.1047053508421.30	Tc00.1047053510095.70	Tc00.1047053510095.40		Tc00.1047053506529.380	Tc00.1047053508153.290	Tc00.1047053508419.20	Tc00.1047053509965.394	Tc00.1047053510477.30	Tc00.1047053509249.20	Tc00.1047053509649.50		Tc00.1047053507625.60	Tc00.1047053508163.300	Tc00.1047053511405.40	Tc00.1047053508165.330		Tc00.1047053509353.30	Tc00.1047053511807.130		Tc00.1047053510339.80	Tc00.1047053509497.20	Tc00.1047053508247.110	Tc00.1047053506925.104		Tc00.1047053506649.80	Tc00.1047053507949.250	Tc00.1047053508197.10	Tc00.1047053509185.10	Tc00.1047053511291.80	Tc00.1047053507625.10	Tc00.1047053510089.20
Tc00.1047053506195.290	Tc00.1047053506233.20	Tc00.1047053506909.20	Tc00.1047053511417.90		Tc00.1047053510283.20	Tc00.1047053511807.160	Tc00.1047053510307.320	Tc00.1047053506925.120	Tc00.1047053507903.19	Tc00.1047053509335.20	Tc00.1047053510821.50		Tc00.1047053507293.20	Tc00.1047053510275.330	Tc00.1047053511861.130	Tc00.1047053511729.40		Tc00.1047053506095.9	Tc00.1047053506187.20		Tc00.1047053508299.80	Tc00.1047053510717.30		Tc00.1047053509051.20		Tc00.1047053507305.40	Tc00.1047053511883.30	Tc00.1047053510767.20	Tc00.1047053503629.10	Tc00.1047053508589.10	Tc00.1047053503943.14	Tc00.1047053506605.174
Tc00.1047053507153.30	Tc00.1047053511283.290	Tc00.1047053507559.50	Tc00.1047053509231.39		Tc00.1047053509999.140	Tc00.1047053508461.270	Tc00.1047053511767.30	Tc00.1047053511439.70	Tc00.1047053511575.30	Tc00.1047053509005.90	Tc00.1047053509959.40		Tc00.1047053511409.10	Tc00.1047053508231.50	Tc00.1047053506903.50	Tc00.1047053503957.10		Tc00.1047053498829.10	Tc00.1047053506815.60		Tc00.1047053504117.50	Tc00.1047053506911.10		Tc00.1047053511389.110		Tc00.1047053506983.39	Tc00.1047053508613.100	Tc00.1047053508099.20	Tc00.1047053506285.120	Tc00.1047053510139.20	Tc00.1047053509401.20	Tc00.1047053511903.110
Tc00.1047053506987.10	Tc00.1047053507943.40	Tc00.1047053509993.20	Tc00.1047053507093.229		Tc00.1047053507611.280	Tc00.1047053504255.30	Tc00.1047053508425.20	Tc00.1047053509527.140	Tc00.1047053508969.20	Tc00.1047053507853.10	Tc00.1047053510275.180		Tc00.1047053507673.60	Tc00.1047053504827.110	Tc00.1047053508293.130	Tc00.1047053504191.10		Tc00.1047053508903.100	Tc00.1047053503763.50		Tc00.1047053507547.90	Tc00.1047053508251.10		Tc00.1047053508023.150		Tc00.1047053503769.40	Tc00.1047053507445.50	Tc00.1047053507729.30	Tc00.1047053509885.40	Tc00.1047053503643.3	Tc00.1047053511151.80	Tc00.1047053504039.240
Tc00.1047053503911.30	Tc00.1047053510431.220	Tc00.1047053503999.40	Tc00.1047053508479.216		Tc00.1047053409117.20	Tc00.1047053505183.130	Tc00.1047053504061.10	Tc00.1047053511105.60	Tc00.1047053511603.90	Tc00.1047053507691.31	Tc00.1047053510581.9		Tc00.1047053508913.10	Tc00.1047053510187.120	Tc00.1047053511815.100	Tc00.1047053506211.210		Tc00.1047053508153.1090	Tc00.1047053503845.60		Tc00.1047053506739.99	Tc00.1047053508825.20				Tc00.1047053510875.10	Tc00.1047053473619.9	Tc00.1047053507913.10	Tc00.1047053445557.10	Tc00.1047053509209.10	Tc00.1047053509775.40	Tc00.1047053510783.20
Tc00.1047053476125.9	Tc00.1047053511577.120	Tc00.1047053506737.121	Tc00.1047053510359.270		Tc00.1047053511535.20		Tc00.1047053475705.9	Tc00.1047053404975.30	Tc00.1047053511277.200	Tc00.1047053509313.9	Tc00.1047053508711.10		Tc00.1047053503883.10	Tc00.1047053503453.100	Tc00.1047053507625.160	Tc00.1047053510197.80		Tc00.1047053506957.90	Tc00.1047053506495.40		Tc00.1047053510129.20	Tc00.1047053430603.20				Tc00.1047053511211.130	Tc00.1047053509903.10	Tc00.1047053508827.79	Tc00.1047053508173.84	Tc00.1047053508089.10	Tc00.1047053511871.90	Tc00.1047053504243.10
Tc00.1047053507603.270	Tc00.1047053508389.10	Tc00.1047053508109.14	Tc00.1047053509959.10		Tc00.1047053511915.20		Tc00.1047053510263.30	Tc00.1047053509881.9	Tc00.1047053507509.40	Tc00.1047053505975.20	Tc00.1047053506041.60		Tc00.1047053510655.150	Tc00.1047053503873.10	Tc00.1047053508207.110	Tc00.1047053504199.20		Tc00.1047053511247.9	Tc00.1047053506399.80		Tc00.1047053511809.30	Tc00.1047053507547.18				Tc00.1047053503565.29	Tc00.1047053401569.10		Tc00.1047053507723.20	Tc00.1047053510763.60	Tc00.1047053511667.40
Tc00.1047053504081.344	Tc00.1047053410923.30	Tc00.1047053511613.100	Tc00.1047053507543.30		Tc00.1047053503975.40		Tc00.1047053507105.100	Tc00.1047053508737.70		Tc00.1047053506297.330	Tc00.1047053508323.70			Tc00.1047053509801.30	Tc00.1047053481099.9	Tc00.1047053509969.20			Tc00.1047053504125.100		Tc00.1047053509213.120	Tc00.1047053506001.30				Tc00.1047053506121.9			Tc00.1047053511405.10	Tc00.1047053508411.60	Tc00.1047053506667.170
Tc00.1047053505763.19	Tc00.1047053506751.70	Tc00.1047053511287.160	Tc00.1047053506563.180		Tc00.1047053507993.160		Tc00.1047053506765.80	Tc00.1047053505843.10		Tc00.1047053503717.90	Tc00.1047053503433.30			Tc00.1047053507063.140	Tc00.1047053506965.170	Tc00.1047053508391.10					Tc00.1047053508071.90	Tc00.1047053511175.10				Tc00.1047053506297.150			Tc00.1047053508847.9		Tc00.1047053503557.14
Tc00.1047053510145.20	Tc00.1047053507395.10	Tc00.1047053504213.70	Tc00.1047053509611.180		Tc00.1047053507521.50		Tc00.1047053507437.21	Tc00.1047053511563.20		Tc00.1047053511211.120	Tc00.1047053509525.380			Tc00.1047053507185.40	Tc00.1047053506817.50	Tc00.1047053506151.30					Tc00.1047053506501.190	Tc00.1047053508243.60				Tc00.1047053503575.34			Tc00.1047053506919.60		Tc00.1047053508153.460
Tc00.1047053511181.80	Tc00.1047053509543.10	Tc00.1047053505533.10	Tc00.1047053511725.240		Tc00.1047053510459.10		Tc00.1047053511575.130	Tc00.1047053511413.19		Tc00.1047053506053.10	Tc00.1047053506763.140				Tc00.1047053511233.7	Tc00.1047053503719.20					Tc00.1047053510515.139	Tc00.1047053511367.220				Tc00.1047053509569.100			Tc00.1047053506281.20		Tc00.1047053507215.9
Tc00.1047053511725.174	Tc00.1047053507979.20	Tc00.1047053510191.80	Tc00.1047053506211.70		Tc00.1047053508839.50		Tc00.1047053507765.20	Tc00.1047053510425.19		Tc00.1047053511787.20	Tc00.1047053509261.40				Tc00.1047053504147.120	Tc00.1047053509695.170					Tc00.1047053511135.20	Tc00.1047053508885.20				Tc00.1047053506925.300			Tc00.1047053508221.190		Tc00.1047053508863.10
Tc00.1047053506561.20	Tc00.1047053510761.73	Tc00.1047053510785.10	Tc00.1047053509331.74				Tc00.1047053507765.130	Tc00.1047053511671.70		Tc00.1047053503439.40	Tc00.1047053508023.50				Tc00.1047053510663.30	Tc00.1047053510377.340					Tc00.1047053503781.80	Tc00.1047053508773.9				Tc00.1047053505977.26			Tc00.1047053510989.10		Tc00.1047053509195.40
Tc00.1047053511417.20	Tc00.1047053509593.50	Tc00.1047053506405.140	Tc00.1047053510545.30				Tc00.1047053511219.60	Tc00.1047053503887.40		Tc00.1047053511345.30	Tc00.1047053506743.180				Tc00.1047053510543.30	Tc00.1047053506951.90					Tc00.1047053511391.110	Tc00.1047053506163.20				Tc00.1047053510463.180			Tc00.1047053503421.20		Tc00.1047053509875.110
Tc00.1047053509463.30	Tc00.1047053506321.40	Tc00.1047053508365.210	Tc00.1047053507657.10				Tc00.1047053511911.90	Tc00.1047053504205.20		Tc00.1047053511063.180	Tc00.1047053511551.40				Tc00.1047053511121.30	Tc00.1047053503453.30					Tc00.1047053509623.19	Tc00.1047053511807.290				Tc00.1047053510199.10			Tc00.1047053510119.9		Tc00.1047053506361.44
Tc00.1047053510359.630	Tc00.1047053504899.30	Tc00.1047053504077.30	Tc00.1047053508163.390				Tc00.1047053508099.40			Tc00.1047053511063.40	Tc00.1047053506789.30				Tc00.1047053509197.20	Tc00.1047053509287.170					Tc00.1047053508495.110	Tc00.1047053511019.74				Tc00.1047053510843.19			Tc00.1047053510877.190		Tc00.1047053508311.10
Tc00.1047053510371.110	Tc00.1047053511411.16	Tc00.1047053510355.110	Tc00.1047053507639.20				Tc00.1047053507519.150			Tc00.1047053511071.70	Tc00.1047053508529.40				Tc00.1047053507709.50	Tc00.1047053506401.320					Tc00.1047053506659.10	Tc00.1047053506773.104				Tc00.1047053508831.40			Tc00.1047053511851.50		Tc00.1047053508677.134
Tc00.1047053508013.120	Tc00.1047053506925.110	Tc00.1047053506309.150	Tc00.1047053508851.180				Tc00.1047053509237.120			Tc00.1047053507221.40	Tc00.1047053506661.10				Tc00.1047053504069.56	Tc00.1047053506977.49					Tc00.1047053507077.50	Tc00.1047053504669.50				Tc00.1047053508153.364			Tc00.1047053509075.20		Tc00.1047053417203.9
Tc00.1047053506965.110	Tc00.1047053509349.30	Tc00.1047053508417.29	Tc00.1047053508799.270				Tc00.1047053508299.60			Tc00.1047053510953.30	Tc00.1047053506681.40				Tc00.1047053508061.10	Tc00.1047053509875.120					Tc00.1047053510661.250	Tc00.1047053506005.10				Tc00.1047053511929.20			Tc00.1047053503897.70		Tc00.1047053508335.9
Tc00.1047053505763.10	Tc00.1047053510731.59	Tc00.1047053506265.130	Tc00.1047053506389.39				Tc00.1047053511875.40			Tc00.1047053508413.10	Tc00.1047053508637.63				Tc00.1047053508001.50	Tc00.1047053508317.80					Tc00.1047053508041.10	Tc00.1047053417939.9				Tc00.1047053508951.20			Tc00.1047053508569.10		Tc00.1047053507721.20
Tc00.1047053506011.10	Tc00.1047053509211.30	Tc00.1047053510431.250	Tc00.1047053508903.90				Tc00.1047053506861.30			Tc00.1047053506331.130	Tc00.1047053508215.3				Tc00.1047053510497.170	Tc00.1047053511173.10					Tc00.1047053511237.60	Tc00.1047053510769.49				Tc00.1047053506801.10			Tc00.1047053507165.50		Tc00.1047053506035.20
Tc00.1047053503459.10	Tc00.1047053506999.40	Tc00.1047053506739.10	Tc00.1047053419637.9				Tc00.1047053510663.40			Tc00.1047053507915.19	Tc00.1047053510929.10				Tc00.1047053510189.60	Tc00.1047053510543.200					Tc00.1047053510579.70	Tc00.1047053510431.274				Tc00.1047053504045.110			Tc00.1047053508501.70		Tc00.1047053511807.190
Tc00.1047053508033.20	Tc00.1047053510755.89	Tc00.1047053504787.80	Tc00.1047053510029.70				Tc00.1047053507485.150			Tc00.1047053505993.10	Tc00.1047053508305.30				Tc00.1047053504429.50	Tc00.1047053509507.20					Tc00.1047053509895.30	Tc00.1047053506241.170				Tc00.1047053506787.9			Tc00.1047053507775.10		Tc00.1047053507275.40
Tc00.1047053511603.330	Tc00.1047053506679.150	Tc00.1047053506529.80	Tc00.1047053508461.480				Tc00.1047053507251.20			Tc00.1047053503791.30	Tc00.1047053506679.100				Tc00.1047053509905.200	Tc00.1047053510659.240					Tc00.1047053509995.10	Tc00.1047053510089.39				Tc00.1047053509505.50			Tc00.1047053509601.140
Tc00.1047053511825.50	Tc00.1047053510173.120	Tc00.1047053503599.50	Tc00.1047053506241.100				Tc00.1047053504229.100			Tc00.1047053511911.10	Tc00.1047053508365.80				Tc00.1047053511061.40	Tc00.1047053511277.160					Tc00.1047053506821.80	Tc00.1047053508135.10				Tc00.1047053505997.70
Tc00.1047053485683.10	Tc00.1047053479481.10	Tc00.1047053510187.210	Tc00.1047053507839.30							Tc00.1047053511911.60	Tc00.1047053505267.60				Tc00.1047053506949.50	Tc00.1047053508163.380					Tc00.1047053508231.20	Tc00.1047053511535.10				Tc00.1047053504341.10
Tc00.1047053506885.204	Tc00.1047053505971.20	Tc00.1047053508649.5	Tc00.1047053508719.30							Tc00.1047053507063.130					Tc00.1047053507997.14	Tc00.1047053511201.40						Tc00.1047053507019.86				Tc00.1047053504163.30
Tc00.1047053508065.70	Tc00.1047053507099.110	Tc00.1047053511807.100	Tc00.1047053509149.60							Tc00.1047053508149.70					Tc00.1047053507479.70	Tc00.1047053506055.14										Tc00.1047053509281.20
Tc00.1047053509857.60	Tc00.1047053510015.10	Tc00.1047053511481.70	Tc00.1047053505567.10							Tc00.1047053509769.40					Tc00.1047053507723.50	Tc00.1047053510767.10										Tc00.1047053506683.190
Tc00.1047053509317.60	Tc00.1047053506945.190	Tc00.1047053508165.70	Tc00.1047053503417.50							Tc00.1047053504219.40					Tc00.1047053510503.70	Tc00.1047053511255.320										Tc00.1047053507515.20
Tc00.1047053506217.30	Tc00.1047053506801.80	Tc00.1047053509671.80	Tc00.1047053506591.30							Tc00.1047053506559.470					Tc00.1047053506443.100	Tc00.1047053503783.50										Tc00.1047053511517.37
Tc00.1047053508027.40	Tc00.1047053510887.30	Tc00.1047053511809.130	Tc00.1047053509959.60							Tc00.1047053506345.90					Tc00.1047053506477.40	Tc00.1047053511569.30										Tc00.1047053510927.20
Tc00.1047053507305.20	Tc00.1047053506405.149	Tc00.1047053511871.110	Tc00.1047053510049.10							Tc00.1047053508577.10						Tc00.1047053511843.70										Tc00.1047053510039.90
Tc00.1047053506217.10	Tc00.1047053511545.80	Tc00.1047053511431.60	Tc00.1047053503697.70													Tc00.1047053506537.100										Tc00.1047053507233.10
Tc00.1047053507957.229	Tc00.1047053419207.9		Tc00.1047053509165.40													Tc00.1047053507059.10										Tc00.1047053504533.40
Tc00.1047053511807.10	Tc00.1047053510299.40		Tc00.1047053510477.10													Tc00.1047053506713.14										Tc00.1047053506113.60
Tc00.1047053508473.10	Tc00.1047053506129.89		Tc00.1047053504933.20													Tc00.1047053510021.80										Tc00.1047053510269.60
Tc00.1047053506571.20																Tc00.1047053510829.10										Tc00.1047053508521.100
Tc00.1047053510377.70																Tc00.1047053508235.10										Tc00.1047053511133.10
Tc00.1047053504137.80																Tc00.1047053506377.10										Tc00.1047053504013.100
Tc00.1047053511321.40																Tc00.1047053503527.40										Tc00.1047053509417.9
Tc00.1047053510791.20																Tc00.1047053480561.10										Tc00.1047053509265.120
Tc00.1047053511115.30																Tc00.1047053508125.149										Tc00.1047053507995.20
Tc00.1047053506299.9																Tc00.1047053511587.90
Tc00.1047053507653.110																Tc00.1047053426675.9
Tc00.1047053508297.20																Tc00.1047053506537.210
Tc00.1047053509993.10																Tc00.1047053508433.70
Tc00.1047053505945.90																Tc00.1047053508523.30
Tc00.1047053504139.10																Tc00.1047053504005.54
Tc00.1047053507043.10																Tc00.1047053503801.20
Tc00.1047053507765.120																Tc00.1047053508461.234
Tc00.1047053511183.210																Tc00.1047053511657.30
Tc00.1047053508331.50																Tc00.1047053509265.90
Tc00.1047053508291.10																Tc00.1047053509875.30
Tc00.1047053507173.30																Tc00.1047053507773.10
Tc00.1047053505363.10																Tc00.1047053508573.80
Tc00.1047053507165.30
Tc00.1047053511417.70
Tc00.1047053511111.10
Tc00.1047053509559.40
Tc00.1047053503503.30
Tc00.1047053509203.14
Tc00.1047053510507.40
Tc00.1047053509151.10
Tc00.1047053508461.490
Tc00.1047053511545.40
Tc00.1047053511543.30
Tc00.1047053510409.39
