# Supplementary material for: Genome-wide analysis of 3′-untranslated regions supports the existence of post-transcriptional regulons controlling gene expression in trypanosomes
Source: PeerJ. 2013 Jul 30;1:e118. doi: 10.7717/peerj.118 (PMC3728762; doi:10.7717/peerj.118)
Supplement: Table S1 — The 3′-UTRs from the 53 T. cruzi KEGG groups were used to search statistically significant RNA motifs with CMfinder program. Column 2, motif coverage (%) in the different 3′- UTR datasets; Column 3, motif coverage in 50 random datasets (mean + /− sd); Column 4, P-values of the specific-motif enrichment test; Column 5, P-value after BH FDR 10%. In red, 11 not statistically significant RNA elements. In black, 42 statistically significant RNA motifs. [file peerj-01-118-s011.xls]

## Sheet: TableS1
RNA element	Specific-motif coverage (%)	Motif coverage in random groups (%)	P-value	P-value after BH FDR	Stast. Signf.?
m00480	33.3	1 ± 2	0	0	Yes
m00785	100	5 ± 6	0	0	Yes
m03010	92.5	59 ± 2	0	0	Yes
m03440	78.9	7 ± 6	0	0	Yes
m00520	76.9	20 ± 6	1.32661e-12	1.4349e-12	Yes
m04130	80.4	28 ± 5	1.32661e-12	1.46479e-12	Yes
m00900	83.3	9 ± 8	1.1089e-10	1.25047e-10	Yes
m04070	46.2	4 ± 5	2.01762e-10	2.32465e-10	Yes
m00310	80.8	13 ± 7	6.51279e-10	7.67062e-10	Yes
m00562	73.7	12 ± 7	6.51279e-10	7.84495e-10	Yes
m00510	82.4	14 ± 8	1.05253e-08	1.2973e-08	Yes
m00260	63.6	9 ± 6	1.79061e-08	2.25958e-08	Yes
m00620	87.2	29 ± 7	1.79061e-08	2.31469e-08	Yes
m04120	51.4	11 ± 5	3.02088e-08	4.00266e-08	Yes
m04144	64.9	18 ± 6	3.02088e-08	4.1053e-08	Yes
m00970	66.7	22 ± 6	1.46796e-06	2.04742e-06	Yes
m00561	100	23 ± 10	3.5666e-06	5.10891e-06	Yes
m00910	42.9	4 ± 5	3.5666e-06	5.25082e-06	Yes
m00030	69.7	26 ± 6	5.49074e-06	8.31455e-06	Yes
m00190	49.2	21 ± 4	8.38338e-06	1.30682e-05	Yes
m00564	73.3	14 ± 8	1.26947e-05	2.03885e-05	Yes
m00071	84.4	27 ± 8	2.83992e-05	4.70361e-05	Yes
m00670	80	16 ± 9	2.83992e-05	4.85534e-05	Yes
m00630	87.5	21 ± 10	4.1956e-05	7.41222e-05	Yes
m00330	65.4	20 ± 7	0.000184168	0.000336583	Yes
m00640	90	30 ± 10	0.000512773	0.000970605	Yes
m00020	64.9	26 ± 7	0.000709803	0.00139332	Yes
m00250	65.4	21 ± 7	0.000709803	0.00144691	Yes
m00280	78.4	37 ± 7	0.000974663	0.00206629	Yes
m00380	75	27 ± 8	0.00132765	0.0029319	Yes
m03430	66.7	21 ± 8	0.00132765	0.00305937	Yes
m00563	90	28 ± 11	0.00179407	0.00432207	Yes
m03050	52	22 ± 5	0.00179407	0.00452788	Yes
m03030	48.8	20 ± 5	0.00240507	0.00637344	Yes
m04650	91.7	29 ± 11	0.00240507	0.00670889	Yes
m00410	68.8	19 ± 9	0.00422048	0.012427	Yes
m00350	69.2	21 ± 9	0.00552498	0.0172249	Yes
m00240	39.1	19 ± 4	0.00924797	0.0306339	Yes
m00500	91.7	29 ± 12	0.00924797	0.0326761	Yes
m03420	51.2	21 ± 6	0.00924797	0.0350102	Yes
m00270	65.4	24 ± 8	0.0188929	0.0770247	Yes
m03020	78.3	34 ± 9	0.0236066	0.104262	Yes
m00010	45.9	22 ± 6	0.0440024	0.212012	No
m00130	54.5	15 ± 9	0.0440024	0.233213	No
m03450	83.3	29 ± 12	0.0440024	0.259125	No
m00051	60	25 ± 8	0.0533474	0.353427	No
m00450	92.3	42 ± 12	0.0766961	0.580699	No
m00230	35.2	23 ± 3	0.145371	1.28411	No
m03410	45.2	20 ± 8	0.246564	2.61358	No
m00650	56.5	37 ± 8	0.559521	7.41365	No
m03040	40.9	26 ± 6	0.559521	9.88487	No
m03018	45.2	29 ± 10	0.81382	21.5662	No
m00100	30.8	24 ± 12	0.965617	51.1777	No
