# Supplementary material for: Genome-wide analysis of 3′-untranslated regions supports the existence of post-transcriptional regulons controlling gene expression in trypanosomes
Source: PeerJ. 2013 Jul 30;1:e118. doi: 10.7717/peerj.118 (PMC3728762; doi:10.7717/peerj.118)
Supplement: Table S2 — Percentage of motifs located in sense (column 2) and anti-sense (column 3) orientation in the 3′- UTRs. N, total number of sequences; Nro. SE, number of sense motif-containing sequences; Nro. AS, number of anti-sense motif-containing sequences. P-value, chi-square test. In red, not statistically significant RNA elements. [file peerj-01-118-s012.xls]

## Sheet: TableS2
Motif	Sense	Anti-sense	N	Nro. SE	Nro. AS	P-value BH FDR
m03010	92.5	14.9	201	186	30	6.76705e-55
m04130	80.4	8.7	46	37	4	4.53914e-12
m00520	76.9	5.1	39	30	2	1.19799e-10
m00970	66.7	0	36	24	0	2.09157e-09
m00310	80.8	0	26	21	0	3.17575e-09
m00071	84.4	15.6	32	27	5	4.19353e-08
m00620	87.2	25.6	39	34	10	4.79206e-08
m04144	64.9	8.1	37	24	3	4.5565e-07
m00640	90	10	20	18	2	4.94713e-07
m00380	75	4.2	24	18	1	6.30317e-07
m03440	78.9	0	19	15	0	7.9098e-07
m00630	87.5	12.5	16	14	2	2.78761e-05
m00260	63.6	4.5	22	14	1	4.59804e-05
m03020	78.3	17.4	23	18	4	4.75912e-05
m03420	51.2	9.8	41	21	4	6.17281e-05
m00785	100	10	10	10	1	7.2915e-05
m00330	65.4	11.5	26	17	3	9.44008e-05
m00030	69.7	21.2	33	23	7	0.000112532
m04070	46.2	0	26	12	0	0.0001185
m00562	73.7	10.5	19	14	2	0.000125556
m00450	92.3	15.4	13	12	2	0.000134188
m00561	100	25	12	12	3	0.000244798
m00510	82.4	17.6	17	14	3	0.000275799
m03030	48.8	11.6	43	21	5	0.000304161
m00900	83.3	8.3	12	10	1	0.000414607
m00270	65.4	15.4	26	17	4	0.000451751
m00670	80	0	10	8	0	0.000511803
m00480	33.3	0	33	11	0	0.000570666
m00280	78.4	37.8	37	29	14	0.00086708
m00240	39.1	13	69	27	9	0.00106875
m00564	73.3	13.3	15	11	2	0.00210467
m00051	60	10	20	12	2	0.00220802
m00020	64.9	29.7	37	24	11	0.00623647
m03430	66.7	25.9	27	18	7	0.00710603
m00410	68.8	18.8	16	11	3	0.0121652
m00250	65.4	26.9	26	17	7	0.01592
m00910	42.9	0	14	6	0	0.0178339
m04120	51.4	20	35	18	7	0.0201126
m03050	52	26	50	26	13	0.0271783
m00500	91.7	41.7	12	11	5	0.0354902
m00230	35.2	19.3	88	31	17	0.0726166
m00350	69.2	23.1	13	9	3	0.0806301
m00563	90	40	10	9	4	0.0919132
m04650	91.7	50	12	11	6	0.13112
m03018	45.2	19.4	31	14	6	0.175181
m03450	83.3	41.7	12	10	5	0.231974
m00010	45.9	27.9	61	28	17	0.295502
m00190	49.2	33.3	63	31	21	0.621579
m00130	54.5	18.2	11	6	2	0.808357
m00100	30.8	7.7	13	4	1	1.7951
m03040	40.9	27.3	44	18	12	3.13109
m03410	45.2	29	31	14	9	4.99973
m00650	56.5	47.8	23	13	11	29.4135
