# Supplementary material for: Genome-wide analysis of 3′-untranslated regions supports the existence of post-transcriptional regulons controlling gene expression in trypanosomes
Source: PeerJ. 2013 Jul 30;1:e118. doi: 10.7717/peerj.118 (PMC3728762; doi:10.7717/peerj.118)
Supplement: Table S4 — Percentage of motifs located in the first fragment of the 3′- UTR (less than 175 nts of distance from the translation stop codon). [file peerj-01-118-s014.xls]

## Sheet: TableS4
E-value	Occurrences	Motifs located 1-175 nts from STOP (%)
10E-1	786/1334	58
10E-2	568/989	57
10E-3	395/697	56
10E-4	242/430	56
10E-5	130/243	53
10E-6	74/132	56
10E-7	39/65	60
10E-8	22/32	68
10E-9	12/16	75
10E-10	6/8	75
