# Supplementary material for: Genome-wide analysis of 3′-untranslated regions supports the existence of post-transcriptional regulons controlling gene expression in trypanosomes
Source: PeerJ. 2013 Jul 30;1:e118. doi: 10.7717/peerj.118 (PMC3728762; doi:10.7717/peerj.118)
Supplement: Table S5 — Motif density of all RNA elements in 3′-UTRs of the 53 KEGG categories. [file peerj-01-118-s015.xls]

## Sheet: TableS5
Motif	m00010	m00020	m00030	m00051	m00071	m00100	m00130	m00190	m00230	m00240	m00250	m00260	m00270	m00280	m00310	m00330	m00350	m00380	m00410	m00450	m00480	m00500	m00510	m00520	m00561	m00562	m00563	m00564	m00620	m00630	m00640	m00650	m00670	m00785	m00900	m00910	m00970	m03010	m03018	m03020	m03030	m03040	m03050	m03410	m03420	m03430	m03440	m03450	m04070
tcr00010	45.9016	34.4262	26.2295	13.1148	22.9508	14.7541	13.1148	19.6721	24.5902	21.3115	16.3934	9.83607	21.3115	40.9836	8.19672	19.6721	9.83607	24.5902	13.1148	36.0656	1.63934	24.5902	13.1148	24.5902	14.7541	0	21.3115	3.27869	49.1803	4.91803	36.0656	39.3443	14.7541	4.91803	1.63934	1.63934	3.27869	59.0164	22.9508	18.0328	16.3934	21.3115	22.9508	13.1148	9.83607	18.0328	1.63934	18.0328	1.63934
tcr00020	40.5405	64.8649	27.027	10.8108	21.6216	18.9189	5.40541	29.7297	29.7297	32.4324	13.5135	16.2162	27.027	29.7297	10.8108	8.10811	10.8108	27.027	13.5135	32.4324	2.7027	16.2162	18.9189	13.5135	10.8108	2.7027	27.027	5.40541	51.3514	21.6216	35.1351	32.4324	27.027	2.7027	2.7027	8.10811	16.2162	51.3514	32.4324	29.7297	21.6216	37.8378	29.7297	18.9189	27.027	29.7297	2.7027	29.7297	0
tcr00030	36.3636	24.2424	69.697	21.2121	33.3333	12.1212	9.09091	30.303	33.3333	15.1515	15.1515	3.0303	15.1515	39.3939	6.06061	15.1515	6.06061	30.303	18.1818	42.4242	0	27.2727	6.06061	30.303	27.2727	0	12.1212	6.06061	30.303	3.0303	24.2424	45.4545	15.1515	0	6.06061	0	6.06061	57.5758	21.2121	24.2424	15.1515	15.1515	12.1212	15.1515	15.1515	9.09091	6.06061	21.2121	3.0303
tcr00051	40	20	35	60	15	15	20	30	25	10	10	10	15	40	15	20	20	15	25	50	0	20	30	25	5	0	20	5	25	10	30	15	20	0	0	0	25	65	25	25	15	10	20	15	25	20	20	35	5
tcr00071	28.125	25	28.125	9.375	84.375	31.25	9.375	12.5	18.75	15.625	3.125	18.75	15.625	62.5	34.375	18.75	6.25	43.75	21.875	43.75	0	28.125	6.25	18.75	15.625	6.25	15.625	12.5	31.25	15.625	53.125	46.875	21.875	3.125	9.375	0	15.625	81.25	21.875	25	15.625	25	25	12.5	18.75	21.875	3.125	25	6.25
tcr00100	30.7692	46.1538	53.8462	23.0769	53.8462	30.7692	23.0769	38.4615	46.1538	30.7692	23.0769	30.7692	38.4615	76.9231	15.3846	15.3846	23.0769	30.7692	30.7692	53.8462	7.69231	23.0769	30.7692	53.8462	30.7692	0	30.7692	7.69231	53.8462	38.4615	30.7692	69.2308	23.0769	0	7.69231	0	46.1538	46.1538	30.7692	69.2308	53.8462	46.1538	38.4615	23.0769	38.4615	53.8462	7.69231	46.1538	7.69231
tcr00130	9.09091	27.2727	9.09091	27.2727	54.5455	45.4545	54.5455	18.1818	45.4545	27.2727	9.09091	27.2727	54.5455	72.7273	63.6364	54.5455	36.3636	63.6364	36.3636	54.5455	0	45.4545	18.1818	27.2727	0	27.2727	45.4545	0	36.3636	27.2727	72.7273	63.6364	27.2727	0	0	9.09091	27.2727	90.9091	36.3636	27.2727	18.1818	18.1818	9.09091	27.2727	0	18.1818	9.09091	36.3636	9.09091
tcr00190	30.1587	36.5079	34.9206	9.52381	12.6984	9.52381	17.4603	49.2063	33.3333	28.5714	19.0476	1.5873	28.5714	28.5714	7.93651	14.2857	14.2857	17.4603	3.1746	25.3968	0	6.34921	9.52381	23.8095	11.1111	9.52381	7.93651	6.34921	26.9841	1.5873	25.3968	25.3968	3.1746	0	0	0	19.0476	49.2063	30.1587	36.5079	26.9841	33.3333	33.3333	25.3968	22.2222	25.3968	0	25.3968	0
tcr00230	17.0455	19.3182	19.3182	7.95455	19.3182	6.81818	6.81818	18.1818	35.2273	25	9.09091	0	17.0455	23.8636	0	3.40909	6.81818	10.2273	7.95455	18.1818	1.13636	15.9091	2.27273	11.3636	7.95455	3.40909	12.5	1.13636	9.09091	5.68182	19.3182	20.4545	9.09091	2.27273	1.13636	1.13636	13.6364	62.5	15.9091	38.6364	19.3182	15.9091	15.9091	12.5	12.5	9.09091	7.95455	6.81818	0
tcr00240	14.4928	17.3913	17.3913	15.942	17.3913	4.34783	5.7971	18.8406	26.087	39.1304	17.3913	0	18.8406	20.2899	1.44928	5.7971	8.69565	4.34783	5.7971	15.942	1.44928	17.3913	1.44928	14.4928	7.24638	1.44928	8.69565	0	7.24638	7.24638	14.4928	17.3913	2.89855	1.44928	1.44928	0	14.4928	63.7681	14.4928	37.6812	17.3913	15.942	21.7391	14.4928	13.0435	10.1449	10.1449	11.5942	2.89855
tcr00250	34.6154	38.4615	30.7692	46.1538	26.9231	19.2308	19.2308	50	50	34.6154	65.3846	11.5385	30.7692	26.9231	11.5385	38.4615	30.7692	30.7692	11.5385	26.9231	3.84615	26.9231	23.0769	38.4615	34.6154	11.5385	30.7692	7.69231	34.6154	26.9231	30.7692	34.6154	23.0769	0	11.5385	7.69231	15.3846	65.3846	46.1538	38.4615	38.4615	38.4615	50	26.9231	42.3077	23.0769	11.5385	30.7692	0
tcr00260	40.9091	31.8182	22.7273	18.1818	27.2727	31.8182	9.09091	13.6364	27.2727	22.7273	13.6364	63.6364	27.2727	27.2727	4.54545	22.7273	13.6364	27.2727	4.54545	27.2727	13.6364	18.1818	13.6364	27.2727	9.09091	0	22.7273	4.54545	45.4545	4.54545	13.6364	27.2727	45.4545	13.6364	13.6364	9.09091	22.7273	50	22.7273	22.7273	18.1818	27.2727	22.7273	9.09091	13.6364	18.1818	0	22.7273	4.54545
tcr00270	26.9231	26.9231	26.9231	19.2308	26.9231	19.2308	15.3846	30.7692	23.0769	30.7692	23.0769	3.84615	65.3846	34.6154	7.69231	26.9231	26.9231	19.2308	11.5385	46.1538	11.5385	7.69231	11.5385	19.2308	7.69231	0	15.3846	0	30.7692	11.5385	19.2308	42.3077	19.2308	0	0	3.84615	11.5385	69.2308	26.9231	30.7692	26.9231	23.0769	26.9231	26.9231	30.7692	11.5385	11.5385	11.5385	0
tcr00280	32.4324	21.6216	24.3243	16.2162	62.1622	24.3243	13.5135	8.10811	13.5135	13.5135	2.7027	18.9189	10.8108	78.3784	24.3243	24.3243	8.10811	37.8378	27.027	59.4595	0	21.6216	16.2162	13.5135	21.6216	5.40541	27.027	13.5135	56.7568	16.2162	59.4595	51.3514	16.2162	13.5135	16.2162	0	21.6216	64.8649	21.6216	18.9189	10.8108	18.9189	13.5135	10.8108	13.5135	21.6216	2.7027	35.1351	8.10811
tcr00310	26.9231	30.7692	23.0769	7.69231	61.5385	34.6154	7.69231	23.0769	26.9231	23.0769	7.69231	23.0769	23.0769	50	80.7692	26.9231	7.69231	57.6923	30.7692	30.7692	0	46.1538	7.69231	19.2308	15.3846	7.69231	42.3077	11.5385	34.6154	15.3846	46.1538	42.3077	30.7692	42.3077	19.2308	0	23.0769	76.9231	26.9231	23.0769	19.2308	30.7692	23.0769	15.3846	26.9231	19.2308	11.5385	26.9231	3.84615
tcr00330	30.7692	23.0769	15.3846	7.69231	30.7692	23.0769	3.84615	34.6154	23.0769	15.3846	34.6154	11.5385	19.2308	15.3846	15.3846	65.3846	3.84615	26.9231	26.9231	42.3077	11.5385	15.3846	7.69231	15.3846	26.9231	7.69231	15.3846	0	30.7692	15.3846	23.0769	34.6154	15.3846	0	11.5385	7.69231	23.0769	84.6154	11.5385	23.0769	34.6154	26.9231	30.7692	15.3846	15.3846	15.3846	11.5385	19.2308	0
tcr00350	30.7692	30.7692	23.0769	46.1538	23.0769	23.0769	23.0769	30.7692	23.0769	38.4615	23.0769	30.7692	38.4615	61.5385	46.1538	23.0769	69.2308	53.8462	7.69231	46.1538	0	23.0769	7.69231	0	15.3846	15.3846	23.0769	15.3846	53.8462	15.3846	38.4615	38.4615	15.3846	7.69231	0	0	30.7692	92.3077	23.0769	38.4615	15.3846	30.7692	38.4615	15.3846	15.3846	23.0769	0	23.0769	15.3846
tcr00380	33.3333	25	25	29.1667	70.8333	37.5	12.5	29.1667	25	20.8333	8.33333	16.6667	16.6667	54.1667	62.5	25	12.5	75	33.3333	41.6667	0	29.1667	4.16667	20.8333	16.6667	8.33333	29.1667	12.5	29.1667	16.6667	58.3333	33.3333	20.8333	12.5	20.8333	4.16667	41.6667	66.6667	29.1667	29.1667	16.6667	29.1667	16.6667	16.6667	25	16.6667	8.33333	25	4.16667
tcr00410	37.5	25	12.5	25	93.75	37.5	12.5	18.75	6.25	6.25	25	18.75	18.75	62.5	50	31.25	0	37.5	68.75	93.75	25	31.25	12.5	12.5	25	18.75	37.5	6.25	50	37.5	81.25	50	43.75	6.25	25	0	50	100	18.75	31.25	12.5	18.75	12.5	6.25	25	12.5	12.5	31.25	6.25
tcr00450	15.3846	30.7692	61.5385	53.8462	30.7692	46.1538	38.4615	30.7692	30.7692	38.4615	30.7692	15.3846	38.4615	69.2308	30.7692	23.0769	46.1538	38.4615	0	92.3077	7.69231	7.69231	23.0769	23.0769	7.69231	15.3846	53.8462	7.69231	46.1538	7.69231	30.7692	53.8462	15.3846	0	7.69231	0	30.7692	76.9231	15.3846	53.8462	15.3846	38.4615	46.1538	15.3846	30.7692	7.69231	15.3846	23.0769	15.3846
tcr00480	15.1515	9.09091	12.1212	15.1515	30.303	15.1515	0	9.09091	9.09091	9.09091	6.06061	9.09091	18.1818	27.2727	12.1212	18.1818	3.0303	21.2121	21.2121	33.3333	33.3333	12.1212	3.0303	12.1212	6.06061	6.06061	9.09091	6.06061	15.1515	18.1818	18.1818	24.2424	18.1818	6.06061	9.09091	3.0303	9.09091	72.7273	15.1515	15.1515	3.0303	12.1212	6.06061	3.0303	9.09091	3.0303	3.0303	15.1515	3.0303
tcr00500	58.3333	41.6667	83.3333	50	50	50	16.6667	50	41.6667	25	25	16.6667	25	75	0	66.6667	33.3333	66.6667	58.3333	75	0	91.6667	8.33333	83.3333	41.6667	25	50	8.33333	75	41.6667	66.6667	83.3333	41.6667	25	16.6667	16.6667	33.3333	83.3333	33.3333	16.6667	33.3333	50	33.3333	16.6667	33.3333	33.3333	25	83.3333	0
tcr00510	47.0588	41.1765	52.9412	41.1765	29.4118	11.7647	11.7647	35.2941	41.1765	35.2941	29.4118	0	29.4118	64.7059	17.6471	23.5294	35.2941	11.7647	5.88235	23.5294	17.6471	23.5294	82.3529	29.4118	17.6471	0	0	5.88235	35.2941	29.4118	41.1765	41.1765	17.6471	5.88235	5.88235	5.88235	35.2941	70.5882	35.2941	35.2941	41.1765	35.2941	23.5294	23.5294	29.4118	29.4118	23.5294	52.9412	0
tcr00520	23.0769	17.9487	25.641	25.641	25.641	15.3846	28.2051	20.5128	28.2051	17.9487	12.8205	2.5641	7.69231	43.5897	5.12821	17.9487	12.8205	38.4615	23.0769	35.8974	5.12821	35.8974	7.69231	76.9231	15.3846	7.69231	23.0769	0	28.2051	7.69231	35.8974	38.4615	12.8205	7.69231	0	0	12.8205	58.9744	33.3333	30.7692	15.3846	25.641	17.9487	0	23.0769	7.69231	5.12821	20.5128	0
tcr00561	33.3333	16.6667	33.3333	8.33333	41.6667	25	0	25	16.6667	16.6667	16.6667	33.3333	8.33333	50	41.6667	33.3333	25	41.6667	50	58.3333	0	50	16.6667	16.6667	100	41.6667	50	25	41.6667	41.6667	41.6667	58.3333	25	8.33333	25	0	41.6667	66.6667	25	25	16.6667	33.3333	16.6667	25	16.6667	25	8.33333	50	16.6667
tcr00562	26.3158	10.5263	36.8421	36.8421	36.8421	36.8421	5.26316	21.0526	26.3158	15.7895	10.5263	5.26316	26.3158	68.4211	21.0526	36.8421	26.3158	26.3158	21.0526	57.8947	0	26.3158	15.7895	47.3684	31.5789	73.6842	21.0526	26.3158	36.8421	5.26316	42.1053	68.4211	10.5263	0	15.7895	5.26316	26.3158	89.4737	21.0526	42.1053	26.3158	26.3158	21.0526	15.7895	42.1053	10.5263	26.3158	26.3158	31.5789
tcr00563	10	0	40	30	60	40	50	10	20	20	10	40	10	60	50	30	10	60	40	60	0	70	30	10	10	40	90	0	30	20	10	40	40	20	30	30	40	80	30	20	10	10	10	0	20	30	0	40	0
tcr00564	20	20	26.6667	26.6667	33.3333	33.3333	0	26.6667	26.6667	20	13.3333	13.3333	20	40	0	26.6667	20	46.6667	13.3333	40	6.66667	26.6667	0	40	26.6667	13.3333	40	73.3333	26.6667	20	26.6667	33.3333	6.66667	6.66667	6.66667	0	33.3333	80	33.3333	33.3333	20	26.6667	20	20	33.3333	20	6.66667	13.3333	20
tcr00620	53.8462	46.1538	33.3333	17.9487	41.0256	20.5128	5.12821	28.2051	25.641	30.7692	20.5128	15.3846	28.2051	56.4103	15.3846	23.0769	17.9487	23.0769	30.7692	43.5897	2.5641	17.9487	28.2051	28.2051	28.2051	0	23.0769	7.69231	87.1795	20.5128	51.2821	46.1538	17.9487	2.5641	2.5641	7.69231	10.2564	66.6667	28.2051	25.641	25.641	35.8974	30.7692	23.0769	20.5128	33.3333	7.69231	35.8974	0
tcr00630	25	43.75	43.75	12.5	37.5	37.5	12.5	25	25	37.5	18.75	25	25	62.5	6.25	12.5	18.75	25	37.5	50	0	25	25	6.25	25	0	18.75	12.5	31.25	87.5	25	62.5	43.75	0	6.25	0	31.25	87.5	31.25	25	6.25	37.5	37.5	25	31.25	18.75	12.5	18.75	12.5
tcr00640	40	20	20	25	60	25	15	25	10	10	15	15	10	55	50	15	10	50	40	50	10	15	15	20	20	5	35	10	45	25	90	40	10	5	15	0	45	80	25	30	10	20	15	5	15	20	10	35	5
tcr00650	30.4348	39.1304	30.4348	21.7391	56.5217	26.087	13.0435	21.7391	30.4348	17.3913	13.0435	17.3913	17.3913	60.8696	47.8261	26.087	17.3913	47.8261	47.8261	65.2174	8.69565	30.4348	17.3913	13.0435	34.7826	8.69565	34.7826	13.0435	60.8696	39.1304	65.2174	56.5217	17.3913	8.69565	21.7391	4.34783	21.7391	82.6087	30.4348	34.7826	17.3913	26.087	30.4348	13.0435	34.7826	26.087	4.34783	30.4348	4.34783
tcr00670	60	30	60	20	60	60	30	40	40	50	20	50	50	50	0	50	30	50	0	60	20	40	30	20	0	20	20	10	40	40	10	90	80	10	10	20	20	60	50	40	20	30	30	20	40	10	0	40	10
tcr00785	30	20	30	60	20	30	20	30	20	30	10	20	30	40	60	30	10	40	10	30	10	50	30	20	10	10	60	0	70	30	20	70	40	100	0	20	10	70	30	30	20	40	30	20	30	30	10	20	0
tcr00900	8.33333	8.33333	25	25	41.6667	50	16.6667	16.6667	8.33333	16.6667	8.33333	25	8.33333	50	50	8.33333	8.33333	41.6667	33.3333	33.3333	0	33.3333	33.3333	8.33333	8.33333	8.33333	25	25	25	16.6667	25	33.3333	41.6667	25	83.3333	8.33333	41.6667	66.6667	16.6667	25	16.6667	41.6667	16.6667	16.6667	0	16.6667	8.33333	16.6667	16.6667
tcr00910	28.5714	35.7143	28.5714	28.5714	35.7143	21.4286	14.2857	42.8571	71.4286	35.7143	71.4286	21.4286	35.7143	28.5714	14.2857	35.7143	21.4286	50	21.4286	21.4286	28.5714	35.7143	14.2857	35.7143	35.7143	14.2857	28.5714	7.14286	21.4286	21.4286	42.8571	35.7143	50	0	7.14286	42.8571	50	42.8571	50	35.7143	35.7143	50	42.8571	35.7143	42.8571	14.2857	7.14286	28.5714	0
tcr00970	11.1111	13.8889	16.6667	16.6667	30.5556	8.33333	13.8889	8.33333	11.1111	11.1111	5.55556	8.33333	13.8889	27.7778	11.1111	8.33333	2.77778	25	8.33333	27.7778	5.55556	11.1111	8.33333	11.1111	2.77778	5.55556	13.8889	0	13.8889	8.33333	16.6667	27.7778	8.33333	2.77778	5.55556	0	66.6667	38.8889	11.1111	30.5556	8.33333	11.1111	8.33333	8.33333	16.6667	5.55556	2.77778	11.1111	0
tcr03010	4.97512	5.47264	4.47761	4.97512	4.97512	4.97512	6.96517	3.9801	5.97015	3.9801	2.98507	0.995025	3.48259	21.393	1.49254	2.48756	0.995025	10.4478	1.49254	13.4328	0.497512	12.4378	2.48756	3.9801	4.97512	0.995025	12.4378	1.99005	6.46766	2.48756	9.45274	11.9403	1.49254	2.98507	1.99005	0	2.98507	92.5373	5.47264	6.96517	2.48756	5.47264	4.47761	2.48756	4.47761	2.98507	0.995025	4.47761	2.48756
tcr03018	22.5806	22.5806	16.129	19.3548	22.5806	6.45161	12.9032	25.8065	29.0323	25.8065	22.5806	6.45161	16.129	35.4839	12.9032	16.129	9.67742	29.0323	12.9032	19.3548	0	25.8065	0	22.5806	6.45161	0	22.5806	12.9032	16.129	12.9032	29.0323	22.5806	19.3548	3.22581	3.22581	0	19.3548	74.1935	45.1613	35.4839	19.3548	25.8065	22.5806	16.129	22.5806	12.9032	0	16.129	0
tcr03020	21.7391	30.4348	34.7826	30.4348	34.7826	26.087	8.69565	39.1304	52.1739	30.4348	21.7391	8.69565	21.7391	43.4783	4.34783	13.0435	21.7391	13.0435	17.3913	17.3913	8.69565	13.0435	17.3913	39.1304	4.34783	30.4348	17.3913	0	26.087	8.69565	21.7391	34.7826	13.0435	8.69565	4.34783	0	52.1739	82.6087	17.3913	78.2609	21.7391	30.4348	34.7826	26.087	21.7391	17.3913	13.0435	17.3913	4.34783
tcr03030	18.6047	18.6047	18.6047	9.30233	25.5814	11.6279	13.9535	27.907	25.5814	30.2326	16.2791	2.32558	13.9535	30.2326	11.6279	11.6279	6.97674	13.9535	9.30233	32.5581	0	16.2791	4.65116	27.907	9.30233	2.32558	6.97674	2.32558	11.6279	4.65116	25.5814	30.2326	0	2.32558	9.30233	2.32558	9.30233	74.4186	16.2791	25.5814	48.8372	18.6047	27.907	20.9302	30.2326	27.907	18.6047	13.9535	4.65116
tcr03040	22.7273	20.4545	20.4545	15.9091	11.3636	13.6364	11.3636	20.4545	20.4545	22.7273	20.4545	4.54545	20.4545	29.5455	2.27273	9.09091	15.9091	18.1818	11.3636	22.7273	0	15.9091	0	15.9091	15.9091	6.81818	6.81818	15.9091	29.5455	15.9091	31.8182	29.5455	15.9091	2.27273	0	0	11.3636	63.6364	18.1818	38.6364	20.4545	40.9091	27.2727	20.4545	18.1818	15.9091	2.27273	20.4545	4.54545
tcr03050	24	30	32	14	14	14	12	30	32	26	24	2	26	44	4	6	16	26	8	20	4	22	10	28	10	2	26	4	24	4	18	36	14	0	0	2	16	54	32	40	26	36	52	16	20	18	4	24	2
tcr03410	29.0323	29.0323	25.8065	3.22581	12.9032	9.67742	9.67742	38.7097	35.4839	45.1613	25.8065	0	25.8065	19.3548	0	9.67742	19.3548	9.67742	12.9032	22.5806	3.22581	12.9032	6.45161	35.4839	12.9032	9.67742	6.45161	6.45161	16.129	12.9032	16.129	22.5806	0	0	3.22581	0	22.5806	64.5161	29.0323	32.2581	41.9355	32.2581	25.8065	45.1613	48.3871	32.2581	25.8065	25.8065	6.45161
tcr03420	19.5122	14.6341	14.6341	9.7561	17.0732	9.7561	19.5122	21.9512	19.5122	24.3902	19.5122	2.43902	12.1951	26.8293	7.31707	9.7561	7.31707	14.6341	7.31707	19.5122	0	12.1951	4.87805	31.7073	9.7561	2.43902	12.1951	2.43902	7.31707	12.1951	9.7561	21.9512	2.43902	2.43902	4.87805	2.43902	24.3902	70.7317	21.9512	26.8293	34.1463	17.0732	14.6341	21.9512	51.2195	29.2683	19.5122	12.1951	0
tcr03430	22.2222	22.2222	29.6296	18.5185	18.5185	25.9259	25.9259	25.9259	25.9259	29.6296	18.5185	3.7037	22.2222	22.2222	3.7037	11.1111	14.8148	29.6296	3.7037	33.3333	0	22.2222	11.1111	40.7407	11.1111	7.40741	22.2222	11.1111	22.2222	14.8148	29.6296	33.3333	7.40741	3.7037	11.1111	3.7037	33.3333	77.7778	25.9259	22.2222	40.7407	25.9259	25.9259	29.6296	44.4444	66.6667	14.8148	25.9259	0
tcr03440	0	0	5.26316	31.5789	36.8421	5.26316	26.3158	5.26316	0	15.7895	15.7895	0	0	42.1053	10.5263	10.5263	10.5263	15.7895	21.0526	57.8947	0	15.7895	21.0526	10.5263	15.7895	5.26316	10.5263	0	31.5789	10.5263	31.5789	42.1053	0	0	5.26316	5.26316	42.1053	78.9474	5.26316	26.3158	5.26316	0	5.26316	5.26316	36.8421	26.3158	78.9474	10.5263	0
tcr03450	41.6667	50	41.6667	33.3333	25	16.6667	8.33333	41.6667	41.6667	50	41.6667	0	50	33.3333	25	33.3333	16.6667	16.6667	25	25	0	8.33333	58.3333	66.6667	25	0	16.6667	16.6667	41.6667	33.3333	25	33.3333	33.3333	16.6667	16.6667	0	33.3333	50	41.6667	33.3333	50	41.6667	41.6667	50	41.6667	50	25	83.3333	0
tcr04070	19.2308	11.5385	23.0769	19.2308	30.7692	26.9231	3.84615	19.2308	26.9231	23.0769	7.69231	3.84615	23.0769	61.5385	15.3846	26.9231	15.3846	15.3846	11.5385	46.1538	0	19.2308	15.3846	46.1538	19.2308	50	15.3846	23.0769	26.9231	11.5385	38.4615	53.8462	11.5385	0	11.5385	0	26.9231	80.7692	26.9231	30.7692	19.2308	19.2308	15.3846	11.5385	30.7692	7.69231	15.3846	11.5385	46.1538
tcr04120	28.5714	17.1429	20	5.71429	28.5714	20	17.1429	11.4286	11.4286	22.8571	20	14.2857	17.1429	51.4286	17.1429	11.4286	5.71429	28.5714	20	31.4286	2.85714	22.8571	14.2857	25.7143	17.1429	0	22.8571	0	25.7143	17.1429	42.8571	34.2857	11.4286	2.85714	0	0	20	71.4286	25.7143	28.5714	14.2857	17.1429	22.8571	8.57143	22.8571	17.1429	0	22.8571	0
tcr04130	15.2174	15.2174	17.3913	13.0435	19.5652	4.34783	6.52174	13.0435	19.5652	15.2174	15.2174	2.17391	10.8696	45.6522	10.8696	2.17391	4.34783	21.7391	2.17391	26.087	0	17.3913	15.2174	13.0435	4.34783	8.69565	8.69565	13.0435	21.7391	6.52174	30.4348	32.6087	4.34783	4.34783	4.34783	0	21.7391	60.8696	15.2174	26.087	13.0435	15.2174	10.8696	10.8696	10.8696	10.8696	2.17391	10.8696	4.34783
tcr04144	16.2162	21.6216	24.3243	13.5135	40.5405	5.40541	0	32.4324	35.1351	21.6216	13.5135	0	18.9189	37.8378	10.8108	24.3243	13.5135	18.9189	5.40541	37.8378	2.7027	13.5135	5.40541	24.3243	21.6216	16.2162	10.8108	2.7027	32.4324	13.5135	24.3243	35.1351	8.10811	0	2.7027	0	24.3243	78.3784	27.027	51.3514	16.2162	29.7297	21.6216	24.3243	27.027	10.8108	5.40541	18.9189	0
tcr04650	50	41.6667	66.6667	33.3333	41.6667	58.3333	33.3333	41.6667	33.3333	50	33.3333	0	41.6667	66.6667	8.33333	58.3333	50	41.6667	41.6667	50	0	41.6667	16.6667	50	58.3333	0	33.3333	16.6667	58.3333	41.6667	66.6667	83.3333	25	0	33.3333	0	25	66.6667	50	66.6667	50	41.6667	41.6667	41.6667	41.6667	41.6667	8.33333	58.3333	0
[truncated: 4 more columns]
